# Supplementary material for: Genome sequencing and comparative genomics of honey bee microsporidia, Nosema apis reveal novel insights into host-parasite interactions
Source: BMC Genomics. 2013 Jul 5;14:451. doi: 10.1186/1471-2164-14-451 (PMC3726280; doi:10.1186/1471-2164-14-451)
Supplement: Additional file 4: Table S1 — Predicted coding genes and annotations. [file 1471-2164-14-451-S4.xlsx]

## Sheet: Af_protein_sequence_out
ID	Scarffold ID	Prediction Method	Start	End	Protein Length	Strand	Note	Amino Acid Sequence	Seq. Description	#Hits	min. eValue	mean Similarity	#GOs	GOs	Enzyme Codes	InterProScan
NAPIS-00001	>scf7180000046552	GeneMark	209	1134	175	cds-	Multiple exons	MLNMFDFINYNLILVQGSKNCDFDQGSLTFDLYTNIKLTCNKISILPEKLSECRKLKTLYLSNNLISNFNFICKIISLQNLDLDHNQILNIPDLIGNLENLEDLDLSYNRISIFSENLFKCRKLKALNLRSNNIKNIPIELFNFLSRLDYLNLRDNPISGIDELKRKMRYRLEID	leucine-rich repeat protein shoc-2	20	1.54251e-14	0.565	5	C:protein complex; C:cytoplasm; P:signal transduction; F:protein binding; C:nucleus	-	IPR001611; IPR003591; PR00019 (PRINTS), G3DSA:3.80.10.10 (GENE3D), PTHR23155 (PANTHER), PF12799 (PFAM), PF13855 (PFAM), SSF52058 (SUPERFAMILY)
NAPIS-00002	>scf7180000046552	GeneMark	2607	6745	698	cds+	Multiple exons	MDDILIDVQASKIQAEIKNIIMMILDENILNFLNRKKANFIKCQLQVFRYMTDAARILQAALKSVWQECIYKKIINLNARVALYLKDAKRIIKSYSLILTSMRNENFTEGKMQNLNFIGENFSNKTAEPHRIFNLFLKKIYSIHKDLESYSLANILDLLTTKCVTAMMQLMVEERGTDVVNIMLNKANRSCLKTLITSKWNLDIISNNVTITRKQVQRGIFQGDNFFHLLFVLCMDPLIELEDVITPCEEVLKSMVNETKEFFESVGLEINVDDAKLLASHEGYKYLGITESRIGKNMNDTVNKVVKSIESRVESLYKTNLNAKNLIRAFKKIDDGIQRLYLPRKELGRVLNSVEFKSECMLLQLKNTLKSNQEIFLKRKVIILIENNGNTHLSKIDSF…	hypothetical protein NCER_102652 [Nosema ceranae BRL01]	2	6.29769e-07	0.445	3	F:RNA binding; P:RNA-dependent DNA replication; F:RNA-directed DNA polymerase activity		coil (COIL)
NAPIS-00003	>scf7180000046552	GeneMark	6320	6745	141	cds+	Single exon	MYDELKSTGFIDIIETWPKSFHDKQHKEAYKNLFFKCKTIKILKKYFSIIKKYYNHHENYLSHLRKDRLNLNNHTNIDLIMFLLKSNKPTAILLISILDILENVNDYTFEAERNCIINSADSIYRNIDNILASANNLTKYK	---NA---	0			0	-		no IPS match
NAPIS-00004	>scf7180000046552	GeneMark	10061	11089	342	cds+	Single exon	MNYFEINLNLDPCFDQFKYKLFYNLTEINCLYIKCTDFLNKNYDSENYDKILNGQHSDFFITLLRKIVINLMHIIHINPETYYLLHPFNNILNDLNNLKDTINIKEKIENFIKLCKSYILQNNVKSLFEQSDSSYKRDASLISKRFISLGQCKGMFHSYSLSEKKRIINDTSKKWIRFIYKKKISLKNINKFLFAEIQGIKNLLDRFTIFICYFSMCNKKLKSTKYNNICRTLIFVWFYKSYWINDRKQINEFLEVLYYATHPREQKFKSLLLQYDLSLSSTCSFHEMISTMIKRYLFFSLEIKSLYTIDYDEIEKDENFLELSWFLIVHAIGIKFKMSGLK	---NA---	0			0	-		seg (SEG)
NAPIS-00005	>scf7180000046554	AUGUSTUS	1294	2028	244	cds+	Single exon	MLGLNNFIIMYLKIINASKISDVNKQYFNNKYINDELDQLKIKLLEETKNYIESVNFNINKSFTFKKDNNLNASIDNKILESNIASTKLLNKRAHDKDEPINLSAKFRRLENTSSIQDINRNENFINKRYFENSIHDIETNFKNLVTTESFLYIVKIIENDLINTLKNSKNFSILHKDYLVSIISNLKNLPFNDQKINFLIKVANEIISKDIIVKFDNNSYKQMFLEKLLSTKYYKNHNRKIIY	---NA---	0			0	-		SignalP-NN(euk) (SIGNALP)
NAPIS-00006	>scf7180000046554	GeneMark	4182	5006	274	cds-	Single exon	MSKVNHMLYFYIVFKCLQIHNLYILCSLDNFNKIELIKLTPLQQIEMNILLQDLTPNFVLETYLIDPINTNTCYLFIENTTTKEIKHYDIFLDNKQSFNSIKDKILYGELSINNIFESVFKDAFNIHYEVEILNNSSTIYDITIYNRFIKLIINKYSILIHIFDLSFMNEITLNDIFLKISSIDTSLICQILIKFLNLEHKFSITKKFNNYCFSKYYKKIETLESYIFKKLSRLEKYIYLSLNSKLEYIIKLANYTYLFCLKKKLTLNQLLNIH	---NA---	0			0	-		seg (SEG), SignalP-NN(euk) (SIGNALP)
NAPIS-00007	>scf7180000046554	AUGUSTUS	11511	12233	240	cds+	Single exon	MVRLNNFLILIIKIIIASDYINTNYDIMNSEVDQSRYTMFEETNTKLELQKVNPDIKNDSISNSYNFLIDYLENESIKFVNYKECNSIEHTNKSFEINNAFKVKINKRKIVDDEQLDLNTKYRCLEKEQNISSTITSYLHHKDKILDNSISNFESDIKKLVCLKSFKNLYEIIENDFINILKIAKIFSIFKKEYISSIISKLEDMLLNEQKIFYFINIANEILNKEISCINYNEKIHIFI	---NA---	0			0	-		seg (SEG), SignalP-NN(euk) (SIGNALP)
NAPIS-00008	>scf7180000046554	GeneMark	12274	12798	174	cds+	Single exon	MIYYKLYNKSHQLNLYIKNKNITYDDVLTLTIDYINKTEDKIIQYLLLFGFQSLFDNFSKNKIPKIHHILIILYTFHKEKNIYDVNWYDKIYKTLTQSFFKTNFSNFYDEILKKNNQDDFIETFSIYLAMNANIVKYALNNYIELKKEDLYLKIVKYLFYLTNNIKCKLFGIRL	---NA---	0			0	-		seg (SEG)
NAPIS-00009	>scf7180000046554	GeneMark	14065	14560	75	cds-	Multiple exons	MKIYPEIFVIDKKNLDEYKSTTRIIPYVIVLDKLKIQSNLKFKTFMSLDRKRGCEWNNKRERDEKSEIVILKICV	---NA---	0			0	-		no IPS match
NAPIS-00010	>scf7180000046554	GeneMark	15146	15814	222	cds+	Single exon	MHGFDYLIIVTIGSIFASNIINEDKECNKFINNIVTQSLDKNNGLEIKNSTSLNKNKRVYDDNEPLNLSIKFKVLEKIPKIVRYNTTNLLIQEECSNSNAINFDETFIKKLVSLNFFEYIFGIIEKDLINILNIYCTYSDLENGFIFNIISQLEKLSLDEQKIAYFINKTNEILNLKVKDKLLNDNKNMFINKIISTNYYKKNIKKYLTVNYKEKHYKLICM	---NA---	0			0	-		seg (SEG), SignalP-NN(euk) (SIGNALP)
NAPIS-00011	>scf7180000046555	AUGUSTUS	1	1590	222	Pcds+	Multiple exons	KKLNDKEEKNVKDKIKDNSSKITKDISKDDKKLNDKEEKNVKDKIKDNSSKITKDISKDDKKSNDKEEKTLKIRLKMILKNKDKNDAKDDQSKKRLGNNRNDKNSTSNINKQNNSSSSITSKSVSNSTNSQKVENPKKAIESIVFIGNKDKELNNISNQKGETSVNDLLYVLKNMPGKVNINKEGKEVYIEGDSYTPKEKDLKGNEYKFHGILRAKSDTNKQ	hypothetical protein Eint_071520 [Encephalitozoon intestinalis ATCC 50506]	2	8.11424e-09	0.72	0	-		seg (SEG)
NAPIS-00012	>scf7180000046555	GeneMark	2373	3309	183	cds-	Multiple exons	MILYVIITFFNKRRNRKSKKKLNNLGTLSIRINNFERCANLLESNNDIFLKKAKEFKKQIIHLSNLRSKKNQENVEEMIRSKLQPETPITDISECTDSEFFRSRTERVNNILLNAMDALDSVKRQGRYIEKTNAKIKNGLRKLGLSRDLVDEIDRRYLADNMIFVRLFIVLIIFFFILRFWFR	bos1-like vesicular transport protein	4	1.61585e-36	0.66	0	-		seg (SEG), tmhmm (TMHMM)
NAPIS-00013	>scf7180000046555	GeneMark	3655	6009	229	cds+	Multiple exons	MLKNFERKVDTTIKTDKELLIVKIGVTSLDNLQQVESEKFRKYDELANELGLIHGCKTNIIPYVITWDGIVNKHHSKHRKELGITDRIEAYIQSTTFKKTLESISMEYRRGERIAETEEADQQTTVFQGQILAFSKRLYEGNNKKLNLIIKYITNKAKIIPYLMTWEAYRKEINSNNCTHLYSLTMEAAKKVFKKINKDLYPEDLTSNNECEIKESHIISSVLNMRLVE	hypothetical protein NCER_100825 [Nosema ceranae BRL01]	1	5.13269e-38	0.74	0	-		coil (COIL)
NAPIS-00014	>scf7180000046555	AUGUSTUS	6284	6517	77	cds-	Single exon	MTKTVLKTRTKSVKNIKKTPQSKVDKNVSVSTTVCLDDEGEDDDNVDDVECEQECSCEDEKSCTNPCERIKCVVIEV	---NA---	0			0	-		seg (SEG)
NAPIS-00015	>scf7180000046555	AUGUSTUS	6808	8307	499	cds-	Single exon	MSSKHDSSSSMPASVKSQSSIDKSKSISSKSSDISPSTPISNLSESISQSASASVTSSISNLSNSSIKGDSKSDSSSKTSSLADNMSQSISKNEVSTSNQKSKITDLTTPDKSTDSASNSASQTSQSSVSNSSISTESIKEKEKIVSSIAKLDSNIVSKILSENKDLKPVDQVLVAKDENGNYTDYSGNVKMKEENGVLKDESGMFVGKDCSCKKNEISEKGKLTETGLYQDKSVSEDTCKQQAESLEKVNEMVEKKETTNSVSQESQISQSTTGTQNSGNTNENITNLHNGQTESATSGSLQKSDLNDSKSSQSQSTANGSSQNGGTSGGTSQNGTSGGAAQSAAGSTSGGGTSGGTSQNGTSGGSTQGGTGSTSNGGSQGGTGGASGSDSQKETSSG…	similarity to ribosomal protein l5	5	2.54095e-27	0.718	1	C:ribosome		seg (SEG)
NAPIS-00016	>scf7180000046555	AUGUSTUS	8549	9460	303	cds-	Single exon	MNLRIFLLTFLNISADNSFYLNLNDFKNGQQLIDTIMKKAKSFNLTKNDSVKKIQINPLKNSSLIGVTALSNRLIGPEGGPSPGGGLTQSSPSKGQQSPKKEEKKERHSKKRRTSSKKRRKETRSSTEKRREESRGTAKKEEQAPKKEEKKQEAQQKKEEKKVENQKKKDEQAKQKEEKKVENQKKKDEQAKQKEEKKVENQKKKDEQAKQKEEKKVENQKKKDEQAKQKEEKKAADQQKKDYQAKQKEEKKAEDQQKKDQQVRRKRKIKRKKINKLKKRKIKRKKIKIKKMIKKNKKRQRER	---NA---	0			0	-		coil (COIL), seg (SEG), SignalP-NN(euk) (SIGNALP)
NAPIS-00017	>scf7180000046555	AUGUSTUS	13319	13996	225	cds-	Single exon	MQKLIKNIPKDYEKKINEYSLMGYRLITIAYKEISHFSNRENYEKDLIFLNLIIFSNKLKSETTKVIEELNYANIKSVICTGDNMLTAISVGKECKLIEEGAVVVFPIVSDDCKTIDDVKWECLSEEAYTFDKIRLGLYKNTFDTFNKDFVVACEGREFEFFKKNNGLSFILEKCVVFARFSSGLKKALVEDLRSLNKNILFCGDGANDSGAISSADVGIALSKK	calcium-transporting atpase	20	1.98029e-85	0.5985	6	P:nucleobase, nucleoside, nucleotide and nucleic acid metabolic process; F:hydrolase activity; F:transporter activity; F:nucleotide binding; C:cell; P:ion transport	-	IPR023214; IPR023299; PTHR24093 (PANTHER), PTHR24093:SF56 (PANTHER), PF12710 (PFAM)
NAPIS-00018	>scf7180000046555	AUGUSTUS	14675	15322	215	cds-	Single exon	MIFYSYIEEIWSEILHKKELEKSQQKKKVKVFRNGKFVIKNATEIYPGDFIYIEIGDNFPCDAIIKKGDVIADESFLTGESVPVCKSHQQNSIVYSGTSILKSSILEHNDNCYKIANIKAEEQFNNFYSNSNTNNKYNKKKIIPEGYAISDDNQNSVFTKQVTTIKTENYAIGLVIGTGFNTARGKILRDILNSQPVYVGFLHEAYMYIYYTIFI	calcium-transporting atpase	20	1.16347e-34	0.589	5	P:biological_process; F:hydrolase activity; F:transporter activity; P:metabolic process; P:ion transport	-	IPR008250; IPR023300; PTHR24093 (PANTHER), PTHR24093:SF56 (PANTHER), seg (SEG), SSF81653 (SUPERFAMILY)
NAPIS-00019	>scf7180000046555	GeneMark	15504	15923	139	cds-	Single exon	MYFNKSNSNSSYIEIEGRKKIFLYRYWNYLCIFSFGILYMISKYYFYIKILLTTKKCNLKNSDCVVIRNKFNKIELRDIIEFNPTKNLMRYNCNGKIKIIDTEYARFIYDNMIEKYVSVSYNVENLPYEELLIKTNFLL	cation-transporting atpase	4	1.62058e-30	0.605	1	F:hydrolase activity	-	PF12409 (PFAM), tmhmm (TMHMM)
NAPIS-00020	>scf7180000046556	GeneMark	893	1330	145	cds-	Single exon	MFKSIINFIFIIESAHINKKLKLNIDLITDQNLFLPYQEKNNTYNDYLLEYKYLNDDNITEMYYKYRCYNLSMSLNNIKKISDLNYHDKVHSHLDINNKNNFFPITDINNKYSHNRNEKIKNIILEEYYSKILHINSNKIFNQIL	---NA---	0			0	-		no IPS match
NAPIS-00021	>scf7180000046556	AUGUSTUS	3678	3941	87	cds-	Single exon	MGLISSIDDLIECIHKDLKISNKNLTLDDYDKMIEEIPNYKKYIKKFGNEDFCEQFKEFQKEFEEMETFNAKNENENLKRTLKILVD	---NA---	0			0	-		seg (SEG)
NAPIS-00022	>scf7180000046556	GeneMark	6557	7261	234	cds-	Single exon	MNHDQKILTFINVTNKILNFNFKVDITLKIDKIDYIKLMLKCSNKKHRFSTSMRDKIYNKRMLLISQIFNDEISYKDIFDCTIQNIRSTNNINIKTLCILGLQNMFICDLKNSYSRFYNLLIFLYTFNNDKKYYDINWIESLLHIISKTNKNVNSLSDFEKVCKKIFKNKNSFLHYKLYISMNSFNNDYILSFYKKIQNDTLQMKYIHYFIDIVNETKCKLFNLENLKKIESLD	---NA---	0			0	-		no IPS match
NAPIS-00023	>scf7180000046556	AUGUSTUS	7365	8057	230	cds-	Single exon	MYIIFIFVYNIICSIQNISEIGNKNTIINKRKYINETKTSINISKIITKDKLLSEHLALKKPKLTDENLKCHVNYNFVDLDYVHDDCLQYKWNDNLEIENELFEIMKTETNNEDVKVEQCLFENTNFFYELINTNELCNYEDYNDYCVSFSLKLFDDINIGEDYNLNCKNDNNKVIYERKSKQKFDEIKNQISLDEKYKNGEDKSKNKIFVIPDDDLKKLIVSADFTNTF	---NA---	0			0	-		coil (COIL), seg (SEG), SignalP-NN(euk) (SIGNALP)
NAPIS-00024	>scf7180000046557	GeneMark	4299	5045	248	cds-	Single exon	MHLILFLINIIVNTSQIIDYINDKILENNYSDKEFSFTQNIFDHQSNDEFNTINIEKDILIDNYSIEEDLNEICEKYLCNTQNNDNEDINIENLYSSINFNDNRNGNTRKTNVLVDNEIDNETQLNNFDISEYYHEFFIIYNNIEQLSRSKEFYFLFKIIEEDLINIITNSTIYFYKDNEFLKYAILKIKHLQNKISNINFFIKLSKYILKLNIKQNISVNLESKVILDTCLRTNYQKNKNFSLRNKH	---NA---	0			0	-		seg (SEG), SignalP-NN(euk) (SIGNALP)
NAPIS-00025	>scf7180000046557	GeneMark	9824	10866	212	cds+	Multiple exons	MSCWATTNIFRCNYTFTSILLSQCKFVKAISKLIGELYMFNNIILTLSFSSKIKNIIILSFKISYTKLFYLPYRNILFNDSSMCSHCNQSKRKIDHMATRCKKMLGHNYIRRHNEILSRKRLRTHLVKQIIANKFIEIRVDTSIKTDVKIRYNKLDIVVIDNKFKEFIIFEIAIIRSINNSICANIGWYMILNITYECMLLEYRRRENLNTK	hypothetical protein NCER_100825 [Nosema ceranae BRL01]	1	1.97829e-19	0.75	0	-		seg (SEG), SignalP-NN(euk) (SIGNALP)
NAPIS-00026	>scf7180000046557	GeneMark	12343	12813	156	cds-	Single exon	MYLLITFLINFICSSRINLISDITIVETSNYINNSKSKKVDMSKKILKKCNTHNDINNFLNKKQKLERCIKKINKIKVENENNVGTSNIIEIFDFHKLENDHEINSLIDESLLNMNTNINSLVKFCEEIENENIMTNIIKLINLLDDDANTSETII	---NA---	0			0	-		seg (SEG), SignalP-NN(euk) (SIGNALP)
NAPIS-00027	>scf7180000046559	GeneMark	767	1087	106	cds-	Single exon	MIFKERKNLTSNEHYQLKIKTISLYPKFIRIKKKLLDNARAVIRTTLQIYEMPLFNYIDVQSVSLIISLNKDEKSLNNYKNVKNYVKNTKILVKRGLKDLFRKCEN	---NA---	0			0	-		seg (SEG)
NAPIS-00028	>scf7180000046567	AUGUSTUS	3590	3883	97	cds+	Single exon	MTSMLGSGINYMPAAFKNSGILFGIISLSFFGTLTGLSILMILITAKIRASEGIGYDITYAKLGLEINKYLQSAIDICIFLTQFLQVLDFKSILQNL	amino acid permease	9	3.0741e-07	0.544444	2	C:integral to membrane; C:membrane		IPR013057; SignalP-NN(euk) (SIGNALP), tmhmm (TMHMM)
NAPIS-00029	>scf7180000046568	GeneMark	3004	3408	134	cds-	Single exon	MLCFVKIFREVYNFKLKTSILKLMIIILLLLKKYLSRINCEESLILLSNISKKYNSKRNKSLYSNKMDFMVDNIKCSDLKNFLIYQYIFLLFPSKDIEIIDIDNLSLYLHYYELIWIIIKCCIISTYNIFNIDL	---NA---	0			0	-		seg (SEG), SignalP-NN(euk) (SIGNALP), tmhmm (TMHMM)
NAPIS-00030	>scf7180000046568	GeneMark	3787	4275	162	cds-	Single exon	MLNLKINISSLTLNFCLLIFQINIFCSSSHINENELIQLSPIQKSNIDKMLDEIYPNYKLETYLIDPNNINTCYLFIENTYTKQITHFTIFLNDEQSLQLVKNKILYNTVLINNIFNECLKDEINIENEIYKIKSMLIQFDIAKFNNILNRIFIIFLNYCIV	---NA---	0			0	-		seg (SEG), SignalP-NN(euk) (SIGNALP), tmhmm (TMHMM)
NAPIS-00031	>scf7180000046570	GeneMark	1125	1433	102	cds-	Single exon	MNYDQKILTFINVTNKILNFNFKVDIILKIDKIDYINLMLKCSNKKHRSSTSMRDKIYNKRMLLISQIFNDKISYKDIFDCTIQNIRSTNDKNIKTLCILGH	---NA---	0			0	-		seg (SEG)
NAPIS-00032	>scf7180000046570	GeneMark	4922	5703	188	cds+	Multiple exons	MDHLATKCDQMLGFDYVRRHNEVKIRSHSVQEVMSNDNDEIRVDTKISTDIKETITKLLIVEVGMTNQDLLTIVENEKLRKYDLLANELGIIYKSKTKIIPYVMTWDGVVTTYHKKYIKKLRIQPSLEAYIQSLGDAGEVEVERTVEKLVESNYKYMEGKTMDPINNNQSKILDPEDLTKNRQGKITQ	hypothetical protein NCER_100825 [Nosema ceranae BRL01]	1	2.54487e-42	0.64	0	-		no IPS match
NAPIS-00033	>scf7180000046570	GeneMark	8943	10073	376	cds+	Single exon	MFIEYFLSSVSQLGKTIISKYLNSEQNIICSAYSAHSSMALLNVGATGDVEKHFTKELTGQIISKNIKSDLNKFHKKCLDNFKNLQNTNKNANLFVNNFIIKRKDIKLYSKFESKVLKFYNMIYKEVVPTENSINIINDFIREKTNGKIVNALSNLDPNFSLILINTIKFEGEWVIPFNLNETSKKEFIKSNGKEIFVDTMIVRNRFMFYEDEDFEIVKMYYLGMKFFMLFILPKNNITIDHQVVKNISKKENLEKVFSSFKFKNLILCLPKFKFDNEIDLTDIFFGANKNVLKDLKQISSYIGLNINVKQRACIEIDEFKTEAKAITITTVTDGGDFSKKRVVKFNKNFMFMLMHEIEENSNIQIFSGVINDPSF	serine protease inhibitor	20	1.04993e-26	0.4675	5	F:peptidase inhibitor activity; F:serine-type endopeptidase inhibitor activity; P:negative regulation of peptidase activity; F:peptidase activity; F:transferase activity		IPR000215; IPR023796; G3DSA:2.30.39.10 (GENE3D), G3DSA:3.30.497.10 (GENE3D), PTHR11461:SF71 (PANTHER)
NAPIS-00034	>scf7180000046571	AUGUSTUS	426	1223	265	cds-	Single exon	MTENDTTMDITIRNTNNTLNELNKLKRTRHLEKSSNTYNENNDEGINITLDDYNEFKWNCNDMYEIENDASDIMKNCTNTDDVNFTRSKNLEIQQCLDNQILLKNSCINLENNICNDLLCYEVLKDVSLVKGDNFNIDRIQNNLAVFERIDENKISSISEKTNKMHDNKCTNFGLKISNNEIIKYGNSAYFTKIFDIIFQDLLIILKSLKFYLNIKNEQINKFILTLEKVKKYEQKIIAFNNVTNQILNQNFDIIYTSKIINLNY	---NA---	0			0	-		seg (SEG)
NAPIS-00035	>scf7180000046571	AUGUSTUS	1923	2880	85	cds-	Multiple exons	MFNMLSLYNFNLKNSKCYYEMINLSYGNDIIKSLSLYITINSKDLNLAYQKLNELIKDEISLKFFTFLIDKVNKIKCKLFGIKYD	---NA---	0			0	-		no IPS match
NAPIS-00036	>scf7180000046571	AUGUSTUS	3303	4208	301	cds+	Single exon	MLPKKIKEIVCGEKVVFNEHWTEILCYKLAYKNDNFSIIKFIKDIDVDLNDEIYFILSNQYEELSKKTSLWLKLVLNFIFFKSRIHVYECITDIATYLYDCDWHVALEYFSFTLFSDFYFRKICEKVEMNPVIFDYLIRYSKRNGINSDSLCKAYSKYLINKKDYENLLSLVTTVEIPELNKNRDFIEYLIKNIEHLKIFDVDFFNKTVLGRFLYLYINLIVKNNSLKSHELDELFDIEITNQFITNIMDNLIHKKNVDEKILIKFLNYMNNFQKDLNLKDDIIAEYKKSLIYKLHDIISL	hypothetical protein Eint_060660 [Encephalitozoon intestinalis ATCC 50506]	1	8.86424e-17	0.52	0	-		no IPS match
NAPIS-00037	>scf7180000046571	GeneMark	5486	6050	171	cds-	Multiple exons	MKCTKIKNKINTRFCTPFTIKCTNCGDYTYKNKRHNSKQEIIKDEDYCGIKIYRFIFKCRKCKIKLSIKTDPKNGEYVTEDNCIKFEEIIVNQNEKFKKNSNNILTHMCDKNKNIKLKKLVEDSTEINIQLKKLLFGLKNLEDVIKYSENISDRVSKAFALYNEFINIIKE	coiled-coil domain-containing protein	20	2.64378e-26	0.6105	0	-		IPR007590
NAPIS-00038	>scf7180000046571	AUGUSTUS	6182	6538	118	cds-	Single exon	MSNMYKSNNFVDINETIIPINKYRGRGRKSQVERVNLKERPFVCKEPECLSAFKRLEHLKRHMKRHTGEKPYKCPFPGCLKAFSRSDNLSQHFRIHNISSVHSSIKFRNCYRSNEKFD	zinc finger domain-containing protein	20	1.17732e-36	0.687	11	P:response to external stimulus; P:regulation of biological process; P:cell communication; P:transcription; C:nuclear envelope; F:binding; F:DNA binding; F:transcription regulator activity; C:cytoplasm; C:nucleoplasm; C:protein complex	-	IPR007087; IPR013087; IPR015880; PTHR23223 (PANTHER), PTHR23223:SF90 (PANTHER), PF13465 (PFAM), SSF57667 (SUPERFAMILY)
NAPIS-00039	>scf7180000046571	AUGUSTUS	9268	10959	563	cds+	Single exon	MLLDEIIDNLLNNIENITNIDKKELKSCLEIICSDQKSHCTFFFIKIRSNPTDVAKEFYKALISNTISGLKNVTIRESSVSFNIDIFIYIKKIIKCNLHKKEKYGNNNVGNGKKVVLDYSSPNIAKIFHIGHFRTTILGNFIKNLHNFCGYKTVAINYLGDWGKQFGLVLLGFEKFGSEEELKKDPHKHLFEVYVKINKEAEKNENINLEAKKIFELMENENDLKYLDLWKRFRDISIEKYMYLYKKIGVEFDEYSGESFYEQKSKKLVKELEFAVTNKDGSIFLNIDEETKPLVLKSDGTTLYMTRDIYAALDRIDRFNPFKLIYVVASEQTLHFEQLFKIVKKLKGETSKLEHVKYGLVSGMSTRKGTVQFLEDIIIVAKEVMLKEIKSNPEKAAKI…	arginyl-trna synthetase	20	0	0.6405	6	F:catalytic activity; P:nucleobase, nucleoside, nucleotide and nucleic acid metabolic process; P:translation; P:cellular amino acid and derivative metabolic process; C:mitochondrion; F:nucleotide binding	EC:6.1.1.19	IPR001278; IPR001412; IPR008909; IPR009080; IPR014729; IPR015945; G3DSA:1.10.730.10 (GENE3D), seg (SEG), SSF52374 (SUPERFAMILY)
NAPIS-00040	>scf7180000046571	AUGUSTUS	12693	14342	549	cds+	Single exon	MENLIREKENILNEIVKLKNLYDDYKNSEFEINKNLENLNKQYLVTIEKYESIKTILKQKKKSFEDLKLKIKYYKQTKYEEVKQIYEKQYENLLLKINSIKINYNMQIFESFAQFLEISRDIKFRNLKNLFTIYFNDIKNHLKNKLIKDLSHQNQIHRIILKLKFIIKYEEYFKEKIIYECLNKYINIRYEYHFLSNKETNRLDKADWIFAWLQNKIDETYKIIKVYNSLKKVEEFEKINFLMIEDVIKNVNLLIYKKIEEIQSIDSTQKRVISINFNYHLMIYINYINTEYNIQIYNKFLDFKNEIICQEKKLFIEKLKNIHLENFKVWFDSYEEIFKECINLNKKKLAINGNIILKYIIDYNMVFINNMRYINRDEIEVLIFLFNKFENLKEFCVIE…	hypothetical protein NCER_101717 [Nosema ceranae BRL01]	4	5.98798e-113	0.535	0	-		coil (COIL), seg (SEG)
NAPIS-00041	>scf7180000046571	GeneMark	15070	15435	121	cds-	Single exon	MFLKKYKFSKLLCMLISFVYYFFKKENNLKISIKKETRFQFYFIKDLENIQIDSIIIVDYVIREKHPYIIKKCLQHKNVGFLLINTFEKALICNKLGFNKYNEVYYYNKNIDYIKTDLFLF	---NA---	0			0	-		seg (SEG), SignalP-NN(euk) (SIGNALP)
NAPIS-00042	>scf7180000046571	AUGUSTUS	15930	16472	180	cds-	Single exon	MIFAKRNYTIPPYKEYRLKACLAPTEKNPQPQIYESIIYAKNHILARSKFFKLLNDKYKLKSSKLVLIDTEEIKEKITGEVKNYGISFVFRCKKGLQNSYREFRAVSRCSALDFLYRESAIRIRCKRDDIFIIEIKELKDDEIKTEKIAEFNKPDLKFPIFRKTANTKDLYVSIDTNLSN	60s ribosomal protein l18a	20	7.15252e-89	0.6205	4	C:ribosome; F:structural molecule activity; P:translation; P:biological_process	-	IPR021138; IPR023573; G3DSA:3.10.20.10 (GENE3D), PTHR10052:SF1 (PANTHER), seg (SEG)
NAPIS-00043	>scf7180000046571	GeneMark	16873	18936	687	cds+	Single exon	MLKIIKKISFENFIHVLYPIFLGKKKKFPNKLKNFLRQLFDYLSLDNDSNNIIVNLYNYLIFLSDSKITRVRICSLCLLQLITTVNATDENLYKLTERLFDKDKNVRKNAALILCNYQTFELKNNTKIIDLFKNLLRYDNSNEIRKIIFENIQVNVITQNCILERISDKNLVIRKLFYKNFIEKINLRELEKTKRIDILRKIFSERDFDSVDFFCNACSQYYDLPTEIPILFYDFYDPKYFLILKKLSQTIFKMYDYEITSEEIFKNVSNERILYLFLHLRYVENTKGRDYLNLINLSLFVEFVYVFSKNVDSIEKIESIKILFRMFEFYDVFDEESKRIFYSIVYKLLNKDLSEEILEELIRIVYLIDKQNGDKIFGKLIHKNYVEDTLYCLKICKLV…	condensin complex subunit 3	20	6.58491e-158	0.5205	16	F:binding; P:mitotic chromosome condensation; C:condensin complex; C:chromosome; P:mitosis; C:nucleus; C:cytoplasm; P:cell division; F:molecular_function; P:chromosome condensation; F:protein binding; C:cytosol; P:cell cycle; P:nucleotide-excision repair; F:nuclease activity; F:DNA binding		PTHR14418 (PANTHER), PTHR14418:SF5 (PANTHER), seg (SEG)
NAPIS-00044	>scf7180000046571	GeneMark	18966	19588	196	cds+	Multiple exons	MNSNFLKIYYEQFFPADLLYEWLKIDEYREMSFCFIDGKYARNLIFPTLEEFIKKLISDAPAKIDVGGIYDVRPIKNIKKKFCIKNLTCCNEKIICEKCFPLIKVSVELLNYILKDELGFNNLAFVFSGRRGLHCWVNDSSSKKYNGIVRGNIVNYFEIVVEKKIYVDKYTEIMRKYESLFFDRKVNIDELYKLFL	dna primase small subunit	20	3.12332e-50	0.5185	1	F:transferase activity	-	IPR002755; IPR014052; G3DSA:3.90.920.10 (GENE3D), seg (SEG), SSF56747 (SUPERFAMILY)
NAPIS-00045	>scf7180000046572	AUGUSTUS	1	734	111	Pcds+	Multiple exons	CIFYEVLDCSPGNEEREMGLDRRETGLVLHNKSVHVAEGGTEVFIIFGANLISLTTPSGCWHGRSGMIVRLYHPAELSCVLNWCIEPGDFVPILITELYPKGTPFLLQARP	---NA---	0			0	-		no IPS match
NAPIS-00046	>scf7180000046572	AUGUSTUS	2421	3830	469	cds-	Single exon	MFNISVDKKRKLCDYRCVDGGFLDGKEFDKKSADKKSLVDGECNDGSDIRNVDDECNDGFLDGKGFDKRSLIDGEYNDGFLDGKYTNISHNNIINDKHNNIKYNKNLILNKEIFYNFKFDETDLLTSCGIYEGLVNTLILFECEDKMKIVEEWNIKRKEIEKYISGVVNGEKCVNGYGNNNSIGDEVNDKNNNSIGDEVDIIRDIKNNIINIDTDNNIGNNKYNIKDEKEHKIKKIKVNEELYNREYKSDSINNKSNMDININNISDKFNINIINDKSNINDNTSNSTSSINYNTSYNNHNKNIHINQKNLSFNPTQILTPYNSSLHLYLSLSPLRTFNTYFKTKLNLLTFTQKQKYLQTKINNPIDGTYTITVHRNTILNDSFFQIMNKPSKFFKSKK…	ubiquitin-protein ligase	20	2.24627e-15	0.5435	14	P:protein metabolic process; P:catabolic process; P:signal transduction; F:protein binding; P:protein modification process; P:protein transport; P:regulation of biological process; F:catalytic activity; P:biological_process; P:cell differentiation; C:cytoplasm; C:plasma membrane; C:extracellular space; C:protein complex	EC:6.3.2.19	IPR000569; PTHR11254 (PANTHER), seg (SEG)
NAPIS-00047	>scf7180000046573	AUGUSTUS	1	249	83	Pcds-	Single exon	MIKASPASKIYGLDLYNILNLPNKEEDKTTICNNTCKRFKVGDRVFKRVFNSEKLGPKYELVTKEITKVGDRGYYVKLDDEAS	hypothetical protein NCER_102190 [Nosema ceranae BRL01]	1	3.24252e-06	0.62	3	F:nucleic acid binding; P:DNA integration; F:DNA binding		no IPS match
NAPIS-00048	>scf7180000046573	AUGUSTUS	1227	1727	166	cds-	Single exon	MLKRLLEHEVKINFEKSKIGMKEVEVLGYRVNNKGIFPIFTDKTSKLLNRNIKTRKEVQRLVGLLNWYRKFIPNLSERICEITNLLKGRKDDKKITVTRQIKDEINKLSKIIANESKLDFPDFSKKFTLECDAPDMGIGSVLRQEDKIIGYYSKKLQGPELNYKYS	pol polyprotein	20	2.51182e-40	0.558	5	C:organelle; C:intracellular; F:binding; P:DNA metabolic process; F:catalytic activity	-	IPR010661; G3DSA:3.30.70.270 (GENE3D), PTHR10178 (PANTHER), PTHR10178:SF14 (PANTHER), SSF56672 (SUPERFAMILY)
NAPIS-00049	>scf7180000046573	AUGUSTUS	3355	3801	148	cds-	Single exon	MDRRSKTDRIDRRIKTERTNNPNKYFKPKHLSCKTMSILENYLSAGLLPVSHTAMNSLSMHLTLDKDKNSKSQYNKDREYYKFDKNIKGTKITTKIKIYKISDIDRDCSFEELNKFELLAEANEWSDETMGSIFYALFRTIRSNQTSA	---NA---	0			0	-		seg (SEG)
NAPIS-00050	>scf7180000046573	AUGUSTUS	8775	9116	113	cds+	Single exon	MSEYENNSDENDCSSSCEESDSGSDIVVRSHRVMQILSDSYDDDDNNYFSDTEDVPDCESIDVNLTQFTCLPPDTQYNKQIPHVFSELSGPKHTSPGDAKPIDFSICFLLILL	---NA---	0			0	-		seg (SEG)
NAPIS-00051	>scf7180000046575	AUGUSTUS	118	1191	357	cds+	Single exon	MANIIEVGLLTTKNIIKTDVNLVGANGSNLEVLGKVKKLIRVGKLSVMTDFFVCKKLGTKCILGIPFLKQNRATLKFGEGKCEVRLGSEQTRRLGCHRIKTKSQNPICVPLYRLGPEKEIEASKIVDQYLKEGIIRPSQSAWRAPIVMAKKKSGEYRLCVDYRRLNDITIKDAYPMPRVDDFFDALEGAAIFSRLDAKSGYHQIDMDPQDIEKTAFGTKEGLFEFVKMPFGLVNGPATFQRTMNTILREFINKFVVVYMDDILIYSRTRGEHAQHVNKVLTRLKEVNLVLNLKKCEFFKDKVNILGHTVSAKGIQIDDSRIETIKKLPIPDTKKKLQSFLGLINYCSKFIKKLYEET	retrotransposon ty3-gypsy subclass	20	1.8766e-108	0.661	5	P:biological_process; P:primary metabolic process; F:nucleic acid binding; P:metabolic process; C:cytoplasmic membrane-bounded vesicle	-	IPR000477; G3DSA:3.10.10.10 (GENE3D), G3DSA:3.30.70.270 (GENE3D), PTHR10178 (PANTHER), PTHR10178:SF14 (PANTHER), seg (SEG), SSF56672 (SUPERFAMILY)
NAPIS-00052	>scf7180000046575	AUGUSTUS	2018	2740	240	cds+	Single exon	MVDHCSKWSEVVPLESKDMESVARAIEESIIKKHGVPRIVLSDNGKEFKNSMTLELVRRYKFEWRYGSPYNPTTTGLVERFNRTLINKLKKITEYGKFDWGRCLRKANMSYSLSKHRAIGCSPFKFSYGEYISSMDEQEGLNRCKTDKDYRKDAKDTKAAYTKSYRKAQVNEQQLRKGDLVMYAQGGRNIGKLESKWSDIGNIIETNFNSYKILLRDGRVIVANKKHVRLLKREECCRQT	pol polyprotein	20	4.88398e-33	0.5455	3	P:DNA metabolic process; F:nucleic acid binding; F:catalytic activity	-	IPR001584; IPR012337; G3DSA:3.30.420.10 (GENE3D), PTHR10178 (PANTHER), PTHR10178:SF14 (PANTHER), seg (SEG)
NAPIS-00053	>scf7180000046575	AUGUSTUS	6549	6878	109	cds-	Single exon	MTSTNSVKPPVLNSILDYSNVKKLYDAESQSLLKNFLRYQSFKEMCEIFLVSEEASLLKFCEGITYNRVGFVWKIERKAKIVKALISKALEVFFNSLLSEINANSNIGA	---NA---	0			0	-		no IPS match
NAPIS-00054	>scf7180000046575	AUGUSTUS	9003	9386	127	cds+	Single exon	MIKKEMYNHSEGYKLIEDNCKINDERKSFDKSKNMRLNSGKWCSLHKNTSHDTKDCFYKKSIKNKTRFSNKGSDEYRYRQLKIITEPTINLNAITLTGKINNQTSGFILDPGASRNFISKEKYKNQN	---NA---	0			0	-		no IPS match
NAPIS-00055	>scf7180000046575	AUGUSTUS	14575	15330	251	cds-	Single exon	MGDKLLIDDNKISDIYDQLNSKPIRFNFVNFRQCKPSNLPTHIYTEQELIKEINEWKKKSFKNKYNNNKIHIIDPNEFTQEVISFDTTILINYIHHLYNPEDEYHKWKVPNKMLDDFKKYIGAIVYKLFTSNDNLFVEGHLNSLSIAICYCTERHKNEMIFLYELLVNEDENYLEKFEQNNLKIEYESKEHIENIKMFIYDTIKRLIGKYKNKILMHVFGNSDNSQNVHINNYWKYVLKDHIGLDVFGDKT	---NA---	0			0	-		seg (SEG)
NAPIS-00056	>scf7180000046575	AUGUSTUS	15436	16230	264	cds-	Single exon	MYLNQNKLEYLPEHLSNLVNLEILEIKHNLLTEVPNFIKNLINLNYLNLSYNKINFIYSYIDTLTKIEELNLSFNEIQYLPNSINKLQNLISIDLSCNKLIEFPNNCERLFKLKKLFLSNNSIMNIDNICEIKSLEEISLNGNQIFEVPDIINNLENLVYLNLSENNISNLPNTFNKCKKLHQLYLSNNFITDITNICKIKTLESLSLYNNQIFDIPNTIFNLENLIYLNLSENCISNLPKTIIYCTQLKELNLSKNRNKPNTF	leucine-rich repeat containing protein	20	9.57026e-27	0.5575	6	P:multicellular organismal development; F:binding; C:plasma membrane; P:regulation of biological process; P:reproduction; P:embryonic development	-	IPR001611; IPR003591; G3DSA:3.80.10.10 (GENE3D), PTHR23155 (PANTHER), PTHR23155:SF252 (PANTHER), PF12799 (PFAM), PF13855 (PFAM), SM00364 (SMART), SM00365 (SMART), seg (SEG), SSF52058 (SUPERFAMILY)
NAPIS-00057	>scf7180000046579	AUGUSTUS	6255	6968	237	cds+	Single exon	MFSPNDNNNLATAQTPVVTFESDTKMDPEVYIRNIQELGLIKGWDGSKTMYSFRIRMRGEAELWINSIEPAVSWEDLVNRFRERFIGKTMALTMIKELAKMKYDYRETMLGFLDRIAGMARRASLPEDVKVAMALNALPEETGKLILLNTQGKLTWNGIYYACSNIRGCRPAEITIMSAKESEKRRKSKCWLCKRYGHLIKECRFNTLAKNNKGRIGSCTQSEEGKAVGDESLNKTP	pol polyprotein	3	5.15875e-22	0.47	10	F:DNA binding; F:nucleic acid binding; F:RNA-directed DNA polymerase activity; F:zinc ion binding; F:RNA binding; P:DNA integration; F:aspartic-type endopeptidase activity; P:RNA-dependent DNA replication; P:proteolysis; F:metal ion binding		seg (SEG)
NAPIS-00058	>scf7180000046579	AUGUSTUS	9274	9624	116	cds+	Single exon	MSYSLSKHRAIGCSPFEFSYGEYISSMDKQEGLNRCKTDEDYRKDAKDTKAAYTKSYKKEQVNEQQLRKDDLVMYAQCGKNISKLESKWSDIGNILETNFNSYKILFKRWKARYSQ	---NA---	0			0	-		seg (SEG)
NAPIS-00059	>scf7180000046585	GeneMark	275	1493	300	cds+	Multiple exons	MNTFSLKIPILLLVVILFNCKKYFSVFVNGSIINNIDNMIDVSHYLLNEHHTKDIPNELLNGKKSTSLNLSAKNLKSIPNSLKYVILNFNKLVKLPKHFFGLKNIEIIQLKYNNLSDVSELIGKLSKLTSIDISFNKIESLRCSISKLINLKYINISGNKLKDFPYRCKDLCNLKELDLCNNFIVNIEPICEINNLEYLHLRNLENLEELVLSSNNISFLPKSLINCKNLLKLDLHENKISFIPNELLEMLNTLRYLDLKGNDFSNTKNLETINFVKKLKEIMNDKLEIDCNNINIKTNE	leucine-rich repeat protein	20	3.00026e-16	0.5095	8	F:GTP binding; P:small GTPase mediated signal transduction; F:nucleotide binding; C:intracellular; F:transmembrane receptor activity; P:signal transduction; P:innate immune response; C:intrinsic to membrane		IPR001611; IPR003591; G3DSA:3.80.10.10 (GENE3D), PTHR23155 (PANTHER), PF13855 (PFAM), SM00365 (SMART), seg (SEG), SignalP-NN(euk) (SIGNALP), tmhmm (TMHMM), SSF52058 (SUPERFAMILY)
NAPIS-00060	>scf7180000046587	AUGUSTUS	3456	4500	111	cds-	Multiple exons	MLYAYNHEKEYFDIYWKEKLVNILFISNLHVNKLNYFKKICEKNLKDKLTWFNYKLYFGMKSLNIVYNLDNYNKIFNDTSQLKFINYLVDAVNNIKCRLLNIENIKKIENL	---NA---	0			0	-		no IPS match
NAPIS-00061	>scf7180000046588	GeneMark	52	1789	361	cds-	Multiple exons	MGTHNDKPTTAARSNEPKSQKDFGDEITCIKSKISNSVASLVTILREALMAILSRWKQMPRGGWPRLKSAKGALLRFKVEGSRKRVKSFEDVFSTTSLQEVPKYVEGTLKVCSLKVDLEIIEMLNKVAARVLQCLHLSYESLTVKKPFSSSLRSMYGPTKSNCKMLATPSDNVLNLMVNETKEFFRTVGLEMNIDKSATNSVICEDDAKLLGSHEGYKVGKNMTNTTKCEKFNTSSERICDLSNKLFCWNCGNGARPVQVLYLPRNELGRGLNSVELKSERMLFQLNNTLKSNQELFLRRKAILKIESNGNTHLSKIEGFLKCKYNIEGPVTIKLLDEAQKSSLYNKNRPFDIHQGIFSLV	hypothetical protein NCER_102652 [Nosema ceranae BRL01]	1	2.30335e-05	0.7	3	F:RNA binding; P:RNA-dependent DNA replication; F:RNA-directed DNA polymerase activity		no IPS match
NAPIS-00062	>scf7180000046588	AUGUSTUS	3971	5005	344	cds+	Single exon	MGIKNLSQLLKVHCKKSIKERPISYYSNKKIAIDASMFIYQFLIAVRADGSALMGEDSITSHLVGLFYRNIRLVDNGIIPVYVFDGKPPEIKMFELKKRTEKREKADEEYKKAELAEDKVLMEKHEKRRIKVNMDHVNECKKLLDLMGMPYVTAPSEAEAFCAYLCKKKYVHGVATEDMDALTFGSPILLRNFTAAQNKKLPIVEYNLESILKELEINMNEFIDLCIILGCDYCDSLKNIGIKRGINLIKKYKTLEKILEYENVDKNFVDFKAAREMFKSLSEIDMEVKEFKIRWDEIIIDDIKKFLVDDKKFDESRIVKGIEKFLNCRNKTKQTSLDGFFRKK	flap endonuclease-1	20	9.62697e-141	0.684	9	F:nuclease activity; P:response to stress; P:DNA metabolic process; F:binding; C:nucleus; P:biosynthetic process; F:DNA binding; P:multicellular organismal development; P:catabolic process	EC:3.1.30.0	IPR006084; IPR006085; IPR006086; IPR008918; IPR020045; IPR023426; coil (COIL), G3DSA:1.10.150.20 (GENE3D), G3DSA:3.40.50.1010 (GENE3D), PTHR11081:SF9 (PANTHER), SSF88723 (SUPERFAMILY)
NAPIS-00063	>scf7180000046588	GeneMark	5574	6431	285	cds-	Single exon	MKTIIKNIYSKDIQLIYNTLNINTNIFIYSLDIYILEIAIDEISKKFKSDGYLIYKPSTKIDIEEKSLYIIDINNRNILYYYLEMCNKVNIKILFFSRLFTIVDNLEKRVKSRFSNIILVLDKLTREQYIDIYKYKVSKDINMYKKLEYSLEENIVKLLHRQYDINPTISSLLNIYLKFKYDIPEYRLIDTLKYLNNVHLSILILCHHTKIIYFNVVSEYKKFINRIKELKNTKNKEILNCYEEITDMGLISEKGSLLIDFNDLKNFICSNSPQYLKKLFTYIQL	5 -3 exonuclease	4	1.17555e-29	0.4825	1	F:exonuclease activity		seg (SEG), tmhmm (TMHMM)
NAPIS-00064	>scf7180000046588	AUGUSTUS	7098	7817	239	cds+	Single exon	MNIYVXXXXXXXENKDIWIKAYQIYFVNENAGLVETITNAFSIHKIKETGQKSNKNFSLKTWFEEKFIKNSVAYKKAINNFLKSLVGYSLASFILQIKDRHNGNILLDTEGHLIHVDFGFILGDHPGFYCVEIAPFKLSGEYLELLGDYFEDFKILFFEGFCSLRKHSERLCRIIEILSENSGIKCINKRVLTNFKDRLKLEMSDKELDLYVMWLINKSLNSIGTGLYDSYQYFSHGYF	phosphatidylinositol-4-kinase catalytic subunit	20	9.79578e-121	0.6515	9	F:transferase activity; P:signal transduction; P:biosynthetic process; P:lipid metabolic process; C:endosome; F:protein binding; F:kinase activity; P:transport; P:cellular component organization	EC:2.7.1.0	IPR000403; IPR011009; IPR015433; IPR018936; PTHR10048:SF22 (PANTHER)
NAPIS-00065	>scf7180000046588	AUGUSTUS	8185	9090	301	cds-	Single exon	MNFRETKILKNFDYPVACIDMNLSESGNFLVSIGTYKPSVKIHDLQNISQKSNRHLESEPLKVISLDRNAEKLCILRIDRYVEFHVKYGMHKRIRMPKTCYDLKLNKFNRDIIAAGKSPELYRFNLEKGEFVKSYTSSLNSIKSIDINSTHGLIGYCDDKIIEFIDQRTGKIVNTSFFDYEFSTFEFSNNGLNFGVGAENGQVFKFDLRSKIPINNYTHESRINKIKMVNKNLISSDKNAIKIFKEGKIETINIEKPINTFEIDGGVVFVGMDDVNMKTYVSCDFGEIPNWCNIIKVDDEI	nucleolar protein	20	4.16997e-129	0.527	1	C:nucleus		IPR015943; IPR017986; PTHR14927 (PANTHER), seg (SEG)
NAPIS-00066	>scf7180000046588	GeneMark	9678	10040	120	cds-	Single exon	MFLLSEEVKIDKICEIEFMNQKPKIVCLLSDYVLIKMCVRDVSLIEGRTNLIFKMYKGWRNEKFRGIVVKGAIFKIEEHPSTRIIVRTAHNRFKSMAILPREYKHLVKEYMPITICLDWE	---NA---	0			0	-		no IPS match
NAPIS-00067	>scf7180000046588	GeneMark	10988	11497	169	cds-	Single exon	MDKKLSYYLNNTNFKETVKHKKRPIEIRKTNDTSKNLLKIINGKICLDDNDMYVNLNINEDMEVLEDTGVVTSSTYSKKRNFVRWSKFETECFYEAISLCGTEFSLISDLFVNKDRKSCKLKYNNELKKNRMKIDQALKKRKVFTPDKYNILKEKIKKKRFKIIIFNLY	transcription factor tfiiib component	20	2.08395e-59	0.608	5	F:DNA binding; P:biosynthetic process; P:metabolic process; C:nucleus; P:primary metabolic process	-	IPR001005; IPR009057; PTHR22929 (PANTHER), seg (SEG)
NAPIS-00068	>scf7180000046588	GeneMark	11564	12502	312	cds-	Single exon	MVVIGREKEYKLIKSKITKFLKDGISSTFYISGVPGSGKTHTLNVILNETDRSYIYINAGLIKSKSIIFKHIFDNISCLKNRTNTFLNSIQTHLMTCRSHHIIIIDEIDLLINKSQTILYNLFDLVYLENSKLALFLISNTMNLPEKMFESKLCSRIGKNRIDFKPYNHVQLRRILKVTTDLPDIELEILSRKISSISGDVRRAIHCSKNNLKVSLNCKILQMLSLYQKLIIFIILETTRTTPKNIYKKHSIFCKTKNFFNLEFFEFLDILEELKNLGIIKFKNWNQKISLLIYKEDIERALKYDEIFNNFT	origin recognition complex subunit 1	20	9.48045e-52	0.5335	1	F:binding	-	IPR003593; IPR011991; IPR020793; G3DSA:3.40.50.300 (GENE3D), PTHR10763 (PANTHER), PF13401 (PFAM), seg (SEG), SSF46785 (SUPERFAMILY), SSF52540 (SUPERFAMILY)
NAPIS-00069	>scf7180000046588	AUGUSTUS	15880	16569	229	cds+	Single exon	MGLDAFLIPVTDEHFSEVIGPSDMRIKTLTGYTGTYGYAIAGRINIFITSMQFLDKANKEVKGFTVHDDAVGIHEYIIQSGIKKIGINTKTITSIQFKELHEKLTAKGIQIVEYDYDLFDKVWHNRPKREFQNILNLEKLKLSKYIDKNYIKNFPELRIDKDNNYNIDRDVVGETYISKLERVRQLMDDDEGIVITRLNTIGWLLNLRGHDLEYSPDFYGFGYLTKKIL	family m24	20	1.97718e-57	0.4965	1	F:hydrolase activity	-	PTHR10804 (PANTHER), PTHR10804:SF6 (PANTHER), seg (SEG)
NAPIS-00070	>scf7180000046588	GeneMark	19634	20302	222	cds+	Single exon	MIKNYKDSIITKIARLFFLITCTYGTTDYCLPKEIVNHNNTFYGSKYIYLTNICLYITVTCLFMGNMVRQLRVQGLLEIYRHTLCLMLPLNCLVSILFWTLFYIDPTLIRDKDLYNKNIRISLFSDLCVHLFPFLSLLVEHKGLIIKSHPCHCIFYILFTVTYYFICYYFSKLNNMWVYPLLGKLDLKNRILLFFFSTILVIFIYKMMMYFIKNEHENLNKY	integral membrane	20	8.72471e-72	0.4825	6	C:integral to membrane; C:endoplasmic reticulum membrane; F:molecular_function; C:membrane; C:endoplasmic reticulum; P:biological_process		IPR006838; PTHR10989 (PANTHER), PTHR10989:SF9 (PANTHER), SignalP-NN(euk) (SIGNALP), tmhmm (TMHMM)
NAPIS-00071	>scf7180000046588	AUGUSTUS	20843	21625	260	cds-	Single exon	MITISTDYKLISLAYTTEYILIGDCRGNLYKLSEKKLNKISNCNSPISQIKIYNNNIYYSTWDGEIYKNDKCIKIKTGIIKTFHILNDIIYVSLDLNIYVINLNLEVLNCIPVDHKVLCMSDFKNELVLGFNNNQIGLCKFNTIKYITTKHFTGILNLFINDGKIVTGSVDGTIRNKNNLIFKTNKWIRDIYDLNLFCSGNDVWFNNNILYSHNDEVMRVVKFHNDIISIGLDCKIIIYRIEELSEKEKQEIEELNKLIS	hypothetical protein NCER_101804 [Nosema ceranae BRL01]	3	6.05814e-50	0.503333	0	-		IPR017986; coil (COIL), seg (SEG)
NAPIS-00072	>scf7180000046588	GeneMark	21909	23156	415	cds-	Single exon	MIDLLNQIKTNSYKNLLNDDIFNIYLYLYNHKLTDPRVKKILINIKNQEIENDIEKMLIYLFFNTPIIVFNIKHFIYIQEFFPKFNHLIKLEEDLVNNIILEYYYIYKNKYMEDISKKNIYRTSKINIFLIEYIKCITNPRWIKNLELYKNTLKKCFIRQKTIEDYKLVNNNNSFDSKVNEGIVNNSKKITISKNIFKDLIFNYKTPKKIIDNNVDVDKFLLHYNLKAKILMEDSNSILINHCIQFLSDENLKFVYDFLEDKSHINYEINKRKLFIHFIDKIIRDTLISFETLINLEINKKIFFKHLLHECTKNKDNLKAYYKKFFRICKIMKTNKRIFLIEWLKCFIYYKKFDLYCKVFSHIKQKLNKSDLLLFKLIYKCIKKKTYKPFIIRMRNLSD…	hypothetical protein NCER_102296 [Nosema ceranae BRL01]	1	1.58604e-51	0.52	0	-		no IPS match
NAPIS-00073	>scf7180000046588	AUGUSTUS	23888	24682	264	cds-	Single exon	MEIDEYNDILFKAYLSDIAERYDDMASEMKQAIRIAKEKNILLSSSARNSFSVAYKNLVSSRRSSWRILCSEKQKQAAKGNQDLRHVEEKINVVETELLKYCDEVLDMIDIYILVPDCNKQTGYNAEYSIFFLKMKGDYYRYKAEVLKGEESDLIGKKAHESYKEATEQADPLPTTNPIKLGLALNYSVFYYEILNDPKEACSIARTAFNNAIENLEGLSENHYRDSTLIMQLLRDNLTLWNSREDNIRISDDDKLEDNDEDES	14-3-3 protein zeta delta	20	2.30018e-147	0.701	12	P:transport; P:response to external stimulus; P:response to stress; P:biological_process; C:cytosol; P:regulation of biological process; P:cell death; F:protein binding; P:signal transduction; P:nucleobase, nucleoside, nucleotide and nucleic acid metabolic process; C:nucleoplasm; C:protein complex	-	IPR000308; IPR023410; coil (COIL), seg (SEG)
NAPIS-00074	>scf7180000046588	GeneMark	25702	27249	384	cds+	Multiple exons	MDINGEEVLKEDVVNIINVKYKIPTLKQDLLLDKKAFEASMIHDENVDIKEDFEYKKYFVENFASIILSLSCFNLIMIIKSLLMTIFQLKMYFNVYKKRIDKNEKDTKFLDFLNETTGLKMFSNIKTWADFVFKNINPDQDTFTYEKSIFVFGEERTKLIFDLFDMNNDKSVTSFEFISVYFGVIRDRYFLSKAFILGYASYFKNIISVISGILLSLSFIFSSVVGEMFRSLIFIFLVRPFETGDYIKINDELMVVQELGILYSSFLINGLVTYIENTKIMDKKIINYRISDVEEKTYKYRFNNILFRKVRNQLHDKLQNILKQNTKIYTGKFKLTNYKIINEFIDVEIVIAFKINYQYIKGLANNEDNIVFILEDIFKELMLN	small-conductance mechanosensitive channel protein	12	8.87336e-93	0.559167	4	C:membrane; P:transmembrane transport; C:integral to membrane; F:calcium ion binding		IPR006685; IPR010920; IPR018247; IPR018249; seg (SEG), tmhmm (TMHMM)
NAPIS-00075	>scf7180000046588	AUGUSTUS	27381	28097	238	cds-	Single exon	MSILGNTKHLTAIFTIITGCFFSLSFVFGPVIGDLFKSIIFIFLVKPFEVGDIIEFDGLTYVVEEPGLMYSTLKHDSLMTIVHNNKIMDKNIINYRISEFIEKNYEFRFNIYFYKNNINIIKQSIKKLLRKYSYTFEEKFFLNNIHLLDNNNIIVCIKVKAHLHSVNYEEEIDKFGIELSQLINNIINLDQENTNINLTKMSNSNILNIDENKENMIVNDNLITSELKNEDLKKLMKK	small-conductance mechanosensitive channel protein	20	1.87617e-35	0.603	3	C:membrane; P:transmembrane transport; F:molecular_function		IPR006685; IPR010920; seg (SEG), SignalP-NN(euk) (SIGNALP), tmhmm (TMHMM)
NAPIS-00076	>scf7180000046588	GeneMark	28661	28984	107	cds-	Single exon	MNSTTISQSNYSIENDSHITFIEAKIPYRKNAALYCLFLLTSLTISIITYVILNRNIKTNLNIGFIIMFVITSNASVWIMSKILILYFLKFLDTNSFLKIIIEKKKI	---NA---	0			0	-		seg (SEG), SignalP-NN(euk) (SIGNALP), tmhmm (TMHMM)
NAPIS-00077	>scf7180000046589	AUGUSTUS	1409	2167	252	cds-	Single exon	MNILLGCVFFKNNYAVDNDNFKINDNNLERININKQVDISEEATYDLNNAKYNFFKKSEEIENFNLNINDKKIIENPNEETLEINLFEKENLSKKLSDFNYSNDINQNAINYYIKNYNNIQNVLELCYRHMKENINELINFNPFIYLFNLLEHDTINVLNGLKFLNEDNEDINNIILKLDQWQPYQYKLPIFLEALKNLIDLDYKIDCFLNPKTCQYIDKILQTKSKKLSSLRMFRNKINNKFNLNEKEYKY	---NA---	0			0	-		seg (SEG)
NAPIS-00078	>scf7180000046590	AUGUSTUS	1	1627	123	Pcds+	Multiple exons	LVQKLQNEQQEHVIENFERRKDYTSVIQEEEVVNNVRFREREKINQQISEIGNIMEEIGLHVSLQEESFKRIDDLMNQNEKLMDSGVYILKKGIESISNNRANMFKFFGFWIILVLIFWFFRR	syntaxin-like protein	4	1.03344e-22	0.8225	0	-		G3DSA:1.20.5.110 (GENE3D), seg (SEG), tmhmm (TMHMM)
NAPIS-00079	>scf7180000046590	GeneMark	2248	3860	524	cds+	Multiple exons	MEITRLSNNTKILNTIYIKDYIFCNKSYSVEIYSKLLELVYSLPTSEYIKLIIKYSEDVLIFFNNDDQYCFLSFNGKNINEFLKYNLLYNDEKFKNVFNNLKFYGKLCLENFKYHYIYKNTIVMYNKKFIKFFKVCNYEIIEDDSPNDLHFYNLVFISINSNLNIIVRDVEGSIFYLKYSFSEQNIPILNKKLKNVINDNTIWYEVNNKKVCTSEFGNCFVVSSLLYKDYLVLSMEDGEIIYIRLFENAFEIEIYQYMNSFENMHVIGNHIFGFSSVGVSCLFNKENLVSKIDSICDLNNVKNDNFKLTFSNERYTYTLTNMIRTEIDKFAKEKVEIFFLFENLLICSYKNRFTINLQNKVIHDEKYSIREFYECDRMLYFYTKFKIYILSKLNKQRVF…	hypothetical protein NCER_101748 [Nosema ceranae BRL01]	1	1.17486e-46	0.51	0	-		no IPS match
NAPIS-00080	>scf7180000046590	AUGUSTUS	5075	5626	183	cds-	Single exon	MSGSLFNSLQLVSIIAKGRYSEIYKYINKDTAKLYVIKKHPVELLGYKKECNVREMEALELIEQHPNIIKYYSYSKDEEYGYFLLEYINGYDLNRIIFESKHEEIEKQVATVSIIKYLLQVLEALKHIHKNKVYHCDVKPENILIYKDSVKLVDFGSAIISQEKLLKSPMKILLEHLVIYLQK	protein	20	2.22942e-53	0.5695	4	P:metabolic process; F:protein kinase activity; P:primary metabolic process; F:nucleotide binding	-	IPR000719; IPR002290; IPR008271; IPR011009; G3DSA:1.10.510.10 (GENE3D), G3DSA:3.30.200.20 (GENE3D), PTHR24362 (PANTHER)
NAPIS-00081	>scf7180000046593	AUGUSTUS	2804	3439	211	cds+	Single exon	METYQGLQQKRQAAKAVLKNYSETNSRRFEYFKEKAEETKKLIRKDRSKLWAMRGVKLFKSNRSREFWQWLKNSRTGSIRLDQVSLRDQNGLLQTCQDKKLEIANNFYATLASENNVDLSIYNKKDLTETPLRISEEEFISALKKCGNNKAAGPDEIPTELYKHLLSNEVESKYFKFMLCEFNKYIDEVILLNIGAWPTWYVFIRKATRLI	endonuclease reverse transcriptase	2	0.000257212	0.5	0	-		coil (COIL)
NAPIS-00082	>scf7180000046596	AUGUSTUS	7055	7510	151	cds-	Single exon	MKIFSKLMINLFVIECANVKFKINEPSIHKPIKNIQIDNKSDVDEIILSEQNILSRKSNKIIDTELGSETLRINFDTKENNLDNLDLQITNDKNFEYDEKNKLIPDSELNIKKNSDVICELHKDKSLIKESVKSKNANKESVIDIQPKKIY	---NA---	0			0	-		SignalP-NN(euk) (SIGNALP)
NAPIS-00083	>scf7180000046596	AUGUSTUS	9859	10971	370	cds-	Single exon	MKNIYILVLYLFMINCTNLKSDDNNLIINKPDKNKSFIQKVFNFIFRKRNKSNKDKFVQTEHNNMVNENLQDDLNSKRTLSDESKVKKDFNDLENDNTFEQDKNVSSESNLLRESSNDLDMNKSVPFGVNNFVEKDSCGLKEQDNSSDTDEKDVSNKADNLSEKEIKDFSYDTNVKDNLNEKDNIHNTDEKDNIHNTDEKDIFTENEKDNDTNKVDFSTETDKINKMNDTSEKDISTENDNSNNLNEKDNSNDINEKDIPTENDNSHDPNDSIPEKSIKNLNTDSNKKPEINIIFNTLEKEPLSENTNKENKSSNLNDSKVPQKEVDKSNLNFDNTELQENWRCWSIGIYSLSITIFIMIVVVIFIYLFF	---NA---	0			0	-		seg (SEG), SignalP-NN(euk) (SIGNALP), tmhmm (TMHMM)
NAPIS-00084	>scf7180000046596	AUGUSTUS	12636	13292	218	cds-	Single exon	MDDVIIELKTMPNNFISTDNTIKDELNDTKNEDSIITDVFNAKHNDLNESFVDFDLYEYEYNGVCGDTFERSVVGRIDINGSTTNGNSSNIDGNNILNEDNMDGTVISNSITDENTVINESNIINKTTKNENKTATNKNTIITIQPKKSTDTPQIKSISDQTSLVNTQTISKRTNPFDRERVLDEVNENNSLCYDKSKSVWYNCVVMCTGCVVELNLV	---NA---	0			0	-		seg (SEG)
NAPIS-00085	>scf7180000046596	AUGUSTUS	13543	13974	143	cds-	Single exon	MITVILFILGCIKCTNSPRIVSVTYKPDRNNRTGNLVYEKESEISNCNRSGNNELNVKEFDENEFLLDNSTSKSKNSESINDSNKNEFLLDNSTSKSKDSENIVKEFDENECLLYNSTSKSKNSESINEHNHNKYLLDHYCFY	---NA---	0			0	-		SignalP-NN(euk) (SIGNALP)
NAPIS-00086	>scf7180000046597	AUGUSTUS	75	1466	463	cds+	Single exon	MTKLNGKNMIRAINEHAISVINYHVGLVKLEPSDFKSLDHDIRQVLIKYQVHLQPACKERLYLPRTEMGRGLTNIEFKSECMLLTMHRSLNETRNSSLRRAAILKSEEACASHLSLIVSYLKIRYSLEEIPSLKVLVEAQKLKLYNEIQNRSNHGKLYKAKTNELISIKDLSTWLTKGNNQARSEAIYCFLQDRNIFCGQVGQCPHCGSQRKTVDHLATKCDRMLGFDYMRRHNEVVRCIHLLLCKKYGFKKTNKIRSHTVQEVMSNDNAEIRVDTRVSTDIKVCHNKPDILVIDKKNKEILNVEIGITNQDRLTIVENEKLKKYDLLTNEFGQIYKSRTKIVPYVITWDGVVTKYHRKYIKELEIQPNLEAYMQSIVLKKTLESISMDRRRGYEWIEP…	reverse	20	1.58722e-65	0.4635	3	F:RNA binding; P:RNA-dependent DNA replication; F:RNA-directed DNA polymerase activity		seg (SEG)
NAPIS-00087	>scf7180000046597	GeneMark	1963	3696	577	cds+	Single exon	MENILLNFIKDNLINIIKKNNLESPILSYRTKCTLQIKAHEAYITKFKVLFSKMKGKIKDLMKPEEKVKITKNNFSCTGTIISIENDEICLELYKKIEMNEYDLTRVINYNNNILLEKLSNIKENKISSFVIHGFSNFLKLFCNISYNEIINLKESQTSFLNKKIKEQKKIGQFDFKNNIDTKNFSFFDKSLNANQKNAVFNINLCKPFKIIGPPGTGKTRTIIEIIRQLLNKKFTILVCGPSNVSVDNIIERFVKLNLGILFYRLGSSQKGLIKFNLNNIVEQKTSFVIKEKNERNFIKNLSKLKTKYKKDLQSETKIVFSTLFSSLSENRNFDWIIIDEACQASDAEIFLNLYKAKYFIMIGDPNQLCQGEVSFFEKIYLDTFLLNIQYRMSADLIK…	dna helicase	20	2.90824e-176	0.5075	1	F:hydrolase activity	-	G3DSA:3.40.50.300 (GENE3D), PTHR10887 (PANTHER), PTHR10887:SF140 (PANTHER), PF13086 (PFAM), PF13087 (PFAM), seg (SEG), SSF52540 (SUPERFAMILY)
NAPIS-00088	>scf7180000046597	AUGUSTUS	6361	8757	798	cds+	Single exon	MTSQILNENKINKNNDYNFKQVNLDKFCDIKIEEIKIITTSKLCMILPNINDKYTYLQNNLKNIKDKVNLLKILDIDVLDKILGVSEVTEIILLYLNTFIDKFSSENTIDFNLDSIKKIAINDETLKNPKIYKKNIKRACILDYKLDIDDFTEDEIIENIKYSIDIFSKDELFRKIKFCNSDVLICKYPEEFDNVEINYENIEKLSKIFKFKKDIKQYLSTNLNILDKINLDKTFDLFILNIKFKTGLSLKQKYLRIIDYEELVNEYLEFHFIKYIKEFDIFDNNLFNTAIFKFISNFKIPVTTEYNNEFYTKIEYFYKNIKKFSVLKEIDEIRKIYLSCFSLSNKINVLILDLVNEILCVDNFKEFDDLKNDCNNSTKLNYSTINKTISNSKNSYDYN…	ring zn-finger domain-containing protein	20	4.09802e-33	0.524	3	F:metal ion binding; F:zinc ion binding; F:binding		IPR001841; IPR013083; seg (SEG), SSF57850 (SUPERFAMILY)
NAPIS-00089	>scf7180000046597	AUGUSTUS	9029	10119	243	cds-	Multiple exons	MKVILEKFFEYRIEVGDTQKLKIMILTGSAEIKGQELLLEKWYTFSNIKTFIFTYHGCILKIEGTSDLQYISSNTNVLSIFDLINLSGPILVLGKGDERKFNLIKTSTNKIYIQLTGYIYENNVNKSIDRYFNGLNNEFTYHTFCVKRKWNIFRVGEECLAPESALPLGSTRKLDTLAVNEVDLKDNSIIGISEARSEDDIINSPVLGYCLVKNADTFKIMCCQPKLPKYSFFIQGDLLYNDV	polyribonucleotide 5 -hydroxyl-kinase clp1 isoform 2	20	3.06505e-45	0.5865	24	C:nucleoplasm; P:regulation of biological process; P:transcription; P:regulation of gene expression, epigenetic; P:cellular component organization; F:protein binding; P:nucleobase, nucleoside, nucleotide and nucleic acid metabolic process; F:receptor activity; F:RNA binding; C:cell; P:metabolic process; P:cell cycle; C:cytoplasm; C:nucleolus; F:enzyme regulator activity; F:carbohydrate binding; F…	-	PTHR12755 (PANTHER)
NAPIS-00090	>scf7180000046597	AUGUSTUS	10948	12321	457	cds-	Single exon	MFDTSDELKLQEYFGIKHIQHKNIKVYIPKLLNKGYCEIENHKINLKEFFINVYFNYISPRLFKKNNIKNKSNVKEMSKCKNLNDIYSKNTFNKINENDLKICKNNNLKEKSKHNYLNDISKKSEINTSKFFETNNIIINGNNSEFIKSDVIVKNLITITIYPGKFYIYDIPPSYLNEILTIETLCSSFNLYRKSYKKQILHSSKVYFLNTSELMDKNTRKEYIKRKNIKFTTKIETSIFSFIYKNIRYHVYYQIVDGILYIDYITKGRFLIGKSFIINENDSDNYSKNECSMFEKVENKLINNDIYKEINENKNSYYVFHEKQYLNEQRNYKDACFEITYEEIIKKDNYENMSLKEQHLFKKDLFSIEKDKILINNNLVNCKEFKYEINVLISVDDTG…	---NA---	0			0	-		seg (SEG)
NAPIS-00091	>scf7180000046597	AUGUSTUS	13618	15033	471	cds-	Single exon	MRKFNSTHNNLECITYSSFNPCFINRQIINLLEGLKIDVSVFIEYQDKYFLKIMKEIYENPLLFVKKYFGILPYKEFIKDTKIFKKLLLQVSNKLVKDIIKKNRIFIEKGAVLMGTLDELCILEQDEVFIKIEKRFLNGVIENSHFYKADIFKNENCKDNIINSKNMNISNENFNILAKDIEKCYIEEGEYCIVIGSLIICKNPCLHPGDIQIAKGVYKKELSYLRNVLVFSQKGNRPISNMCSGSDLDGDMYTIIWDKSFIPKNSYEPSNYGDHTFLSKEIVSLKDVVNFYIKYIRNYHLGRISHAHMVSCDINGITNDNSILLAELFNKSIDFPKTGFVASVPESLIPVEYPDFMQINKTNFNSSKSLNIYESYKSLGTLYRRSKSCLVHKKLKCEC…	rna-dependent rna polymerase	20	2.20024e-60	0.4965	4	F:RNA-directed RNA polymerase activity; C:mitochondrion; F:nucleic acid binding; F:nucleotide binding		IPR007855; seg (SEG)
NAPIS-00092	>scf7180000046597	AUGUSTUS	15321	15770	149	cds-	Single exon	MNQMKLHSAWFVTPYFSQNILIGPDYIRNWLGDFSEIKNIGKYALRLGQALSSTIPTINIQEFIEIDDITRNGFIFSDGVGLISFKYAKKVSEELGLEYIPSAFQIRFGGYKGIVVAHPISKDDKIYFKEFQCYNNSDYNYEKNLMISF	rna-directed rna polymerase	20	5.43489e-25	0.645	6	F:binding; P:biological_process; P:regulation of gene expression, epigenetic; P:nucleobase, nucleoside, nucleotide and nucleic acid metabolic process; F:transferase activity; P:response to biotic stimulus	EC:2.7.7.0	IPR007855
NAPIS-00093	>scf7180000046598	AUGUSTUS	300	890	196	cds+	Single exon	MKALKKSIKNKNTSYAHENKQNVIDSNAETRTIINSFDEAYENDSNITINVDKDKKGEKLYKKEINYLEYKIISRNFIEHILASNLELKNEMLEKVSKKMKNSSSIIENVLFKILIRSNFYSKTRNDSANIPPKYIKRECNALLTVYEQNNDPKIPNISLENEKTNIITNEFIVKHQNTKNIPNKQINFIKKILLI	---NA---	0			0	-		coil (COIL), seg (SEG)
NAPIS-00094	>scf7180000046598	GeneMark	6315	6941	111	cds-	Multiple exons	MCSHLNQSKRKIDHMATRCKKMLGHNYIRRHNEIPSGKRLRTHSVKQIIANKFIEIRVDTSIKTDVKIRYNKLDIIIRSIIPYVLSWDVILNITYESMLLEYRKRENLNIK	hypothetical protein NCER_100825 [Nosema ceranae BRL01]	1	1.22871e-21	0.76	0	-		no IPS match
NAPIS-00095	>scf7180000046600	GeneMark	32	602	173	cds-	Multiple exons	MAPEVNKKMYCKGVDVYSCGVVFRNLVGVSEECNGIGSGEECSGIGSGGIENRDLCVGDGMENRDLCVGDEIENRDLCVGEDLCVECEKNCDNKNLLTNKEIYNNKELHTNKSPHKNKSPLNQAPHKNKSTLIKKNNKPTTYKYCIDLLNRMLSTDPSKRITSYKALQHPILV	predicted protein [Physcomitrella patens subsp. patens]	2	0.000402902	0.595	5	F:ATP binding; F:protein kinase activity; P:protein amino acid phosphorylation; F:protein serine/threonine kinase activity; F:nucleotide binding		IPR000719; IPR011009; G3DSA:1.10.510.10 (GENE3D), PTHR24058 (PANTHER), seg (SEG)
NAPIS-00096	>scf7180000046601	GeneMark	3035	3337	77	Pcds-	Multiple exons	NELGLIYGCKTRIIPYVLTWDGIALEISDRIEAYIQSVTLKNFRECVDGVKKRRRFNISREREERKYTYQNYEITLK	hypothetical protein NCER_100825 [Nosema ceranae BRL01]	1	2.41402e-13	0.69	0	-		no IPS match
NAPIS-00097	>scf7180000046601	GeneMark	5843	6178	111	cds+	Single exon	MLYIINNEQIYFNINWKEKLIQTISESNKGVNVLDFFKNICENLFNNETSILDYKLYIAMNRLDIPYNLNFYKEIQKNTSHLKFIHNLIDLVNKAKCKLFNIKYIQKIYKL	---NA---	0			0	-		no IPS match
NAPIS-00098	>scf7180000046601	GeneMark	6936	7565	209	cds+	Single exon	MNMTIFLVCTIFCSIQKLIKDENNIMKTNKHKFINEKNITFEDNLINIYNEYPNEELIIKKQKHIENNNFYEDNNHLKSHNYLSCNMYFSNDILNNMYEVSKNKTIIDNELLVQNKDMESEKIFFEDVFNVELLLNNNNLCNKEDFIDYCNLFSLELLDNTNTDKNTEIDLISKDKQGDMNFLYNLDKINKINDNIDTNYTLKISPDDI	---NA---	0			0	-		coil (COIL), seg (SEG), SignalP-NN(euk) (SIGNALP)
NAPIS-00099	>scf7180000046603	GeneMark	154	612	152	cds+	Single exon	MFKKLEIFISNKNERLLNLNIEDTKIQINNINEIAKCSYMYCIRNNIILNHLINYDLEKINLIDNKLSKFTFLMCFVKIYIDENVSNCRMKILKIIIFILAYYKHFFIELNDKNSLFIIYTISRKQYLKILKFLLIMKCVYKKFKVYVLKKY	---NA---	0			0	-		seg (SEG)
NAPIS-00100	>scf7180000046607	GeneMark	44	979	72	cds-	Multiple exons	MTTYTETSTKLILKLKKPRRVTFTEDTIDNEHLNKKKSKLCCIFHSSGNEYLKIHNETHTLGSVLSDKIITS	protein phosphatase 1 regulatory	15	2.5723e-09	0.736	3	C:cytosol; P:signal transduction; C:nucleus	-	IPR011107
NAPIS-00101	>scf7180000046608	AUGUSTUS	2214	3506	430	cds-	Single exon	MELLLFVIYVLSKQNKLIKFNNKYIFMEKTLVLGDKKQEFIIENNLIKLSNGKYLCTDEKKVVECTNKPSKWDVALVGNIYKKSTKVGIFNKKKCWEVVNNKIEIHKCEDKISQKFDVIDFVGNISGDKSNSSSGGSISNNGSSGFSSGNSGSISNNGSSEFSSGNNGSISISGGSSSGSISNNGSGGSSYNSINGGSSNSSEFSGEKNGINGISNSDGINGSSNSDGSSFDDSSEDSEINEGNFINGKFVKNLNNNENKEDGSNSFEELEDGDIDINKLFIQKERKNNETDNKFNGNEKNNETNNKFNENEKNNEMNNKFYENEKNNETNNKFNENEKNNEMNNKFYENEKNNELNNKINKNIKKITKLDNKFDKILRKTINMYNKNTGKINKTKLKK…	---NA---	0			0	-		coil (COIL), seg (SEG), SignalP-NN(euk) (SIGNALP)
NAPIS-00102	>scf7180000046609	AUGUSTUS	608	1079	135	cds-	Multiple exons	MLFVLCREGVVKKELICGDLEKKELICGDLEKSVNDVGMDLDKELIDGVNDVGIDLEKGDVDNINNSTANNKISNASPNNKDNASPNNKIFNPTTKNSIPTTKNYIHIPITNTTVSLKKSYFKDILIRNIPYKTY	---NA---	0			0	-		no IPS match
NAPIS-00103	>scf7180000046610	AUGUSTUS	11	862	283	cds-	Single exon	MKLFVYIKTVFCIFTFTVLDHKRRKCNNEDINGEIVNSECSIVDYNSEQSHNREKIHNGWNNSKQIHSKLNNNEQIHDKINNREQIHDREKIHSKLNNIEKFSSTINNSKLNNSEDINIEQINDTINNREDIIREQILSTINYNTINNIEQINDREQINNTINYNKHSFIKDLSNQNTSHDNLSNQNTSHDNLNNNKQLNLIYQFKEKEDLINIVCNYKRVSFVDKDLLMNGNKEKDLFLIREKEKIHLLMEMEILKIIQLILYLIIQLVLYLIMLNILYQVI	---NA---	0			0	-		seg (SEG), SignalP-NN(euk) (SIGNALP), tmhmm (TMHMM)
NAPIS-00104	>scf7180000046610	AUGUSTUS	2012	2850	200	cds-	Multiple exons	MYKHITLNSMTKTSRKQLISWFNSLKIPITKIEDLGTGAPICNLLNIIHPTYRLVYTQSPSSKYEYLKNLKVAQGFFFETGVKLKFDIEKLVECKLQDNLEVAQWLYKYYVRNVGIRSDGVKGGVSIESGCVKGGSDGKNNVGSDGRNVYNVGMIMNGRNVNCVGSDGKNNVGSDGVKGGVSIESGCNLGSDGRNDGIKM	eb1 protein	20	2.14418e-36	0.585	1	F:microtubule binding		IPR001715; PTHR10623 (PANTHER), PTHR10623:SF6 (PANTHER)
NAPIS-00105	>scf7180000046612	AUGUSTUS	311	1882	523	cds-	Single exon	MKIEIRNASDLRLPEFAKRFYLDTDASNLAIGAVLSQKDENEDLKPVICISRKLHAAEINYTVTEKECLAVVWAVKKLRIYLTREFTIRTDHQALKWLLNLKETTGRLMRWILILQEYKYEILYLPGKENVMADALSRIVLTANLDCDKQPLTPEEKAELVLKNHTECGHGGIDATYVLTLRNNRWKGMYSDISSMIKRCSICNKHTRGATNLQKIRLPLSNPLDRIGIDLVGPLPKSYDGNRYIVIATDYVTRWCEAEAIKSKTANVIAKFLVEKIFIQHGPPKEILSDQGAEFTNKLIKKVCEMMNTKKTFTSSYNPKCNGLAERTNQTLVGKLAKLVNGRWKMWDEFLPYAIYAYRISPRRSTRNSPYELLYGRTPNNFFKENKDLIILEDNELII…	pol polyprotein	20	5.59132e-158	0.5365	4	F:nucleic acid binding; F:transferase activity; P:metabolic process; P:primary metabolic process	-	IPR001584; IPR012337; coil (COIL), G3DSA:3.30.420.10 (GENE3D), PTHR10178 (PANTHER), PTHR10178:SF14 (PANTHER), seg (SEG), SSF56672 (SUPERFAMILY)
NAPIS-00106	>scf7180000046612	AUGUSTUS	1917	2924	335	cds-	Single exon	MEAKMMSDDQREDLSNDLRVLSKDIQCEDLKIRKEYIKVLEENKEVFSNIDRNTNIDIEHAIELVENNKISACPKYRRTPEEHEIIKEEVQKFLAKGIIEESESKYVSPVVLVKKKDGGLRFCIDFRRINNITIPYEYPIPKIDETLDQLQGAKIFSIMDVESAYNQVNVKEVDRYKTAFYTREGIYQWRKMPFGLINAPFTFQRIMNKYFSDYIYKFVMIYLDDILIYSKDHKSHVGHLEIILKIIKKIGFKLNKKKCKLVQNRVEFLGFEIINGKVTIPLQQKMKTMDWKTPKTKKDVRAFCGFSSFFSKFIINYADKMLGLYDTLRGKKLEL	gag-pol polyprotein	20	3.37186e-82	0.63	3	P:DNA metabolic process; F:nucleic acid binding; F:catalytic activity	-	IPR000477; G3DSA:3.10.10.10 (GENE3D), G3DSA:3.30.70.270 (GENE3D), PTHR10178 (PANTHER), PTHR10178:SF14 (PANTHER), seg (SEG), SSF56672 (SUPERFAMILY)
NAPIS-00107	>scf7180000046612	AUGUSTUS	3159	4082	307	cds-	Single exon	MGSENNFNKTTLSTPSSISDQSLPLTTNGDSRMMNSDDTMDSLLVKLKNLMLVEKWIEFKGFKDENPERFLEQFIEYEKQWSQNVLYRKVISKLKCRAELWFKANEQSMLTYKTFIEKFKRKYMKEKTSIQKVEQFWNLIREGPKYQDVLSYTYRLKIMAENDESRFQRSRDRIMELFDDEYIRDKIEQCCSWEDLEDYLESKEEKLNKKMKNIIKKKLFTAKEQAEKLTGLTEDVKKTGNYTNSKQNYNKKVLSISAKILKHNDNRPRVELCYGESSLEALLEYWSNDLCNSKEGSIEPGNTYKKR	pol polyprotein	1	4.68851e-13	0.47	8	F:RNA binding; F:nucleic acid binding; P:proteolysis; P:DNA integration; P:RNA-dependent DNA replication; F:aspartic-type endopeptidase activity; F:RNA-directed DNA polymerase activity; F:DNA binding		seg (SEG)
NAPIS-00108	>scf7180000046612	AUGUSTUS	6016	7956	646	cds-	Single exon	MFSNTGNIFNSGNTQSNTGSLFSGTSNNTTSLFGGTNNNATGSTFSGTNSNTTSLFGGTNDNTTGLFGGSNSQQTGGSSYGGTNNNTTGNSFSTNTTGNLFSGTSNNNATGNLFSGTSNNTSTTQTTTSPFTSTTYTNTTPFALPSTTTNTQSTTSPFTTTNTQSTTSPFTSSTNWLNSNYQSGNVLNLKTGTKDIQYKVVKDKDDRGYGYVELYHINCMKEYKDKSCDELRYEDYNLGRRPVVSQGSSWGGINSVGINSGGNGINSVGINSNTIGNTNNTISNTISNNTIGNNTTSMWNTNTGNNNVLGSNTGTNNITTSNIGTSNTGNNWNSNTWNNTSTTPISTTTTLNTSTLNNNPFNNTSTLNSNTLNNTSTLNSNTLNNTNTSLFSTTPTNTL…	similarity to nuclear pore complex proteins nup98 116	2	3.18199e-05	0.63	2	C:nuclear pore; P:transport		seg (SEG)
NAPIS-00109	>scf7180000046615	AUGUSTUS	901	1464	187	cds+	Single exon	MTIIFRLYYIYYTFASISKNDELNQLNKETKVSDNTEIAFMNFNEKKLESTSKDTSIKEELLMNYIIKLSMNITNDNYYYIDTLLNIQNIVEFCNIQINNNINELIVSDEFIYLFSFLEHDIINVLKGLKFFNIGNEDINKIILKLDQWQSYQYKIPIFIKALQELLNLDFKIDSYLNSERCNYLNS	---NA---	0			0	-		seg (SEG), SignalP-NN(euk) (SIGNALP)
NAPIS-00110	>scf7180000046615	AUGUSTUS	9227	9892	221	cds+	Single exon	MVDESNNTVTNKRKIINEQETRDEDNSINKYDKYPNENFIIKKQKLIEDQLENINNYCDFNNLKSYNLSFFDEFNEIFELSNDKFNSKNESLIINNDIEYCSFDDANNFDNLLTINDEYNNEDFIYYCNLFSLNLLDNINSDNNNNIEVIENIIDNEKLHIFDNDLNLNNTYKINDSNDKFINLNISSDNTKRCASSFYFTEIFDIIFQDLLNILKIVYCI	---NA---	0			0	-		seg (SEG)
NAPIS-00111	>scf7180000046619	GeneMark	798	1631	223	cds-	Multiple exons	MENLVEQLQNAKRSKLIKEIKTRFYYKKLIVWIKKEFSMCLHKLFFLQERNIFFNNSNIGNCLHLLFAENTILRHQEKANKFIEIQVDTTTITDVKIKYNKPNILKVDKKSKKILIVEIGVTSIDNLQQAETEKLRKYDLLANELDLTHWCKTRIIPYVLTWDGIVTKYHAKYRKALKITDRIEAYIQSVTLKKTLKSVSMEYRRGGDLILAENELNENLHTK	reverse transcriptase	2	5.87784e-57	0.67	3	F:RNA binding; P:RNA-dependent DNA replication; F:RNA-directed DNA polymerase activity		seg (SEG)
NAPIS-00112	>scf7180000046619	GeneMark	1715	2169	89	cds+	Multiple exons	MILEYLRVEILIVEKKTRYDLLANHCGSMNGYKIRIILYVMTWKEITTNFYKKYRSELNIDSRTQAYIQARANKLLRNNSQLYSNSDNI	hypothetical protein NCER_100825 [Nosema ceranae BRL01]	1	1.62809e-09	0.59	0	-		no IPS match
NAPIS-00113	>scf7180000046619	AUGUSTUS	2787	3068	93	cds-	Single exon	MSLIQILEKLIQTLKKDLNLPDNVDSISDYEYLLQDWDKYKEFEHDYLTDKGKEEFLELSKNLVELDIPNLMLENKKLHKAVKTIGKKYSRHL	---NA---	0			0	-		no IPS match
NAPIS-00114	>scf7180000046619	GeneMark	11830	12453	207	cds+	Single exons	MVNTINQIVFLIKQIVDAEQEYMIGNGFSSNIHKEDTFNNRLIFCRQKLIDIITYIKTEYENINVTICKTECKFYQIFLCKKLNYIKQLILFEDNLINKINEEIQLFYEKVNIIFYRSYKEDNFNTEDTLISSTNNFKNKRLNYPNKVVRVLKGWLERNILDPYPSEDQKEEFCEKTGLEMNQINNWFINARRRILPQLQRYYEKYI	homeobox transcription	20	1.41156e-20	0.625	7	P:multicellular organismal development; P:regulation of biological process; P:transcription; F:DNA binding; F:transcription factor activity; C:nucleoplasm; C:protein complex	-	IPR001356; IPR008422; IPR009057; PTHR11850 (PANTHER), SignalP-NN(euk) (SIGNALP)
NAPIS-00115	>scf7180000046619	AUGUSTUS	15434	16273	279	cds+	Single exon	MSGSLFNSLQLVSIIAKGRYSEIYKYINKDTAKLYVIKKHPVELLGYKKECNVREMEALELIEQHPNIIKYYSYSKDEEYGYFLLEYINGYDLNRIIFESKHEEIEKQVATVSIIKYLLQVLEALKHIHKSKVYHCDVKPENILIYKDSVKLVDFGSAIISQEKIIKVTNEDFVGTPGYLPPEIANHEYKGYVDLEFVDLFGFGSTMYFCFSKTLPFKGNYNSEVNFNVKNLEVKLNIIEEVGIKEILQHIYTKDFNERWDINQVKNNLEEILKKYIDM	protein kinase domain containing protein	20	1.0003e-85	0.5065	4	P:metabolic process; F:protein kinase activity; F:nucleotide binding; P:cellular amino acid and derivative metabolic process	EC:2.7.11.0	IPR000719; IPR002290; IPR008271; IPR011009; IPR020635; G3DSA:1.10.510.10 (GENE3D), G3DSA:3.30.200.20 (GENE3D), PTHR24362 (PANTHER)
NAPIS-00116	>scf7180000046619	GeneMark	16474	18809	609	cds-	Multiple exons	MEITRLSNNTKILNTIYIKDYIFCNKSYSVEIYSKLLELVYSLPTSEYIKLIIKYSEDVLIFFNNDDQYCFLSFNGKNINEFLKYNLLYNDEKFKNVFNNLKFYGKLCLENFKYHYIYKNTIVMYNKKFIKFFKVCNYEIIEDDSPNDLHFYNLVFISINSNLNIIVRDVEGSIFYLKYSFSEQNIPILNKKLKNVINDNTIWYEVNNKKVCTSEFGNCFVVSSLLYKDYLVLSMEDGEIIYIRLFENAFEIEIYQYMNSFENMHVIGNHIFGFSSVGVSCLFNKENLVSKIDSICDLNNVKNDNFKLTFSNERYTYTLTNMIRTEIDKFAKEKVEIFFLFENLLICSYKNRFTINLQNKVIHDEKYSIREFYECDRMVFFNSLLLDENFVLQYKKNKQ…	hypothetical protein NCER_101748 [Nosema ceranae BRL01]	1	1.05346e-38	0.49	0	-		seg (SEG)
NAPIS-00117	>scf7180000046619	GeneMark	20060	20757	220	cds-	Multiple exons	MNRTNEYLKLIHSSYIPQSSSKLPSFFLDDLFLIEKSIKLEIHKKKIKNVQKLIEDFKINIKNNNYKYQNKQEEEVFDNIINILTYRINEHKLKLNRLVQKLQNEQQEHVIENFERRKDYTSVIQEEEVVNNVRFREREKINQQISEIGNIMEEIGLHVSLQEESFKRIDDLMNQNEKLMDSGVYILKKGIESISNNRANMFKFFGFWIILVLIFWFFRR	syntaxin-like protein	4	1.71268e-21	0.6125	0	-		coil (COIL), G3DSA:1.20.5.110 (GENE3D), seg (SEG), tmhmm (TMHMM)
NAPIS-00118	>scf7180000046622	AUGUSTUS	1	949	316	Pcds-	Single exon	MGKLKRVVFLYSIGCEHLCDVCNVNKGDDNKGDVSGDVNKVNVCNVSGNGNVIEVGKNVVDVRNVNNVNKNNVNGNMNNIVDHIKDINKESNINKDNNINFNKDNNINFNKESKRNNKLQNKRNLKIKSSTKRGNINLSDGRSENITREVSENREIDYNNVVGDNVMDNIREGDNNVVGDNVVDNIRVVDNREDGEISGTSNNNINTNKSNNITNGTNNNNININNTNNNTNNNTHNNTNTNNTLYNNTNNIITPLDNTPSKHKINISTKQLKICKSVDLLAWDDEHLFLSSTTTLYKFKFHEFIDIRTTPILSKL	---NA---	0			0	-		seg (SEG), SignalP-NN(euk) (SIGNALP)
NAPIS-00119	>scf7180000046623	AUGUSTUS	724	1503	259	cds-	Single exon	MEDDYNITVTNKHKFINEQDTTLATTSINKHDEYTNEESFINKQKSTDDELKNNNYKELNYLKSHNFSIFEEFYDTDEISNDNINNINESLIINKDEKFENCFCDDANDFEKIFSIDDVCNYEDFTYYCNLFSLDLLDNINHDNNNKTNKISIHKEKDDRNDINLIFNITHKLNDDINKFFLNISNDDIKRYANSYCFTQIFDIIFQDLLNFLKISTLFTNIENEQLKNCIITLEQQINCEQKILTFIKITNDLLNKNN	---NA---	0			0	-		seg (SEG)
NAPIS-00120	>scf7180000046623	AUGUSTUS	2867	4147	426	cds-	Single exon	MLSQSQTLLKTKFQQAAFKKNFKEMYEISNKLFKNNKNYLIFTHIITKNEKELNLLLPQITADIELVLCLLKNDLCLKFCVTFLNSLKVKDYLYYLSIKELVIKDKIEYNLEILLDNLDDYSIYEFGLTNGKDFKQRDTMNYMYYLLHKQNDDKQIKKQTLIFLINKTKVYKDLEFLYNMIENFDNLEGIFLEIGKFLKFGYDKEICKTLYKNYSGDVDFLKLILGHLIESKKINNLIMALFLSKKYFQKFENNYEIDLIYLFLLKYFLFYYEILEVFNNMDIKNNLEISMSYIWSDVYLQLPNIKNSKKEIVYKLHLSEIKSIIEDKFFMFVEKNQFGHAIDLIDVFDKLNNDVVEKELIEKKILTTEKTTQFSFLLGSKCCYLFNKCTEKNNITLCD…	ribosomal protein l30 l7e	4	2.95242e-57	0.55	1	C:ribosome		seg (SEG)
NAPIS-00121	>scf7180000046623	AUGUSTUS	5258	5929	223	cds-	Single exon	MSSCAVPFSSEKMQEFENKRSQILEAKKQEYDERIKNNNIYSLETTEKLLNKYYDHVKKMEKIKQEYKDKNMIYIPKEPEFLVVVKIKSSLGAAPRQRSILNLLRLKKTNSAVLVKNNKSMKRMLQLAKDYVAYGNISYELLRKLIYKHGVCKIENRHRKLNNENIENNFRGELKCVEEIVYNIYFGTEYFKACANFLIPFRLKSPLGGFKEKKVKVLQKVEI	60s ribosomal protein l7	20	4.14451e-100	0.607	4	C:ribosome; F:structural molecule activity; P:translation; P:biological_process	-	IPR016082; IPR018038; coil (COIL), PTHR11524 (PANTHER), seg (SEG)
NAPIS-00122	>scf7180000046623	AUGUSTUS	7062	9074	670	cds+	Single exon	MIDESLYSRQLYVIGKEAMEKMMNSKILIIGLDGLGQEVVKNICLAGVSQVSIYDISPVTLYDLNSGFYFSHSDIGKKRDESLLEKFKNLNNYVNVNILENIEDFKNYNLVISCNKHVHEQMKFNRQARRDNCKFIGCQSRGVFSQIFNDFGTDFICIDTNGENVVTGMINDISHDGILTVVDEQRHNLEDGDIIKISNQEAYEGMLFKVKGLCKNSVQLTKIDGASIIQYTELPFTFKEVYGGDYEQIKKPKIFNFKSMEDTIEDPQILSYNFDSDAQNVILHKCFLLLSEYVKEFLELPNDETFVPYFLKKYNNLYNHENFIKSFGRLCNTSFVPLNSVVGGFVAQEAIKAVSYKFSPLLQYMYFDVYELLPEFDFENEINKSRYNSLELIFGTENV…	ubiquitin-activating enzyme e1	20	0	0.59	3	P:metabolic process; F:catalytic activity; F:nucleotide binding	-	IPR000011; IPR000594; IPR009036; IPR016040; IPR018074; IPR019572; PTHR10953 (PANTHER), PTHR10953:SF4 (PANTHER), seg (SEG)
NAPIS-00123	>scf7180000046623	AUGUSTUS	9179	10022	262	cds+	Multiple exons	MPPKRAPVLLNFDLNNDLHLTFVRSMANIYRDVYQIHHKRINNDFVRDYINSELSSLNNYSINKNMTDKSPVEMEPLDPQDLHIIEFEKDCDVNNHIDFIYAFKGIAGRIIPAIATTTSVISGLAIIELIKLALKVKNIKYRKFLFKSCAAYILEFSDLIEAQKLSYIVDNKKYKYTMWNRVEYKDNILKNIIKAVDIQFKIKVSMVTCDNKLLYWDQDPAYDCNLDKMLSDLINKVEGRKYVVIDCITQDEISLPNVVVIV	ubiquitin-activating enzyme e1	20	4.64033e-60	0.5025	2	F:catalytic activity; F:binding	-	IPR000127; IPR009036; IPR016040; IPR018965; IPR023280; PTHR10953 (PANTHER), PTHR10953:SF4 (PANTHER), seg (SEG)
NAPIS-00124	>scf7180000046624	AUGUSTUS	331	777	148	cds-	Single exon	MNYETSSVDTMEFVVNNIWDGDINRHQDIHEFSKIFFDVIEKEAVLCGDGEGCVDDEIEGMDNSECVNKRDLCVYDSECVDDSGNMYCSVNRGDSDNLNKNNSNINNSNKNNSNSNNLNKNNHNSNNQSIHTSTHTTNKYHITNTIPY	ubiquitin carboxy-terminal hydrolase	3	1.34088e-08	0.666667	1	F:hydrolase activity	-	seg (SEG)
NAPIS-00125	>scf7180000046624	GeneMark	827	1489	220	cds-	Single exon	MNTKTTKLSKKWTIKNIHQIKHLVLDELQLNNHLFEILLIRKKGITYFYILYKGSSYKDVFVEYCINLDGDNVEGVCQFSLFNKEFYIECCRNNGGRENSSENVCNSSGLDGNRRLNNGNSRLNNENGNSREGYNNISQLSNTSNNSNTTSQLSNNSNISNTTSHPKSHYNISLNLIYISTYDSKQKTTYTGLKNLGATCYINSFMQTLFHINKFQNDIF	ubiquitin carboxyl-terminal hydrolase 12-like	20	7.84399e-11	0.789	5	P:protein metabolic process; P:catabolic process; F:peptidase activity; F:hydrolase activity; P:protein modification process	EC:3.1.2.15	IPR001394; IPR018200; PTHR24006 (PANTHER), PTHR24006:SF216 (PANTHER), seg (SEG), SSF54001 (SUPERFAMILY)
NAPIS-00126	>scf7180000046627	GeneMark	42	1496	484	cds+	Single exon	MNMTIFLVCTIFCSIQKLNENENNIMNTNKRKFINEKNITFEDNLINIYNEYPNEEPIIKKQKHIENNNFYEDNNHLKSHNYLIFEEFTDINNESNNSLNNINDSFIINNDAEYCSCDIANNFEKIFSIDDVCNREDFIYYCNQFSLELLDNINHDNNTNTSIIRTHKEKKERNATSLNLNITHNKKDTHDTILLKISINDIKRYASLIYFINIFDIIFQDLLTIFKNCTLVLNIENEKIKNFVIYLELQKNCEQKILALIKITNEVLTKNIYIDCTPNIDKYVYIESIIKISFMKYVKFYSFQNKLFFKRNSLINQINNNKINYKDIFDFVIENLKSTTDDEIRMMCILGLKNIFIFNLKEQYYRLLNMGIVLYAFNCEKKYYDVNWREKLFNILFLS…	---NA---	0			0	-		seg (SEG), SignalP-NN(euk) (SIGNALP)
NAPIS-00127	>scf7180000046628	GeneMark	264	995	169	Pcds-	Multiple exons	TQTTIYTIYIYKTTLRKTRALTEKTHLNREYFNKIEKLIHTGDNLYCKVCNNKIGTEWDEDEDAFVSYECVMIDEDEYCHKMCGDLYKMGKELYRGDLYEIDLFKMGRNYRKELYMGDLYRCMLCKMECYMECFVRRNIYGYVLCKIREIYIDVCYVRWNVMKEIYIDM	hypothetical protein NCER_100494 [Nosema ceranae BRL01]	2	5.53933e-15	0.535	0	-		seg (SEG)
NAPIS-00128	>scf7180000046629	AUGUSTUS	989	1684	231	cds+	Single exon	MKLFVNIKTVFCIFTFTVLDHKRRKCNNEDFNRECSIVDYSSEQSHNREKIHNGWNNSKQIHDREKIHSKLNNNEQIHDTINNREQIHDREKIHSTINNIEKFSSTINNSKLNNSEDIIREQIHNREQIHSTINYNTINNIEQINDREQINNTINYNKHSSIKDMSNQNTSHDNLSNQNTSHDNLNNNKQLNLIYQFKEKEDLINIVCNYKRDSFVDKDLLLNGNKEKDLF	---NA---	0			0	-		SignalP-NN(euk) (SIGNALP)
NAPIS-00129	>scf7180000046630	GeneMark	4273	4954	227	Pcds-	Single exons	MNTFSLKISILLLVFISFNFEKYFSVFVNGSIINNIDNMIDVSHYLLNEHHTKDIPNELLNGKKSTSINLSAKNLKSIPRNISLFKDLKYLDFSINYLTDVCVLPDSLKYVILNFNKLVKLPEHFFELKNIEIIQLKYNNLSDVSELIEKLSKLTSIDISFNKIESLPCSICKLINLKYINISGNKLTDFPYRCKDLINLKELDLCNNYIVNIEPICEINNLEYLHL	leucine-rich repeat protein	20	1.86899e-20	0.5405	8	F:GTP binding; P:small GTPase mediated signal transduction; F:nucleotide binding; C:intracellular; F:transmembrane receptor activity; P:signal transduction; P:innate immune response; C:intrinsic to membrane		IPR001611; IPR003591; G3DSA:3.80.10.10 (GENE3D), PTHR23155 (PANTHER), PF12799 (PFAM), SM00364 (SMART), SignalP-NN(euk) (SIGNALP), tmhmm (TMHMM), SSF52058 (SUPERFAMILY)
NAPIS-00130	>scf7180000046631	GeneMark	254	922	222	cds+	Single exon	MYGLNYFSIVIIKGIFASNYINKNYDCKNSNVDQSKSFIFAGTTTNLESQNVNQNIKNNSFNFLIDSLGNKCNDFENHKEYNNIEHFNKSLELNHAFNVKNNKRKIDDNDQIDLNTKYICLERNPYIYNTNTSDLYYHGKSSNYNISNFESDIRRLVCLKSFNYIFQIITNDLINILRIAVNFSILENEYILPIISTLENIQFNELKIIYFMNIANEILKKK	---NA---	0			0	-		SignalP-NN(euk) (SIGNALP)
NAPIS-00131	>scf7180000046632	AUGUSTUS	1633	2808	391	cds-	Single exon	MSFLSLYVFCVNGFSFGLDLGGGMSGGLGLSASGSGGLSGGLGLGGSGGLNAGLGLGGSGGLNADLGLSGSGGLSGGLGLSGSAKLGLGGSGGLGLGGSGGLNADLGLGAGLGGKLDTSLSSDLGLSAGLSGSGKFGLGGKLGADLSSGLSAGLSGSLGTRLGGKLGADLGLGTSLGADLGLRTSLGANLGLRTGLNGKLGTGLNSALYTDLSNDLYSNLKSSPHTKSTIDIGTDLGLKIGADINASSRHDINSNIKAGTDLGLGLGAGLSASSNMNINTGLGIGLGTSLKSNMGSSLGLGIGLGSSLDKRSKSSLGLGIKLGSSLGTHSKSSLGLGLGLDIGLGLDHSHHNILHKVSHDFDYILHDIDHGISDLKTLNRRLCIRTGCPFY	---NA---	0			0	-		seg (SEG), SignalP-NN(euk) (SIGNALP), tmhmm (TMHMM)
NAPIS-00132	>scf7180000046632	AUGUSTUS	3392	5304	498	cds+	Multiple exons	MPFNSSSSDSINFISSQEFYLNEEMENNCNSTNLNFDDLSNLDYCDIESNSNVDNMKNNKDKYVNNIEEYINNVDNINNVDNIEDNNKLNLKDNNVDNNKDTIEDNNINELTENNLLLESNNFIEIESEESNFVMDSEDECININNYINENECINLEMNGSEIKKVKCEEINENMVDEDLIDEVKSEKIMNEEIYENMFDENLMNECKDEKIVDECKKIMDKKIVDEDLMNEYKDENEKMIVKEKNEEIMNDEENKYKNKSEKILNEYKDEKIINEYKDKNDNIDENLKILDEVLKSSDTKFYNEISRDREFFNNEKEADNPAPNPRPRSVPAFIFELISCLDDAFMSAPIFKPSPRFAPKLVPSPRSAPSFPPNPNLPLPLRPKSELRLVSSFPPNPA…	---NA---	0			0	-		coil (COIL), seg (SEG)
NAPIS-00133	>scf7180000046632	AUGUSTUS	5859	7691	610	cds+	Single exon	MPFNSSSSDSINFISSQEFYLNEEMENNCNSTNLNFDDLSNLDYCDIESNVDEYINNVDNNKDEYINNVDNVDNMKNNKDKYVSDMKSNVENVHNINNVDNIEDNNKNNIEDNNINELTENNLLLKSNNFIEIESEESNFVMDSEDECININKYINENECINLEMNGSEIKKVKCEEINENMVDEDLIDEVKSENMFDEDLIDEEINENMVDEEKSEKIVDEEKSEKIMNEEINENMFDEDLMNECKDEKIVDECKKIMDKKIVDEDLMNEKIVDEENKYKNKSEKILNEYKDEKILNEYKDNNDNIDENLKILDEVLKSSDTKFYNEISRDKEFFNNESILSNREHFSNIDNDKSIDEFQYKRELFINEKENIINKRELFNSENNYEISINENNEELY…	---NA---	0			0	-		coil (COIL), seg (SEG)
NAPIS-00134	>scf7180000046632	AUGUSTUS	8656	11122	769	cds+	Multiple exons	MVDEKKSEKIVDEVKSEKIMNEEIYENMFDENLMNECKDEKIVDECKKIMDKKIVDEDLMNEYKDENEKMIVKEKNEEIMNDEENKYQNKSEKILNEYKDKNDNIDENLKILDEVLKSSDTKFYNEISRDREFFNNEKPFNSENNDEISISENNEELYPNENNDEISIDKHNDSFNNNEELYSNEIFIDKHNDSFNNKYKRELFINEKEKIFNNEELYPNKDNGKLFTNNKRKLFTIENNEELSINKDNNKSINSLKDSLENIQLSSNNLNENNIKLLSNSLNENDIQLSSNNLNDIQLSSNSLNDNQDKHKIDNQTEINCTDNIFTNNVEKINLEKRVMQRKRRVTMNVVETPVVKKRESSGSIINRNDKTSGSNNNRNDKTSGSNKKIDENRNETPI…	hypothetical protein NCER_101844 [Nosema ceranae BRL01]	1	3.71566e-14	0.59	0	-		coil (COIL), seg (SEG)
NAPIS-00135	>scf7180000046632	GeneMark	11827	12116	86	cds-	Multiple exons	MGYDDKPIIIHTITTLEEITLQLVPKDVSQKIKDARAKLELDQKELAMKMDKKVSVIKEWEKGTAMYDKNLAKVFERVLKIKFDKC	multiprotein-bridging factor 1	20	1.69207e-09	0.602	4	F:sequence-specific DNA binding; F:DNA binding; P:regulation of transcription, DNA-dependent; P:transcription, DNA-dependent		IPR001387; IPR010982; PTHR10245 (PANTHER), PTHR10245:SF1 (PANTHER), seg (SEG)
NAPIS-00136	>scf7180000046633	AUGUSTUS	228	434	68	cds+	Single exon	MGVKTEQTGENKTKHLKTVEATIDDNVGMTEEDGNKKSNNSSFSTSETLDSILTSIESIKKNGLKKCT	---NA---	0			0	-		seg (SEG)
NAPIS-00137	>scf7180000046633	AUGUSTUS	735	2793	536	Pcds+	Multiple exons	MERTRKIPLLKVDSIKLDATIKAVQDHVSKHPPHSMSEIARILQAAQICYQETTRKDAKPSKWVESIKCKISLLESKVKLLEKLSLVERAAVYSKKLEVADRRREYRVQNQSFELYRSNFYRKLGGAQEVAHNVSKVDISNFWSTMWNRNDDIDTNKTFDAYLMEYVPDTNDQEPFPTYAEFVDIIKYLPNWKAAGCDGIYNFFIKKCESIHPFLYNVIKEICLKEENPEPWFYKGLTYLIPKGVPTRGSDFRPITCMSNFYKLTTKCTTKVMQLIVERRGLLSENQMGTVRNVQGAKEQAMVNIAINKEHGNKLKTMWIDVKKAYDSVDHKYLLACVRLEMNREKSATNCTGCESDAVILEGHQGYKYLGITEDASSIVKRETFEKVRKEILCRVEKL…	reverse	20	2.40037e-24	0.5	4	F:RNA binding; P:RNA-dependent DNA replication; F:RNA-directed DNA polymerase activity; F:binding		IPR000477; coil (COIL), PTHR19446 (PANTHER), PTHR19446:SF105 (PANTHER), seg (SEG)
NAPIS-00138	>scf7180000046634	GeneMark	3841	11536	1009	Pcds-	Multiple exons	VNYGISEKEMYAVFWGVKKFEYELRGRKFKIETDHKALGEIRNKPDFKNARITRWAEKIKEFDFEINYRAPEEMIVADSLSRIYTKGEDDKMRKINARRDRQVEGKLNKHLKSEDGIKKWIFDSGLEREIPEEENRKKLILDCHVELSHRSGTTVYYELRKKYYWPGIKDQIREALKECETSTFISTTRYLEKVGMDLIEFREEKAFVVSFRGETSFGDRKKPEELVTDNGKEQMKINHRKISIESHRSNGRIERIIRTVRESILKNKNLKFVNKVEEAIKKYNLSYHVGIKCTPLEASLDNTGLVMEENSPEGNYASRFKRWHREKFIRHQKVRVSKKENLIGLCPNDSYIKRHYDLKGITNPILEIETYMNRNTLLKRIYQSLQDSGSDVFNAMFIT…	krab-a domain-containing protein	20	2.4911e-88	0.5615	3	P:DNA metabolic process; F:nucleic acid binding; F:catalytic activity	-	IPR012337; G3DSA:3.30.420.10 (GENE3D), PTHR10178 (PANTHER), PTHR10178:SF14 (PANTHER), seg (SEG), SSF56672 (SUPERFAMILY)
NAPIS-00139	>scf7180000046634	AUGUSTUS	10902	11507	201	cds-	Single exon	MYAVFWGVKKFEYELRGRKFKIETDHKALGEIRNKPDFKNARITRWAEKIKEFDFEINYRAPEEMIVADSLSRIYTKGEDDKMRKINARRDRQVEGKLNKHLKSEDGIKKWIFDSGLEREIPEEENRKKLILDCHVELSHRSGTTVYYELRKKYYWPGIKDQIREALKECETCQKYNRKTSGGSDFYQYNQIFREGWNGFN	krab-a domain-containing protein	20	1.37663e-84	0.5015	4	F:transferase activity; P:DNA metabolic process; P:biosynthetic process; F:RNA binding	EC:2.7.7.49	IPR015416; PTHR10178 (PANTHER), PTHR10178:SF14 (PANTHER), SSF56672 (SUPERFAMILY)
NAPIS-00140	>scf7180000046636	AUGUSTUS	87	596	169	cds+	Single exon	MFILYFVVFSLSSILNDKFDECEKSGIRYNEGVNKISGNRFIEGGINGCRFDEDEGGISGNKYYEGVNRINESRFNECGIRGIRYNEDGINGCRFNEDEGGNRFIEGVNGISGNRYDQDEDDIKLTDNKKDEDENDIIKFNKDNSNKNKCDTKLNENRSNKDDVKLTRK	---NA---	0			0	-		SignalP-NN(euk) (SIGNALP)
NAPIS-00141	>scf7180000046637	GeneMark	1108	1898	263	cds+	Single exon	MMSGSVDKFDGVRDVNRFDKMLDGSVENGVIRDVNRNISSGIDKRLDGSDKRVDGINNDNTNNDNTNYNNINNDNINNDNTNYNIDNDNTDITNNHSHSHNTHTNTQNKFINLFTLEDLFKINTLNEFNKIQKFDLCNETKRFYNGQNNKLRILLLDCLIRLLSFKYVTKDVFDDSPYKSFSSEFIEDIELRKLSKLSRDRFIIKVYILILQIEGGQVILSSVPSFNMSVEAVLSYFQVLGCIYNKNTNEIKMVTRPMEYTRK	hypothetical protein NCER_101714 [Nosema ceranae BRL01]	3	5.83793e-38	0.596667	0	-		seg (SEG)
NAPIS-00142	>scf7180000046637	AUGUSTUS	2232	2771	179	cds-	Single exon	MADNQAVEKGNSTLLGANIPPTPRNEKNDSKNGNDSGNKNDSKNGNDSGNKNDSKNGNDSGNKNDSKDKDSANNKNNTNNKNNNNKNIQFKTAHPSQSATIMTDSTEVIDVDDVIYYKNNFDTSNATNLIPYVIYMDAGFNQVVKSKKRNKALMLLLKVFGGVVVFILIVVLIKKVFFK	---NA---	0			0	-		seg (SEG), tmhmm (TMHMM)
NAPIS-00143	>scf7180000046637	AUGUSTUS	14336	15226	296	cds+	Single exon	MLEYLKLTTRYQTFDSITTNDKNEIICEIVYNFIKNIPNEICLLEKLQVIKITDQKIRKIPYSIYNLKNLKILNLSNNSISSLPTLLFNLKNLNRLNLSNNEIKNLPEWIGNNSLIILNLSKNLILELPQSIGELNNLESLDLSDNQISILSDSIGNLKNLVVLDLSFNLLISLPDTIGNLEKLEKLIMKNLCFECINKKLCRLGNLKELNLEYTDKLFNKKCSQYLDLDFSNLKKLKVLNLKKINLKGIHKSIINLSNNDIKIVVSKKCLEENDDGDFVGKLSLKNVFKEKIIFK	leucine-rich repeat containing protein	20	3.04718e-06	0.6325	0	-		IPR001611; IPR003591; PR00019 (PRINTS), G3DSA:3.80.10.10 (GENE3D), PTHR23155 (PANTHER), PF12799 (PFAM), SM00364 (SMART), SM00365 (SMART), seg (SEG), SSF52058 (SUPERFAMILY)
NAPIS-00144	>scf7180000046637	AUGUSTUS	16760	17695	311	cds+	Single exon	MSDQETSSNSSNSLIYILTGLNVTLSVIFLVCMEFILDASVYTSNKILCYCLIVSVLPVIYAFIVPKFAKIIAIVCTVLTVVLIVLLFLFRNTVSFYVSESKPKPSQIAKISTSKVNVVFYNGREFEPIKSESVENNEENEEDVKDENNPEEEEGKETKEEEVKNEEAKGEETPNPDENSNQNDEFIENEKNSSNLIDNRNKKSNVVSDDENNNNKSVKNNMKVTIELELANLTNKLTDKEKKADWTVVEYDSQALNELSTLDELEALYKAFNKIHYSKLGIVNKLIIYFEVPNASDMKEYGFKRKVTDLK	---NA---	0			0	-		IPR006029; coil (COIL), seg (SEG), SignalP-NN(euk) (SIGNALP), tmhmm (TMHMM)
NAPIS-00145	>scf7180000046637	GeneMark	19216	20001	261	cds+	Single exon	MENSKNVNHLAYLFESLGLFIVTIFLAFTEIFCDCSVLSIHPYYTMLLLISLVPIPFILFFQKFAKVASIVCFAGVLVTVLMLFINRNTVVFWQTKDKPEGEESYKSYVTANVSVVFYGEQKEFVKDDVSNISGDDKKEMEKKNKDIFDTFYKELVEKSKSSTDAKKESRSEMNQQKEHDAVEAAKPEDDLKKNVKVYQLVSMNTVPNIDLESQMKDFCKRLNSIRYSKLGKNLLILIKLDGHEKMDKLGFNRKFSKLKSE	---NA---	0			0	-		seg (SEG), SignalP-NN(euk) (SIGNALP), tmhmm (TMHMM)
NAPIS-00146	>scf7180000046637	GeneMark	20985	21290	101	cds-	Single exon	MNIDHHFLEPKKLIKLTNKKYDKEVIKNLQLLSEKFIMDIINRSSFLCKHKGKNILDVEEVAFVAEKDFDYCFGVREINYIKHTGTNEHIEKMAEISRQNK	transcription initiation factor tfiid subunit taf12-like protein	3	8.91522e-35	0.766667	10	F:DNA binding; P:cellular component organization; P:transcription; C:nucleoplasm; C:protein complex; F:translation factor activity, nucleic acid binding; F:transcription regulator activity; C:ribosome; P:regulation of biological process; P:translation	-	IPR009072
NAPIS-00147	>scf7180000046637	AUGUSTUS	23734	24630	298	cds+	Single exon	MKTDQTERKYVWIPDEMKCYKKAYIINEQSDINSSRSDSSYNDNINTKMTTVNCNNTILTLSSTDIYKTNPSKFDMVDDLSDLSYLNEPSVLHNLITRYNHGYIYTYSGLFLIAINPYRDLNIYNSKYISKYFNNKKSDVEPHIYGVANEAYINMINNKENQSILITGESGAGKTENTKRVIIYLSSISRSLNNNSNSFDFTNNNFNITNGFDANIFNSSNANDISSVNISNLDTSLDKIMITNYILESFGNAKTIKNDNSSRFGKFIQIKFRNGAISGAHIEKYLLEKSRVVYQNQK	myosin heavy chain	20	1.49014e-86	0.591	5	P:biological_process; F:binding; C:cytoskeleton; C:protein complex; C:cytoplasm	-	IPR001609; PTHR13140 (PANTHER), PTHR13140:SF23 (PANTHER), seg (SEG), SSF52540 (SUPERFAMILY)
NAPIS-00148	>scf7180000046637	AUGUSTUS	25337	25843	168	cds+	Single exon	MFILEQEIYKEENIEWNYIDFGLDLQPLIDLIESSNPIGILSYLDEECVMPKGGDETFLYKVRNMCNRESIKNKNLCKDEGLTNNYINGYNMNRDFNTYNNLTDNKIHISFDKKENNSFILNHYAGQVNYTVTDWISKNKDPNFEFINEIINKSDNKNISNLSLSRKY	myosin heavy chain	20	1.34351e-35	0.536	1	F:binding	-	IPR001609; PTHR13140 (PANTHER), PTHR13140:SF23 (PANTHER), seg (SEG), SSF52540 (SUPERFAMILY)
NAPIS-00149	>scf7180000046637	AUGUSTUS	25995	27205	360	cds+	Multiple exons	MLDQLKCNGVLEGIRISRMGYPSRMSYEEFVDRYSLFIDVVKENKNNLLNSNDEEECVNRNTTELKTLNKFSSESESLKDLTYSTNESTKVKKIIEKLNLKTSQYKLGRTKIFFRQGILADIEDLRDIKIGEIMKTIQSRILKPLLDVNKKENLINDLNKKIKNNLQEIENLKEKLNEKEICISEQNSEIENLKLQIIYSKELAEGIRQEFNNEKEKLRIEIEEKEKIRNEMFELKKLKDELDHLKKLNLEINEKVSKFEDEKMHLNNEKLELNNGILKLKDENVNLNKYITELKNEKTQIMSENSNLKNALLKDNKEKDVIVKDLEEKKEQEIRDLEKQVKNMEIMKQQEIRNLENKKY	myosin heavy chain	20	1.49124e-25	0.531	6	C:cell; P:cell cycle; F:protein binding; C:cytoskeleton; P:biological_process; F:catalytic activity	-	IPR001609; IPR015650; coil (COIL), PTHR13140 (PANTHER), seg (SEG), SSF52540 (SUPERFAMILY)
NAPIS-00150	>scf7180000046638	AUGUSTUS	35	577	180	cds+	Single exon	MDITTLNTNYDFFNEHNNSKKLRFVDESLSITNENNNDGINNIVENHVENNLNLNGMFDFENESFDIMDNNTNIDDVNLTGGKNLEIQQCLDNQILLKNSYINLENNICSNQLCSEIIKDVGLEKRDNFNNDSIQNNLVVFERIDENEISSSSEKTNKMDDNKCTNLGLKISNDEIIKIW	---NA---	0			0	-		seg (SEG)
NAPIS-00151	>scf7180000046638	GeneMark	904	1404	166	cds+	Single exon	MNQIKYNNITYTDIFEYIIENINIIIDDNIRTICISGLQSIFINELKNAKPKFLNVLIVLFIFNNEKEHYDINWKEKILQTLSISNEYMSNMNFFTKKYIKSSKDQYALLKYKLYITINSTSVKHNLLNYKEIQNNLSQMKLIHYFIDLVNKTKCKLFNIENIKHQ	---NA---	0			0	-		seg (SEG)
NAPIS-00152	>scf7180000046639	AUGUSTUS	1099	1560	153	cds-	Single exon	MSEIARILQAAQICYQETTRKDAKPSKWVESIKCKISLLESKVKLLEKVRAFGKLSAEEKRDAKKYMREVNMLACLHQDTSKAIAIFRERAAVYSKKLEVVNRRREYRVQNQSFELYRSNFYRKLGGAQEVAHNVSKVDISNFWSIIGTEMMI	hypothetical protein NCER_101425 [Nosema ceranae BRL01]	1	4.66587e-08	0.51	0	-		seg (SEG)
NAPIS-00153	>scf7180000046646	GeneMark	1666	2139	157	cds-	Single exon	MDSSDKIISKMNEIRSAYIETNNRICKCIEDISNTFYKTNKKLHPRICKNVRENLQLRIQSMREHAVNYIQFTFNKCITVLMKQKEENSIILKNTRRFPKRVINILENSYKEEPYPTELEKTKLASLCKLSVKQINNWFTNKRNRSKMMGCIEKYDY	homeodomain protein class 2	20	1.09251e-29	0.5605	7	P:regulation of transcription, DNA-dependent; P:transcription, DNA-dependent; F:sequence-specific DNA binding; F:transcription regulator activity; C:nucleus; F:transcription factor activity; F:DNA binding		IPR001356; IPR009057; IPR017970; PTHR11850 (PANTHER), PTHR11850:SF12 (PANTHER)
NAPIS-00154	>scf7180000046647	AUGUSTUS	7442	8128	228	cds-	Single exon	MARGILNDPRRYDTYFNSSGYYITGDEGYKDNQNLFWIRGRADDVINVSGHRLSTAEIESATCVDPYVSEAAVVPVDDEITGQAVCIFVVPKYVIKGDVNTVSGLMGNVNTVNVNTVSELKDTVNIMGNNVNEDTVNTINKDTVNKKTLNPTQEEIIKSVKQTLRNRIGKLVAPKNVYVVEGLPKTATGKIMRRVLRDVLSGRVPDDMSTCINVEVLKGINFSGGKVE	acetyl-coenzyme a synthetase 2	20	1.64508e-54	0.514	6	P:metabolic process; F:catalytic activity; F:acetate-CoA ligase activity; F:ligase activity; F:AMP binding; C:cellular_component		IPR000873; IPR011904; IPR025110; G3DSA:3.30.300.30 (GENE3D), PTHR24095 (PANTHER), seg (SEG), SSF56801 (SUPERFAMILY)
NAPIS-00155	>scf7180000046648	AUGUSTUS	1	385	127	Pcds+	Multiple exons	IVDQYLKEGIIRPSQSAWRAPIVMAKKKSGEYRLCVDYRRLNDITIKDAYPMPRVDDFFDALEGAAIFSRLDAKSGYHQIDMDPQDIEKTAFGTKEGLFEFVKMPFGLVNGPATFQRTMNTILREFY	retrotransposon protein	20	8.15792e-58	0.723	11	F:transferase activity; F:DNA binding; P:DNA metabolic process; P:biosynthetic process; F:RNA binding; F:peptidase activity; C:organelle; C:intracellular; P:protein metabolic process; P:catabolic process; F:binding	EC:2.7.7.49; EC:3.4.23.0	IPR000477; G3DSA:3.10.10.10 (GENE3D), PTHR10178 (PANTHER), PTHR10178:SF14 (PANTHER), SSF56672 (SUPERFAMILY)
NAPIS-00156	>scf7180000046648	AUGUSTUS	1534	2256	240	cds+	Single exon	MVDHYSKWSEVVPLESKDMESVARAIEESIIKKHGVPRIVLSDNGKEFKNSMTLELVRRYKFEWRYGSPYNPTTTGLVERFNRTLINKLKKITEYGKFDWGRCLRKANMSYSLSKHRAIGCSPFEFSYGEYISSMDEQEGLNRCKTDKDYRKDAKDTKAAYTKSYRKAQVNEQQLRKGDLVMYAQGGRNIGKLESKWSDIGNIIETNFNSYKILLRDGRVIVANKKHVRLLKREECCRQT	zinc finger protein	20	2.99463e-34	0.559	4	P:DNA metabolic process; F:nucleic acid binding; F:nuclease activity; F:transferase activity	-	IPR001584; IPR012337; G3DSA:3.30.420.10 (GENE3D), PTHR10178 (PANTHER), PTHR10178:SF14 (PANTHER), seg (SEG)
NAPIS-00157	>scf7180000046650	GeneMark	1898	4338	308	cds-	Multiple exons	MRILLTYLLIKIYDFISWELKFINCCNLNYNNNNNLLALEPTNVDLGCLTKIENIQFSHNKIKDLPISIGKLTELSNIDLSYNNISKFPKNYSNLYKLDQLILSNNFITSFESICKTIFLTDSNNISIIHSYMSELAKIENIQFSHNKIKDLPISIGKLTELSNMDLSYNNISKFPKKLFKFLDQLILSNNFITSFESICKLNNCKNLRKIHIDFSEMLSNLNKLDLRANAINLSLAICYYLKSGERTKTTLRIFIGTAKRVLIKTFCNPKIYKIAIHHIGLDVFCKISELIHQDNINCIMEIGIYAF	leucine-rich repeat containing protein	20	5.89075e-19	0.5175	10	F:GTP binding; P:small GTPase mediated signal transduction; F:nucleotide binding; F:transmembrane receptor activity; P:signal transduction; P:innate immune response; C:intrinsic to membrane; C:intracellular; F:hydrolase activity; F:phosphoprotein phosphatase activity		IPR001611; IPR003591; G3DSA:3.80.10.10 (GENE3D), PTHR23155 (PANTHER), PF13855 (PFAM), seg (SEG), SignalP-NN(euk) (SIGNALP), SSF52058 (SUPERFAMILY)
NAPIS-00158	>scf7180000046650	GeneMark	16157	22003	187	cds-	Multiple exons	MVEIGTNFKIRFTRQIHMFNMDNIVTEFHHISNQMNETKIYFILNSFSKETNKNKQFNCNIKNIIGQYFKTDVYPPDKTVLNLKSRTVNQLATKRYNEIKLLIQEILANKKVEIRIDTKINTDVKIFNNKLDISMLGKEKTKINLIENNYDLLANAIGLINKIVSLNYLRGLKEGGIKIEKSDDKSN	hypothetical protein NCER_100825 [Nosema ceranae BRL01]	1	0.000180166	0.56	0	-		no IPS match
NAPIS-00159	>scf7180000046653	GeneMark	1925	2866	283	Pcds+	Multiple exons	MYVTVTNLLNSKWMTCLNYVNVVDNYFLVLELIDRNILCFECGCCEVCGYSNGCMNVNRGVDNLKLDNDSIDNGIDNKYNNNIDNNNNIDNIKYNNSINNIYNNSIDNINNYNNNYNINNNIINNKLQTTSSTITKLPPSTKPSTKKNIPLLSQNDIYIDVIELYDIVISENYINCKIYGYCFVKPRFNDNVFFKLVLDKNECLDYFSKYKMTEKFDQIEVQFDLCDDDLDVLKYVNNNKMVFRSLNSGNCCKKECNCCEDYKNIRNIGDCKDSKKDFKNVRN	hypothetical protein NCER_101376 [Nosema ceranae BRL01]	1	3.43006e-17	0.73	2	P:biological_process; P:transport	-	seg (SEG)
NAPIS-00160	>scf7180000046653	GeneMark	3449	4260	156	cds-	Multiple exons	MCQHCNLSKRTIDHMVTRGEKMLGQDNMRCHNKIKYNIELSEKRFMRFIREKVYEVLQLNFIREKVYEVLQLNCQIFAFASIKDKFIKKRIDTTIKTDIKIKYNKTDIVSHILTTFNKLYIIRFVVNVIGLKHGCKTKIIPYVLIIKYHAKYRKTL	hypothetical protein NCER_100825 [Nosema ceranae BRL01]	1	2.24843e-06	0.45	0	-		seg (SEG)
NAPIS-00161	>scf7180000046654	GeneMark	543	3385	856	cds+	Multiple exons	MKNQKFGLTVDKQENFAEWYTQVITKGEILDYYDVKGCYILRPNGQFIWTAIKKWFNKEIEKIDVDECSFPMLIPKSHLEKEKIHINDFSPEVAWITKCGDEEPTSETVFYPSFSKWIKSHRDLPLKLNQWCNILRWELRGTMPLLRSKEINWQEGHTAFLTKEEADEEVLYVLNLYYMMYRDLLAVPVIKGLKTENEKFAGADYTTTVEGYIPESGRGIQAATSHSLGQNFSKIFDIKIQNEDNKNEFVYQNSWGMTTRSIGIAIMLHSDNKGLVIPPWVSKIQVVIVPCGITIKTTKNEKENLMNQINEIYNILVESKIRAYVDDRHNVTAGFKFNHWEIRGVPLRLELGLRDIKKKEICVFQRHNNSKKIIKYEQESFSKTIKKNLQEIHDDLFKK…	prolyl-trna synthetase	20	0	0.69	6	C:cytoplasm; F:catalytic activity; P:nucleobase, nucleoside, nucleotide and nucleic acid metabolic process; P:translation; P:cellular amino acid and derivative metabolic process; F:nucleotide binding	EC:6.1.1.15	IPR002314; IPR004154; IPR004499; IPR006166; IPR006195; IPR010996; IPR011335; IPR016061; IPR017449; IPR020819; coil (COIL), G3DSA:3.30.930.10 (GENE3D), PTHR11451 (PANTHER), seg (SEG), SSF55681 (SUPERFAMILY)
NAPIS-00162	>scf7180000046654	GeneMark	3524	5130	471	cds-	Multiple exons	MKIKDKRNRNKQVNENKVKKIHEEQKLYSSEYGPYKVVTFVNLGGNIDEIKCNLLQNKQNNHFFYKNKSTNFLFFDTDNLNDYEMSFIARASDFVVFLINILDNKYKNEAKLFVKQEIPEQKIVGIYNMLDYLSFYQIKNTNLCFRPYMIPLSIQLSDNHLIVKGFMKKGLVSNNVIINGKYNGYVVSVNGENINLGISDDEKIQFTTINNFNDNEMEILDDSNEEIYESESCSDNFEEDFEESKYPSLIEKYSEYRDNQIVELKLKIENLGNDKIFVLFNYYEFEEYNTIHNFAFSCDTIIKSHEKKFVDFGYKLVEVNPVITKNANQNLFKIEEGLSDGVFSFIGPLSFNLHKIMIFDENCLMDISRCTFRCLGVNLGIKERKLYNEVVLKGLPIKI…	twenty s rrna accumulation protein tsr1p	20	6.33111e-101	0.5105	2	P:ribosome biogenesis; C:nucleus		IPR007034; PTHR12858 (PANTHER), PTHR12858:SF1 (PANTHER)
NAPIS-00163	>scf7180000046654	GeneMark	5666	7139	223	cds+	Multiple exons	MNPREFYNVNLNKPESYYDYENYKIKTGNINNYLIRFRLGRGKYSEGFGGKRGSDPVVIKLLKPVRESRIQREILILKNLNHKNIIHLDDVVVDKDSGTYSLIFKYIAHDDTLLTIHIFYHPNKDYSVRVASRYYKSPELLVNYQFYNYSLDIWSFGCVFAEMIFKKRPFFNGKDNFDQLYKICKCLGTRDLFIYAEKFNISLKDFNFDNIQEEKKTLKTFCH	casein kinase ii subunit alpha	20	6.17596e-87	0.5335	7	P:biological_process; F:protein binding; C:nucleoplasm; C:protein complex; P:metabolic process; F:kinase activity; C:nuclear chromosome	-	IPR000719; IPR002290; IPR011009; G3DSA:1.10.510.10 (GENE3D), G3DSA:3.30.200.20 (GENE3D), PTHR24054 (PANTHER), PTHR24054:SF37 (PANTHER)
NAPIS-00164	>scf7180000046654	GeneMark	8241	9936	410	cds+	Multiple exons	MKVNIKVISSFENSFYIKVEDTITVKELKEKISQKIKNNKFNLIRDGGILHDSIDLNTYEFCEFDYALIYESIYADESGYIDTDKNEKTYKLTQEYIKRNVSRKVADMCFNLTLPNGPFFCKYSKNKTKYFLEENIKDKIYDAIYLHNEDFIALAQEKNVFIYNKQGVEIHAVGENNNYQDTTNGKIVSSIYIKDKNIIKLNQNSSTAIIYTGHSNGVVSLWSPNSKNYISKVLCHATSVLNLEIDRAGRYMYTTGIDQYTKVWDIRNTYKPVNNIKNKKTFNTTALSQKSMFAAANGDKIRVYKNLSMSNAKDLLYLEHREMGSPISSLNFKNFEDILTVGHLNGISNLIIPGKKEVKMLLDKIPYTFIGKNILVLNENTKEKDELRVKKELNVEKDN…	wd repeat-containing protein 46	20	3.62227e-123	0.498	3	F:molecular_function; P:biological_process; C:cellular_component		IPR001680; IPR012952; IPR015943; IPR017986; IPR019775; IPR019955; PD023243 (PRODOM), coil (COIL), G3DSA:3.10.20.90 (GENE3D), PTHR14085 (PANTHER), PTHR14085:SF3 (PANTHER), seg (SEG), SSF54236 (SUPERFAMILY)
NAPIS-00165	>scf7180000046654	GeneMark	10091	11259	351	cds+	Multiple exons	MNIKDIVNVRFENPKFKFDGKRMRVLQERKVVDWSSAIILQMKVRNLDEIHINPQHTSNTQIINLKSPNQCYNDLSYCITSKFEHLSMNKIRSPVHIVRWTPDGRRCMSGTATGEFSLWNGYGYNFETILQAHESSVRTMCWSHSGNFLVSADNTGIVKYWHPSMNNIQVFKGHDEPIRDISFSYNDSKFCTASHNWDVRSAQWHQYQSLIASAGKDNLIKFWDPRASEELYTLHSHKSTLLALKWSLEGQYLLTGGKDQIIIKKKLTSLCVHPIIPDYFVSGCGDGTMYHWQMFNEVPLETVTNGHEYTIWSMEFHPVGHALASGSMDNTVRFWIRPRPDEIHNEKKEEL	protein	20	0	0.6115	4	F:transferase activity; P:histone acetylation; F:acyltransferase activity; F:histone acetyltransferase activity		IPR001680; IPR015943; IPR017986; PTHR22836 (PANTHER)
NAPIS-00166	>scf7180000046655	AUGUSTUS	2057	3070	337	cds-	Single exon	MNLEENLNTNFEKNLNINLENNLNSNLQKNLNINSEKTFNINLENNLNSNLQKNLNINSEKTFNINLENNLNSNLQNINYLQNNGNILTINDFISIILSIYAKFKEGYFILGEEDLLNSVFAFINANKFYNLSELENFSEIFCLGLTSKEKFIRDNFFKLFDGMLSRDIKLRYKKLLSLNWSLANEYYIPFIICRLLLDCLDDFTLSTFRLFECGSYIYSNFRNQEEKEYKFKLSYDGYNVFINNICDWKRAINKFKLENFREVLYEHLYFFRNSNMYILNNLKLDVTDCFENMFYMVSVLEKKEDFSLLFLKQINEGKNSHIKSDNYSMFFSNKKI	hypothetical protein NCER_100665 [Nosema ceranae BRL01]	1	1.06256e-15	0.56	0	-		seg (SEG)
NAPIS-00167	>scf7180000046655	AUGUSTUS	3228	3593	121	cds-	Single exon	MDYLFKDRDCNWYKFEISENLIGYFKDYFNSDLYSDYHPITFFNIIKYFIKNNIKFDINNVFDYYKSELVHNEIGPVLTLKDNRSALFNRGIVTSYQNYYLDKILEIYIDGKYTMEEKLFL	hypothetical protein NCER_100665 [Nosema ceranae BRL01]	1	0.000118025	0.63	0	-		seg (SEG)
NAPIS-00168	>scf7180000046655	AUGUSTUS	5024	5791	255	cds-	Single exon	MLGKKETMLLTKVFYNALKTKNEFKYEGKGNFETDIFFINSEFFQKFSEDVLNCKNTIFHLYYKKNIFNHNEQKENENYLKSMITFLFLMYSKNTENAKHAFDFMFNNLPNGFLIPIEKLLYMNKDLITNLLNLKYKECFSEKLNVTTAKKLICIISLLQIQLVEINSVNQVQDYKKFKDDKLVLFIISVFEEFINQREILLYSENPENSIMAKTFELCLIYPYQELLYDKMILYVYPILYEYGKSYILKLKVNL	hypothetical protein NCER_100665 [Nosema ceranae BRL01]	1	1.27548e-34	0.61	0	-		seg (SEG)
NAPIS-00169	>scf7180000046658	AUGUSTUS	3451	3789	112	cds-	Single exon	MNKKVPVPRAFLEAKSAVIQAEDEFNRFLEDHLVYEEGSFVTVFDILNAYYDGGGIPEYRSVEYKEKLRTVHSYCYKLNLSKINCSSKSTMYGVFKVNKKSARGFKNVKLKE	---NA---	0			0	-		no IPS match
NAPIS-00170	>scf7180000046661	AUGUSTUS	1990	2619	209	cds-	Single exon	MNILLGCVFFKNNYAVDNDNFKINDNNLERININKQVDISEEATYDLNNANYNFFKKSEEIENFNLNINDKKIIENPNEETLEINLFEKENLSKKLSDFNYSNDINQNAINYYIKNYNNIQNVLELCYRHMKENINELINFNPFIYLFNLLEHDTINVLNGLKFLNEDNEDINNIILKLDQWQPYQYKLPIFLEALKNLINLDYKIDCF	---NA---	0			0	-		seg (SEG)
NAPIS-00171	>scf7180000046661	GeneMark	3509	4456	220	cds+	Multiple exons	MEPDQFKCIDDDISKRLYLPRNELGRGLNSVELKSEQLFLRRKATLKIESNGNTHLSKIEGFLKCKYNIEGPVTIKLLDEAQKSSLYSDISKKFNHSKLYRIRTDPLISIKESSAWLKHGNMQPREEGALCALQDRNIFLEKGIKCPHCRDKYKSVDHMATQCDRMLSHDYMRRHNEALRCIHLQLCLNYGLTKSKKIRNHSLQETNILTAIYPKQNLIF	hypothetical protein NCER_100825 [Nosema ceranae BRL01]	0	4e-11	0.58	0
NAPIS-00172	>scf7180000046661	AUGUSTUS	11119	12027	302	cds-	Single exon	MYKFLWFFSNCLNSTINDISFKSNNKNIEQINSYKIEEIGNKTFYDIDGGNSININFNYKSLNDNKYLYMDKNEEIILKRTLIGDNFKNIYKCKENCLNKELDLESSLRNYLNNIDKNVDNELYYCIYLSNDINKIIELCSILINENINEIKNSDEFVFLFNLLEHDLINILNGLNYLNEENEEISKLVFYLDQWQPYEYKIPLFIKVVQDLKYMNYKINFYLDFKTCQKLNRWLKTRYLRSKSYKIIESKVNCKLNYLKNIKNENITLDEIFKYMFFNISKITDMNIKFFFIFGLQNLFFF	---NA---	0			0	-		seg (SEG)
NAPIS-00173	>scf7180000046661	GeneMark	14717	15274	185	cds+	Single exon	MSKVNHMLYFYIVFKCLQIHNLYILCSLDNFNKIELIKLTHLQQINLNILLQDLTPNFVLETYLIDPINTNTCYLFIENTTTKEIKHYDIFLDNKQSFNTIKDKILYGDLSINNIFKSVFKDALNIHYEVEFLNNSSTIYNITIHNRFIKLIIDHYGFLIHIMDSSFVNDITFKRYFFENFFHRF	---NA---	0			0	-		seg (SEG), SignalP-NN(euk) (SIGNALP)
NAPIS-00174	>scf7180000046662	GeneMark	3972	5102	376	cds+	Single exon	MKIILRVYYIYYTFASISKNDELNQLNKETKVSDNTEIAFMNFNEKKLESTSKDTSIKEELLMNYIIELSMNITNDNYYYIDTLLNIQNIVEFCNIQINNNINELIISDEFIYLFSFLEHDIINALKGLKFFNIGNEDINKIILKLDQWQSYQYKIPIFINALQELLNLDFKIDSYLNSKRCNYFISILYTCHKNVNLSNNSLNEKIQYKLKLLKKNINIHFELNEIFKFLINITNQISEKKIKNYFVYGLQNLFIYDTSTKVPRYFNILILLYTYKNEKQNYDVDWYNKLFYMLSFEKDRVKNHKFKKMIFKDILDNDIFFFFKLYIIMNSTDINLSLEYLRMLKNNEKQLKLLYNLIVLVNVVKCKFYGLCRQE	---NA---	0			0	-		seg (SEG), SignalP-NN(euk) (SIGNALP)
NAPIS-00175	>scf7180000046663	GeneMark	3332	4330	332	cds+	Single exon	MLYTVFIFASNINDSLINLNNCLEFDNDFKIKEANNLQKEKLHKISLSIEPVFKIISYFLDPYVIDCCYIYVENLQSKEIKHHTIFFHDTIQLEKITQKILFEEVYINESFKSCILLKNHINDDYKKFCFLPIFSFDKNFYVLVKRLIFDFDCFLYRTNCKLAHLYTRQTKNTRYSTLHTIDKHKKVSNFILMCINLGSSKFQLQCLFLENKKYQSLNAIIEKIFGSKIHFLNNFMQMSLSEKESNLMRSTDLIYQTLKNYKISSSDLILFTYNRIKLIKHKINQYTLFLCFSNLYNKQHGNKNVFKMIRLIGYIYGYFLISLNLTILTQNL	---NA---	0			0	-		seg (SEG), tmhmm (TMHMM)
NAPIS-00176	>scf7180000046663	GeneMark	5044	6252	333	cds-	Multiple exons	MVGVTETIQLKRILSFELKVLEKIFPTRGLFLRIKAILKIEINGNTHLSKIEGFLKCKYNIEGPVTIKLLDEAQNPPSWLKHGNMQPREEGALCALQDRNIFLEKGIKCPHCKDKYKSVDHMATQCDRMLSHDYMRRHKKAFRCIHLQLCLNYGLTKSKKIRNHSFQECRANKSIEIRVDTKIPTGIKVKYNKPDVFILDKIKKEILIVEVGITSFDNLRAVETEKKHKYDLLANHCGAMNGYKTRIIPYVMTWEGITTTFHKKYRSELNLDSRTQAYIQARVLKMTLESLSMEARRGEVIAENEQEVTEKENLKSNMCENRPISICDDILKK	reverse	16	6.18911e-59	0.470625	3	F:RNA binding; P:RNA-dependent DNA replication; F:RNA-directed DNA polymerase activity		no IPS match
NAPIS-00177	>scf7180000046663	GeneMark	6797	10249	389	cds+	Multiple exons	MLGFLFSYKFWLVLISTIIVSSAYILKNYYILNFEVLKTKAIITIISYKIEFVRTSYNNVASQYLQKNSNDSDDFFKYLENCMGTKPSSYDYELVRKELEKLGIHDVLKRFPKKILDDIIENEFHLIFFKHLLIDIIYLLKLLGDNTFEDEKLEIYNSKINSESKYYKDIFKSTYEFMKMIDSNSILLLNEAVDVSGIYIESKYIIVVAVIEYLFYKKKIFLIEFLSFICITVSSIDGNFYSHYIGYFWIFCNIISTTIYIISLKHTLNFNKGTVAESIFFPNCVAILVSFFMYVIFEHKKFSYFTIHIYMLIVVSSLSALLTSFSSALLLNNLSSTSFSMMGALNKIFMGFSGFIFLNENLNICKIFSINIGSLGLILYTYNLVKINK	nucleotide-sugar transporter	5	1.62955e-21	0.59	13	C:integral to membrane; C:membrane; P:carbohydrate transport; C:Golgi membrane; P:transport; C:cytoplasmic vesicle membrane; C:Golgi apparatus; F:nucleotide-sugar transmembrane transporter activity; C:cytoplasmic vesicle; C:endoplasmic reticulum membrane; P:transmembrane transport; C:endoplasmic reticulum; P:nucleotide-sugar transport		IPR004853; seg (SEG), SignalP-NN(euk) (SIGNALP), tmhmm (TMHMM)
NAPIS-00178	>scf7180000046663	AUGUSTUS	11397	12902	501	cds-	Single exon	MIIFVWFCVVLLSENNKEMTELQKNSLDNLLETAKSNKNVVIEITTTTVLTNALKEHEKYPQSIYSPKLESKKITDKNILSCEKINSNSKPLCYVIFADSNIEKIMEILSESNIYNLKTFKNNASGLSFCSENKELINKIKQEVPYTKIEQDFLYKISSIQYPISRHLFLIKNYTNYIFNSYFYSNFIFRVLQIERLLKYLTGAYRYHYTGKNTKIYILDSTVDIRNPSVENLSGNKRSCISHGNVNVQLINNPIYGFAKDAEITVLDGVNCKGEILLSEILEKLDYVEKSEKPTILLFGVSGPYSELLNNTIDKISSKNIIIISPAGNNHDNACYYSPGSAKSALTIGSVNKHTKISKFSNHGTCVRLYSLGEEIYEFNNVMGTSHSAATITGIASMF…	aqualysin 1	20	6.31529e-112	0.4995	2	P:metabolic process; F:peptidase activity	-	IPR000209; IPR015500; PTHR10795:SF25 (PANTHER), seg (SEG), SignalP-NN(euk) (SIGNALP), tmhmm (TMHMM)
NAPIS-00179	>scf7180000046663	AUGUSTUS	14300	14830	176	cds+	Single exon	MYFPKLDLSYWYKAYVDDKITEVRLLDYKGKNIVLMFYPADFTFVCPTEINAINDLKSEFEKRNTVVLFISVDSVYCHKGWTNVTREEGGIKGISWPMISDNRGILSKQFDLLDEEQFITKRAYVILDNRFEVYNISIYHDKIGRSTTEILRILDAMAFSKKNGNICPIDWTRSTN	thioredoxin peroxidase	20	5.7297e-68	0.6485	2	F:catalytic activity; F:antioxidant activity	-	IPR000866; IPR012336; IPR024706; PTHR10681 (PANTHER), PTHR10681:SF22 (PANTHER)
NAPIS-00180	>scf7180000046663	AUGUSTUS	15669	16819	355	cds+	Multiple exons	MSCRKFNAPRHGSLAFCPRKRSKTIRPPIRAFPKDNFNEQIHLTGFIAYKVGMTHVVRTKVVQTKNRQSVKEILDAVTIVETPANVIYGVTGYEQTGKGLKRVATVFSSHIDQGVLRRRYGANWEEVSVHSQPTKIPILKLKKSHTAEIQVNGGDINQKIDWAINNFEKEINVRDVFEVNENLDVIGVTKGKGFQGVVKRFGVTKQPRKSRKGIRKVACIGAWHPSRVMTTVARAGGMGFHRRTEINKKVYMLGNGLENIKTEFDLTEKTITPMGGFPHYGQVRNDFIMLKGAIIGPSKRVITLRKSLLPQKKSEDLVIKFVDTSSKIGNGRFQTTEEKKAFYGIKKSEVVESTD	60s ribosomal protein l3	20	0	0.6855	15	P:reproduction; P:viral reproduction; P:transcription; P:multicellular organismal development; F:RNA binding; C:nucleolus; P:growth; F:structural molecule activity; P:translation; F:protein binding; P:cellular component organization; P:embryonic development; C:ribosome; C:cytosol; P:biological_process	-	IPR000597; IPR009000; IPR019926; G3DSA:2.40.30.10 (GENE3D), G3DSA:3.30.1430.10 (GENE3D), G3DSA:4.10.960.10 (GENE3D), PTHR11363 (PANTHER)
NAPIS-00181	>scf7180000046663	AUGUSTUS	17324	18454	376	cds-	Single exon	MKSLLILTLINLVILNPIIIKSRCDQDPNTICESNGRKKFVATSLNLQKLMSILKNNNVPNAYVYGWNDHRGLYVVHQNGNVAPYDKYTNVSDYAFCEGICPCPEDNIVSSHSKQMDSESWYDHVSRCKPHLPWFSDTDNYHKEFNVNSKLHYPHNHPHDYKFITNQQTCHIYDDKHCKIPLERHHYKKYDQISPHHHSQQDCSYNTFTQMPSYSHCRPENKPCPFFQKIKSEKCKIKECYGDSLFSDKLNKNNKSFTIRYINDCTNQIITKDEINATKTKVYNINSPKSCSKYNIPPILHNFKLLCHVKHILECKFKSKICLYVTDNNSLYVYFDGCLYRVCFMDGVNDVRFYTKIVNKDKVHELSDEGLYRIEF	spore wall and anchoring disk complex protein 1	3	1.12453e-14	0.546667	3	C:spore wall; P:cell adhesion; P:sporulation resulting in formation of a cellular spore		seg (SEG), SignalP-NN(euk) (SIGNALP)
NAPIS-00182	>scf7180000046663	AUGUSTUS	20902	21921	339	cds+	Single exon	MFDIKNEVCFRSFNISVKISATDICNDGMMIFIADADTYKIRIIDLQRSREIDSLVGHMAPVKCIKYDNGFLFSLSLDNELKRWNIFKPECISINLEKTGIYFVLRYNLIYILLMNEILIYNKDLEYTNSVLHKTQSDFLDVSYDGKLIFLGGETNKIYIFDCESVLLQTLKTSRNLKEKHKVLSILHSNNKDMVYILTTEGVFIHKFEVTKYLPISLDIETTTEAVKTYLKEKNYLNAIIAILKMRDINLFASFLKIVPEENIEALVRYIPENMSDILRLYLVNNMNEGYYVFKWMRYMILYHGKGQYDKNICLKNGEKSYQTTLENLYMLENLLDLE	wd-repeat protein similar to periodic tryptophan protein 2	20	2.13718e-102	0.444	1	F:ligase activity		IPR015943; IPR017986; PTHR22844 (PANTHER)
NAPIS-00183	>scf7180000046663	GeneMark	21988	22272	86	cds-	Multiple exons	MFVNSLLNYDNKDKLDDDIVFLKSGEHEIMVKHNGLDSYKSKYVRVKGKIINGVLIEHVVNKIPDEFDMKLFNRFVELNMNFGSIF	similarity to replication factor a protein 3	2	2.63561e-10	0.62	0	-		seg (SEG)
NAPIS-00184	>scf7180000046663	AUGUSTUS	24294	24743	149	cds-	Single exon	MIQHEEYNNQYYDQFYVKHRKRTTKAQLKVLEKAFENCPRPDSIMRKKLGEQLAMTPRSVQVWFQNRRAKVKKQQQCDKPNSPSFHRMEKIDYSKPIEQYELYPMNNSVMLRVPPPYNYENGYQYVNNEDIVPYNMYEQRFDKKMYPYE	similarity to lim-homeobox protein lmx1_mesau	20	1.00229e-54	0.707	7	F:transcription factor activity; F:transcription regulator activity; F:DNA binding; P:regulation of biological process; P:transcription; C:nucleoplasm; C:protein complex	-	IPR001356; IPR009057; PTHR24329 (PANTHER)
NAPIS-00185	>scf7180000046663	AUGUSTUS	26937	28811	624	cds-	Single exon	MSMITTFIEIKSYMDEIPHLLYLLIKEIKVNATKNENIPCENDSIEKSNELKNETDIDEIYSNLQKKEFIVWASNISSSLINKFKGNEILPEIISSFIDLIDLDSMCFEEFLILSLVSRFINITNTFPSKHNFCKYLDFLSKIFLKSHYYYSYINCIININKISQSKIQINGNYFDYCEIKNEGQQFSYLMCKLPYYDINDYKDLIKNINDKKNSNIEMEKLSFNNTEEIFNFLVNNKILLYNKTVEKFLKINNIGYKIEKGYIIVDKYKYKSNISKIFDIINLYSLEQNKSNIKTNKVIGNSKDLGSEKIIKNKNKKEIKTQQKTFSDNFKVNKAKFNIYCDILKSNYKLPFLNLYKERNENRKINYYKHLLSLKNIKQEMEKYKNIVDKLQIILCEK…	hypothetical protein NCER_100206 [Nosema ceranae BRL01]	1	5.86973e-12	0.53	0	-		coil (COIL), seg (SEG)
NAPIS-00186	>scf7180000046664	GeneMark	1099	1623	174	cds-	Single exon	MFIVLTLFIFKIELTYVFDNFNIESEKTKISEIKLQTEQTTSEIKIPNKNNQINLEECLIIDSQNIEIELTEMYEKYNCSNIDDVEISSKNNNLKYYSNYNTEYVQTSINFNCLNILDLNNGCDEIYKNVQLLIESNDFRNLFNIIERDLKNIIFNAIEFLFGNDEVWKKIFLN	---NA---	0			0	-		seg (SEG), SignalP-NN(euk) (SIGNALP)
NAPIS-00187	>scf7180000046664	GeneMark	5476	5946	156	cds+	Single exon	MLSFIENTYTKQITHFTIFLNDEKSLQLVKNKILDDNVLVNNIFDECLINTLNIQNEIVRIEYKHIQFYVNKFNNIVKIIYRSILMLIFNLDKTNLVKFNMNLNIDLYNYNTIYCILKNLSIILSLSIYIRKSEISFSNLSSYNFVDMQNFRKYYI	---NA---	0			0	-		seg (SEG), tmhmm (TMHMM)
NAPIS-00188	>scf7180000046665	AUGUSTUS	6708	7391	227	cds+	Single exon	MAKKQQVTQKDIKAQIKELEEKTFGLKNKKQKAALEKQIEALRIKDNELKKNKIKKDMKQPIIQKIPVGVDPKTVQCINYVNKCCNEGLNCRFAHDTVKKVEKISIIEKNEPKHVCRFLIDALNNKEYSANWKCPFSKCSDIHKLIDLKGDTSAELSLEEYLELSRQSLGDNLTPLTEENFKIWKEKKLKKKLNIKKRLRLLLPVKKELNYLKTVLICLWMTTQQSN	ccch finger dna binding protein	20	1.37618e-63	0.4895	2	F:binding; F:nucleic acid binding	-	IPR000571; coil (COIL), seg (SEG)
NAPIS-00189	>scf7180000046665	AUGUSTUS	7555	7905	116	cds-	Single exon	MYFIKVENEENYDKIIVDSKCFYKLKSPTIQSKKKKRYSDTLKDPLYIEQDIFRKLNMIKQFREKNGDIYELIEKYKNIIEECIIIMDKEYDIKPSEIFKLFNLEKYGFKLDDFER	hypothetical protein Eint_091000 [Encephalitozoon intestinalis ATCC 50506]	2	1.03897e-29	0.72	0	-		no IPS match
NAPIS-00190	>scf7180000046665	GeneMark	9296	9916	206	cds-	Single exon	MIKKAFHDITNISKRNIKLTIYKSSHRKKLIRWLYEVTRDFMYSQSTFGMTVLILDSYTQKNSFDLSNYQLLGLTALFIAAKLEEKNLKSIIDYVDVTDNLVTPKEILETEKIILLNTKIPFNIPHSYLKIWYLEKMQSEYSTVICREILFCCFAYVMEKSNLNTNMYWIYLEGIRQAEVFLNRKNASEDLKFYLNNNYITKNILN	g2 mitotic specific cyclin 1	20	1.53725e-74	0.555	6	P:regulation of biological process; P:growth; P:biological_process; P:multicellular organismal development; P:reproduction; C:intracellular	-	IPR006671; IPR013763; PTHR10177 (PANTHER)
NAPIS-00191	>scf7180000046665	AUGUSTUS	11244	11789	181	cds+	Single exon	MEIIDILETIIKDLSSLKPQPQPLKPNETFIPSFKLDDVKLQLKNNLVKYLISTMNTIGSKQSLYDNNYKSQLDKRKNFVIEALKQIELKINNINVEKIKNLLSQIDFYKQQGNNKIDQIFINKETSLKILEFLSNINIENEYPWMEDFLKRKIIFDMEIPSAKEIEIIKKMLEMIKNFSS	hypothetical protein NCER_100822 [Nosema ceranae BRL01]	1	2.10102e-32	0.65	0	-		seg (SEG)
NAPIS-00192	>scf7180000046665	AUGUSTUS	12427	12867	146	cds-	Single exon	MSSENFNREEKFNRYNGRDERNSRYADKTGRYNDRGDSQFRNNNNARNFSDSGRMNSYRSFDGNRYNDSRLIDGRFRDNRINNNFFQRRYNGIRRYNDRRDTFYSKKRAYHHGYESRQQNSFGNRKNYKKSKEQLDRELSAYMASK	---NA---	0			0	-		coil (COIL), seg (SEG)
NAPIS-00193	>scf7180000046665	GeneMark	14020	14751	243	cds-	Single exon	MTTTAYKNIRALCQLISVLLIVINIPLPFILLLNVDFINIEQDILKMGRSSITSLYKIMIISNITLGMFASCCVNSKIKIYMKFYLVFAMIYLIINASLILFVKKRYFYSLNNMFITKSNDLISFRFILENALCCSMADDSCRSALIIYSAPLIKYFLLVSCASFVLHILHFVFIKIAVKMSIEKPQAKIPKFVNVTRAGMDTVSLRQKRIIEVDENLMKNKSITVGEDMNNSENFSVSITNK	hypothetical protein ECU09_1060 [Encephalitozoon cuniculi GB-M1]	2	2.92283e-28	0.645	0	-		seg (SEG), SignalP-NN(euk) (SIGNALP), tmhmm (TMHMM)
NAPIS-00194	>scf7180000046665	AUGUSTUS	19753	20250	165	cds-	Single exon	MFNHEYFKNLLNETSELIQNKQNNKDIEDIDARIESNKIALKLITEDIEDSDLKNEINKRLENFLYTFDDLKIQSSKPVQIHEDIENDILKSSIVLKNKAKRFLDGLVFDKEILNKVNIKMTKNISDTTENIKKITKNDGEVKTINLMFLSLLLFLFVYFIIRFI	hypothetical protein NCER_102084 [Nosema ceranae BRL01]	4	1.05034e-39	0.615	0	-		seg (SEG), tmhmm (TMHMM)
NAPIS-00195	>scf7180000046665	AUGUSTUS	24626	25090	154	cds+	Single exon	MKYIDLHFEENNELRKKQIEFIKENLGVLNNSFYIEVGEFRDNTRQIKITFLNDLKDNNQFSMFVTLLSDLLVVESALLSLNLKLFSKELHKISSIDHNLYFVSCELPKDKTIYYILECSSVKESKANIMGKICTSDGKLICTTSQQALVRLKK	acyl- thioesterase ii	20	2.83903e-57	0.5595	2	P:lipid metabolic process; F:hydrolase activity	-	IPR003703; IPR025652; G3DSA:3.10.129.10 (GENE3D), tmhmm (TMHMM), SSF54637 (SUPERFAMILY)
NAPIS-00196	>scf7180000046665	AUGUSTUS	26597	27649	350	cds+	Single exon	MALDEKSFITSRLRIVFKDELGDDCSGLTKEWLNLIFNEIFKEKYNLFSPTFDNSSEFIIKYSENVNNDLILKYKFIGRLLNQAFINNVSLNFPCEWFIFHFLTRKQIFLNDVKKYDSEYYIVLENIYKFIKNENNIQPTMKFQDIYFDGHNYCEVNLKENGNNIYVTKENVEEFIHLKIQMKYIGNIKKQLYALREGFEEIIYPDIYRNYNWKQLQLDICGIRRIEMKDWIENSVYRLAPLSDKTFIYLFWQIVNNYTTEQKSKLLYFVTSQYWPPYGGFKNLKGKSSNFVCPFNILELNEDSSKFGFDCAINARTCTNTLYLPNINDKKILKKLLDCAIEKFDGFNCV	smad specific e3 ubiquitin protein ligase 1	20	1.25824e-34	0.498	15	P:signal transduction; P:cellular component organization; P:transport; P:metabolic process; P:regulation of biological process; C:cell; P:primary metabolic process; P:cell communication; F:protein binding; F:catalytic activity; P:biological_process; C:cytoplasm; P:protein modification process; P:protein metabolic process; P:catabolic process	EC:6.3.2.0	IPR000569; PTHR11254 (PANTHER), PTHR11254:SF131 (PANTHER), seg (SEG)
NAPIS-00197	>scf7180000046666	AUGUSTUS	1234	1935	233	cds+	Single exon	MTENNTTMDITIRNTNNTFNELNKLKGPRHLEKSLNISDENNDEDINITLYDYIEFKWNFNDIYEIENDASDIMKNSANTDDVNFTRSKNLEIQQCLDNQFLLRNSCNNLENNICIDLLCYEVLKDVSLVKGDNFNIDRIQNNEIVFKRNDENEMISCLEDSNKMDVNEYTILGLKISNEEFSDFVNSKNFTNIFDIIFQDLLIILKNLNFYLNIKNDQINNFIYNSRTSKRI	---NA---	0			0	-		seg (SEG)
NAPIS-00198	>scf7180000046667	AUGUSTUS	1227	3752	841	cds+	Single exon	MSQQKFTSRARTIIEQAMSEAQANNNTILEPEHILKAIINDHSSILSKVLSANERNDWKDKILARINTFGRLQKSIEPSISSKTASILKTKDEYVSVDSILLNILDLPNIKQMFNNLDDVVKRIKAFRGDKKIDHENADDTENTITKFAVEMVDQARKNIFDPVVGREQEILEIIEILGKKTKSNAIMVGKPGVGKTAIVNGIAQKIAKGEAPGLKNAKIYNVDVGSMIAGTCHRGDFESRLKELIKEATETPNVILFIDEIHIILGAGKTSDSAMDAANLLKPGLANGTIKCIGATTEDEYRKYVEQDPAFERRFVQVAVREPSIEDSITMLRGLRERLELHHGVKISDNSLVYAAKASKQYIPNRRLPDIAIDLIDSACASAVIALENKPKEILEAQ…	atp-dependent clp protease heat shock protein 100	20	0	0.667	6	P:response to abiotic stimulus; F:protein binding; F:nucleotide binding; P:response to stress; P:protein metabolic process; F:hydrolase activity	EC:3.6.1.15	IPR001270; IPR003593; IPR003959; IPR004176; IPR013093; IPR018368; IPR019489; IPR023150; coil (COIL), G3DSA:1.10.8.60 (GENE3D), G3DSA:3.40.50.300 (GENE3D), PTHR11638 (PANTHER), PTHR11638:SF50 (PANTHER), seg (SEG), SSF52540 (SUPERFAMILY), SSF81923 (SUPERFAMILY)
NAPIS-00199	>scf7180000046667	AUGUSTUS	6264	6665	133	cds-	Single exon	MIHPSFDNNIFGSERFQKLELIGDCFYDLKVSDYIYKKYTDADPYELHTHRKRLVNNYTFAMILFKTGLVNLAKTGLNETSRDIQNNKLSKCYSDIFESLAGAVVIDSDFSFESSNAFFDRMLTYMKENSRDC	dicer-like protein	20	1.28252e-54	0.488	5	F:nuclease activity; F:RNA binding; P:nucleobase, nucleoside, nucleotide and nucleic acid metabolic process; C:intracellular; P:regulation of biological process	EC:3.1.26.3	IPR000999; PTHR14950 (PANTHER), PTHR14950:SF5 (PANTHER)
NAPIS-00200	>scf7180000046667	AUGUSTUS	7981	8925	314	cds-	Single exon	MACLVFWEDCYDKDDWLFALKFKKIIFFKSDKNFPEKFCNLIINNKNLELFKFNDYIKTSSKEYYTENKIGTINWDYSILLLEHIIYLITNLFSENYVFFKNYKIIKKYETLQNGTSYCCLMEVPNFVDDSLFTEVQRSNSYPVKKECCKDVAFNFIIKLYKNGFLDKNFLPIKQKFIYDNRLYHDLIKKAYKINYNNFDDLNKQINSIKEEFEDIEKFKKFYSINFEENLDQVCDIDEILRKQADCLKKFSDEMYVYCFNDSNIGISSSKSFTEEVTYKDVKISFLEKIYFTKHQRELLLYFQILFLVSILKE	hypothetical protein NCER_100079 [Nosema ceranae BRL01]	1	1.75547e-44	0.6	4	F:RNA binding; F:ribonuclease III activity; P:RNA processing; F:endoribonuclease activity, producing 5'-phosphomonoesters		IPR005034; coil (COIL), seg (SEG)
NAPIS-00201	>scf7180000046669	GeneMark	439	1811	143	cds+	Multiple exons	MLKNDAGEEEVGALCKNPKGLTINKECEEETMKSNLINILKKLEYPHWLPCSHKKRNFCPLCFQCPFSVSDLRTYEKQYEYIKKIAKELKKYKEMCINVEFELRHICQNEIMKNLIIKKNEVDFKKTKIILNKIIREKFQKNK	hypothetical protein NCER_101577 [Nosema ceranae BRL01]	1	9.29839e-07	0.63	2	F:metal ion binding; F:zinc ion binding		seg (SEG)
NAPIS-00202	>scf7180000046669	AUGUSTUS	2982	3512	176	cds-	Single exon	MENSFSLQFNPLQQLKSVQDYEKEIERLMNENFQIKHELSYYKNNPSYANVNEDIQKLLLDSKLSIDVLENENKTLTKQIEHLKELIRANSQDKEKLRNDLENNKNISELRICTLEEENQRLLNHIENLKQKNEKNIQEHKLYENKLIDIEQEKNYLKNVIEEYKTSNNNLTNRKK	hypothetical protein NCER_100844 [Nosema ceranae BRL01]	3	2.4626e-47	0.74	0	-		coil (COIL)
NAPIS-00203	>scf7180000046670	AUGUSTUS	330	1019	229	cds+	Single exon	MYILLFYIYVYCLKTAYELQKTTSGKLFDESTTLARPDTLGMDWKTNYFVSKTNYGPKYVAEIYSQLRLLLSHYFTYFYKHSAGFRSWYNDKAYEMDDKEKISIVDHLNANLRSIHDLDSFWQVTESPYLEARLVELDDNIIKLDKWITNEGMKFNFVHESLVHNSLNDDEQYDWLRRIATIVSDNLKAGLRNHQDGRYTHVFKNFLTATVEKKKLDAKLDDNIIMLGY	swp26_nosbo ame: full=spore wall protein 26 flags: precursor	2	3.00839e-47	0.565	3	C:spore wall; P:cell adhesion; P:sporulation resulting in formation of a cellular spore		SignalP-NN(euk) (SIGNALP)
NAPIS-00204	>scf7180000046670	GeneMark	2109	2627	172	cds-	Single exon	MEFLSINFSPKILSLLISRKDFLELELIFRFLFALSVIQFFLQKYFNFRFSKLVLYFIKNFKFNIYFNIKEIHVTDLELFISDLDTMIKKYLNSLFLVSSDISFILSEIIDLSFNFIGLENKNECLNICDFEIKFITIIKKLYNEIKSKNADLMFLNALENLLDKNFFLINV	hypothetical protein NCER_100296 [Nosema ceranae BRL01]	1	2.65944e-35	0.8	0	-		seg (SEG), SignalP-NN(euk) (SIGNALP), tmhmm (TMHMM)
NAPIS-00205	>scf7180000046670	GeneMark	2714	3637	307	cds-	Single exon	MWYRHDEYFYRTKNKKYALIISEEYSFEYLQHFEDLCINIRIINMFIKKGQLLQNSIKNIISDFFIEKMVNFFKKVLYCKNNISNVEELYVRLEQNIKEISSMRKIIDICCEYNEIEIFNNLIIVQKNIDFCDELIKNCYSKIELDIVKWVTRGEISNYFFIKENNLNSLNIENCFWKHKYVIEDNQIPVNLTSDAKTILNCGKLLSLCKILKFEMKINENFLTERGLYGLFSYINSMTLTYIKDNIKQELKILQNYVLMNDMSFFNDLFIDLYNDKSFNISNDFSLASEENINFIYKINTFKKLNI	hypothetical protein NCER_100296 [Nosema ceranae BRL01]	3	4.04928e-50	0.56	3	C:spindle pole; P:microtubule cytoskeleton organization; C:microtubule organizing center		IPR007259; coil (COIL)
NAPIS-00206	>scf7180000046670	GeneMark	3805	4200	131	cds+	Single exon	MNFANIKWEENIKLKKLLKNEKEFKIQIISFEDVQVFFHFLKFCKLEFHVASNFSKFEYNNKIKIITSLDFFDHNCKRIILYNNTRVKDFIQIFFNLSYNEKLSFLNNNKINHFNNKLIIDSFKNKPLHFY	hypothetical protein NCER_100297 [Nosema ceranae BRL01]	1	0.000239316	0.58	0	-		seg (SEG)
NAPIS-00207	>scf7180000046670	AUGUSTUS	4523	5140	205	cds-	Single exon	MVTDQAIFHKKFIQEHEHYNSKLKEYKEYREVLKDGNCLYLSIAVKFIEFYRQSQNKQKWYLFKNKIVNYFCEIKVETLLYDDNITTIENMINEEFDLEDYEKYVWFEVVQFLKLVITVEMKMNQEKYQPFLYQTTIQEYCEKQVQPFFIEAGYIEIGVLVSILSFNIEVIDITENSDEIKRLYGDNDEKITILHTPNHFEPIYM	cysteine protease	20	3.71384e-55	0.477	12	F:peptidase activity; P:protein metabolic process; F:omega peptidase activity; F:hydrolase activity; C:cytoplasm; P:protein K48-linked deubiquitination; F:ubiquitin binding; F:NEDD8-specific protease activity; C:cellular_component; F:cysteine-type peptidase activity; F:ubiquitin-specific protease activity; F:protein binding		IPR003323; IPR019400; SSF54001 (SUPERFAMILY)
NAPIS-00208	>scf7180000046670	AUGUSTUS	5198	5854	218	cds-	Single exon	MQSRESENTTSYENLSIDEKTSLRQHYLNEIANIDDITLFPCLCYKNMDVEKNSVCNDSVIEILDILTYKSTIHKLFYGTYRDEEIKEVYELVQKNEKIQYDSKNPRLIAQVFIWIVKWNDIPFFPHEFNKILFEAYLENDRKIQLEIVKRIPFVLNERNRIFFIKLKRLIEEIDAHKKIQKRRKMIYYIFLDQLFLKEHSKENMFLDITEWLFLLMF	hypothetical protein NCER_100299 [Nosema ceranae BRL01]	3	8.17562e-28	0.516667	2	P:signal transduction; C:intracellular		no IPS match
NAPIS-00209	>scf7180000046670	AUGUSTUS	6100	6752	198	cds+	Multiple exons	MAKNDEQNELLFLEKTRIERFLDEIKNENAEFTDTIQVQVNLKGLDPRRDNKITKDISMPHKARNLAKTIVLADKDTAKVCQEKNIPYYLIDDLMQDKMMNEKKKIFKQNKAGKIPYVLKDDDKVENIFQNALKTYRLRVKDMSVTSFPIGDTKMNNEELYENLKHGMSVVTAALKKGEENIKNVFLKGAQKAPKQVY	60s ribosomal protein l10a	20	1.94636e-98	0.5675	6	C:ribosome; F:structural molecule activity; F:RNA binding; P:translation; P:nucleobase, nucleoside, nucleotide and nucleic acid metabolic process; P:biological_process	-	IPR002143; IPR016094; IPR023674
NAPIS-00210	>scf7180000046670	AUGUSTUS	8800	9526	207	cds-	Multiple exons	MLRTLILLNNDKKASTSTAQNLHLNKRPSVWDFYFDNHNSRDKSVHLKTLQNEKENEVVSFDLVNDIYYEDKEKNLQNFDFNKNHYDMKNKDKYLKYNNAGQNKLYDVLIKTKENVRNSGVGDDELSCNFIEKKKSSLEYLVELSYLDYIKYQNDSKKLVLKLIEKEKVSKNCSCILSFKNNTIDNNSNEDTFYDQLYEQENISKDL	---NA---	0			0	-		seg (SEG)
NAPIS-00211	>scf7180000046670	AUGUSTUS	10946	11950	78	cds-	Multiple exons	MFRYKVQDTTKMFLCPELNCDVELPSLSRIKRHYLIHTNLKPFKCLSDVCEKKFSRKDNMLQHYRTHCKVFYFVEINF	transcriptional activator	20	3.07157e-26	0.6215	3	F:nucleic acid binding; C:intracellular; F:binding	-	IPR007087; IPR013087; IPR015880; PTHR11389 (PANTHER), PF13465 (PFAM), SSF57667 (SUPERFAMILY)
NAPIS-00212	>scf7180000046670	AUGUSTUS	13885	14510	193	cds-	Multiple exons	MIEHLINLEYLDIAQNRFFSFPEKLSNGLLKLNNLSILKLEYNTIEKDSLELFLEKLKNKPIEFLDITDNILSVKGCKYLGELFNSWNLKELRMGDCLARNEGIIEFLKYANKNFTLDISYNEWDQECMDDLVNFCEKYKIKQINISGNFYDDDEPITNACDKYGGQVILEEDDESIEGFSGLETITEMVKNL	ran specific gtpase-activating protein	20	5.7041e-49	0.5255	0	-		G3DSA:3.80.10.10 (GENE3D), seg (SEG), SSF52047 (SUPERFAMILY)
NAPIS-00213	>scf7180000046671	AUGUSTUS	1428	2455	135	cds+	Multiple exons	MVVTSDLSFVENDAVILEGHQGYKYLGITEYASSIIKRETFDIVRDEILARVEKLCKTKLNGKNILRAINEHAVLVINYHIELVKLEPEDFRSLDHDIRQVLTNYQVHLQPACKERLYLPRAEMGRGLVNIEHYS	reverse	13	1.50056e-14	0.537692	3	F:RNA binding; P:RNA-dependent DNA replication; F:RNA-directed DNA polymerase activity		no IPS match
NAPIS-00214	>scf7180000046671	GeneMark	7752	8855	367	cds-	Single exon	MFFFIKVLLSLELVNLKLKYKNLTVFDNSNTSILSYTFLKDYLNLKTNYNKTFYNGSNDFAKLFFYRIIKDDDRYTENRIYMFESSNVLEMCDYNIKINDNFSIVEINPNLKIECENDNHQKIKVQNIFNFSKFIWKNYLQSKINNNKSLILNIIDTILEEPRISLVSMFKNCPLLYFNKTLEKIYDIFDILKNIINSNNIITFNTIYESLKNFSENYDENIVMQRYHSLKGEQITNASKNFCLSCLLTDIENILGYYTNNKYIYKVYNFIEFNNTIISNFFIGFEIEFNINNVKLDENGNLSIYVFDQNGNKENDFLLYSTKDKIFIFIERIFCLNKSLMKIKVIIESKNKMFESNLIDIKSLIIE	---NA---	0			0	-		seg (SEG), SignalP-NN(euk) (SIGNALP)
NAPIS-00215	>scf7180000046671	AUGUSTUS	11557	12564	335	cds+	Single exon	MVLMTNSKPNIMIFATGGTIAGIGNSSITSTYKAGILKVEDLILGIDKLNDIANIKTMQLSNIGSQDMDFKIWEILLNNIDDLSNNNSYDGVVIIHGTDTLEETAYFLNLTIKTNKPVVLVGAMRPSTALSADGPRNIYNAVVCAANKDSYSRGVMIVMNDKILGADDICKMDTLSTGSFCNPNYGPLGYIYNNKPVFTRSSNKLHTLHSIFNLNQMFYLPRVDIILGYVNSDTIFIDTAVKAGAKGIIYAGVGNGNVSNLVLQKLSEIAKKGIIVIRSSRISTGPTCLWDEIDDDEFNFAASWFLTPQKARILLMLCLTITNDFKVIQNFFDTY	l-asparaginase ii	20	1.90373e-103	0.679	4	P:cellular amino acid metabolic process; P:asparagine metabolic process; F:asparaginase activity; F:hydrolase activity		IPR004550; IPR006034; IPR020827; G3DSA:3.40.50.1170 (GENE3D), G3DSA:3.40.50.40 (GENE3D), PTHR11707:SF4 (PANTHER), seg (SEG)
NAPIS-00216	>scf7180000046671	AUGUSTUS	14901	15713	270	cds-	Single exon	MYNTIKNENNINNLQRNINCISDHYNANDSTEVGLVEKQPINADNNVATILEHGLTEYKNKNIIPKLLIDNFTQDKFNNLDIDNFISNQSISNDEKLKNESLTNLFLNNNHSMSSHNYYSENKSKCDSQLIKHNLNIDNNYLNSINLDCFNEIKLRNINNKKSRMKIYTNVNNEISDLKKNPNLISSPFNVNKHESLFLNLSLSNFEFDKTNQNKNIESKIFFNNIKKGDELLFNNINIFNKFLEDKIIKYDKLCNKNILSDEKSIIRSL	---NA---	0			0	-		seg (SEG)
NAPIS-00217	>scf7180000046674	AUGUSTUS	1055	2845	596	cds+	Single exon	MDRRSNTNKIHRRSNKDMTDKGNKYFKSNHLSYKSISIIENYLSAGLLPGSLTTMNSLRMHLKLDKDKNSKSPYNNNREYYEFDKSIKGTKITTKVKIYKINDIDRDCSFEELNKFELLAEANEWSDETMGSIFYDLIEDEKIKSNLTTNSYIKLRQEIISLKYPVSEHMLYLSKLHSIKQEDFIFIMDYLKEIEELAKILSNIRNLSKKEFERMISDAFFMGLGKGTSLEVVKNTKEDDNLMNILKYLKRIENHIITQSKVDSSKNNKKEHDRSKINKENYFLNKINNNKPNQWCKIHKASSHKTKDCFLNNKSKNDKSDEKPLKCILIKEIKEEPKKDFLQTPKHFVIQEEKEFKVDVNARNANNSIDKEKIIKNRDKKGLKNSAQCSRNLNILNDL…	hypothetical protein NERG_01741 [Nematocida sp. 1 ERTm2]	1	0.000460479	0.51	0	-		seg (SEG)
NAPIS-00218	>scf7180000046674	AUGUSTUS	3089	3394	101	cds+	Single exon	MYEVSDETEHCINNDNNRMIKASPNSKIYGLDSYNICKRFKVGDRVYKRVFNNKKKLGPKYELVTKEIIKVGDRGYWVKLDDEANWTHIRNIKLLRGGSMW	hypothetical protein NCER_102190 [Nosema ceranae BRL01]	1	1.27677e-05	0.51	3	F:nucleic acid binding; P:DNA integration; F:DNA binding		no IPS match
NAPIS-00219	>scf7180000046677	AUGUSTUS	1386	1979	138	cds+	Multiple exons	MIDYGLKVLIFPSLQYIKDDEVDALRKMYDIITEYSDEFIIFSDVNIYGKNVHPVFKHLIKWSKGLCGSFMKWDFPKFIINDKGNLVKVYEPGDRFEVNNPIIKKLLKNKKCVKRQLKIVRYERNPYDIEDSEEEIYY	glutathione peroxidase	20	8.25454e-37	0.584	5	F:catalytic activity; F:antioxidant activity; P:metabolic process; P:response to stress; P:cellular amino acid and derivative metabolic process	EC:1.11.1.9	IPR000889; IPR012336; seg (SEG)
NAPIS-00220	>scf7180000046677	AUGUSTUS	2167	2940	257	cds+	Single exon	MLLLFLISILCNDSLSHLLLAPPYVDLKGKPLLVNLKNDYSILSYGGDQNIQLAYLHPGTNGFMIYKNQMVSSTFNIDIVFSLSNIHSSGASKGMTFFLSTTDNINSGLFYGIKDGFEGVCVVIDFTNKNKPYFSVATDLISEEKFNKKIFYEFYDDEKCTLKIKQDDKLSISIIDEYDEEIKLYDGKYLMPGKFFIGSSASNGENGRIGYHLRSIQPSHLKVVPKYYEKGEREGNSKIYLFCICFRCRRNWILFVY	vip36-like vesicular integral membrane protein	3	6.62122e-21	0.506667	1	C:membrane		IPR005052; IPR008985; IPR013320; seg (SEG), SignalP-NN(euk) (SIGNALP)
NAPIS-00221	>scf7180000046679	AUGUSTUS	1	647	214	Pcds+	Single exon	SQNLNNNKDKNDNKNLRRNNYVNKISTISQNLNNNKDKNDNKNLRRNNYVNKISTISQNLINNKIENDNINKNYIIKNTLAYVNNNSSKILDKIDPIKVNINNNSVKLDKTSNISNFKKDVPIKVNNNNKNIVNLDKVRNISNFKKDVPIKVNNNNKNIVNLDKVRNISNNKKDNSIILNNNNNSVKSDKANNINNVKKDVPGKVKIKLKNQIK	---NA---	0			0	-		seg (SEG)
NAPIS-00222	>scf7180000046679	AUGUSTUS	2383	4680	765	cds+	Single exon	MLRTSTLGMYTYEYPSLLNNNYIENSSILSYSPQPYEFNIDNQSSSVIDLSQENVFMNDYILNTFLETLNDTSENKINYDSISDYYKNINNTKNSINHFNSNDDVHYDLNLYKDVDSIKTKDNFNYGIDHNEILDKGFYDVNNTGIQSYFNDNIYQDTNYNYPIENISQDINYDYPINNIYQDNSYDYPIKNISQDTNFDYTFQNTFQNNDYDYPIENISHYINYDYPIRNISHYINHDYPIEETFQNNDYDYPIQNITKINSGDNSYQNKNYDQSLSNVDYVTNYKYPYRIVEYKENNLKDKNTDNFYDALIFNNDNLDSINPDENYRNFNDYERKDDEHLLNNVKWDDIIFRYNLLDEENVSNNKNIYILNNDIVDKYEIQNDKYYLENLENNFGNN…	---NA---	0			0	-		coil (COIL), seg (SEG), tmhmm (TMHMM)
NAPIS-00223	>scf7180000046679	AUGUSTUS	5409	5693	94	cds-	Single exon	MSDNQQPESSGSEGRSWMKYLLWIALAVVIVVVIVIVAQQMGKSGVGGEGGEGGATELKSNSKHHNKSSAKSEKQSSGDSSVKSSELTGEMARN	---NA---	0			0	-		seg (SEG), SignalP-NN(euk) (SIGNALP), tmhmm (TMHMM)
NAPIS-00224	>scf7180000046679	AUGUSTUS	6405	6824	139	cds-	Single exon	MQHETNKTPIKKAQDDSEIKERSKLLKQSLKNDDTTYISEYLLQRNNYKQLKYLDDSDIEKLGLMLLEFLDTPLRLVAVKMLKVIPEYVCNKKSLFDALKNRSISVDKLVYLKGKIDYIKMMKVENVNIEAEKVFKIEE	hypothetical protein NCER_101476 [Nosema ceranae BRL01]	3	1.58872e-28	0.626667	0	-		no IPS match
NAPIS-00225	>scf7180000046679	AUGUSTUS	8906	9922	338	cds+	Single exon	MPEMFEIETRLDSYSYYLKIFPVPRQDNRVVDKDWFWNDHKLILHDSNDWMSEHFTFAMVPQHMLKIVVKDKCVETTDDNYVKAVTCRSKKDSLNQYYRWFGENEREIVEDWVEHNGGKIKRRDRYPVYRPNRRPNRYDDDDLSIVDFIPPGRRRPYRPSKDYDHEEVYPNDRRPTKDITDDELDIDDFYDFHRRRPRYRPPRKRPGPYDDYDDYDRYPSRYPQRPNRYDDDQYDRYPSRYPQRPIGNDPCDQFGCDDNSNRGPPGKSPWNNPNGHWNNQNDPWSNPNGHWNNQNDPWSNPNGNRPGKQNSNKYGCDDTLDSIEKVICELNGNPQYML	hypothetical protein NCER_101475 [Nosema ceranae BRL01]	2	1.54506e-32	0.6	0	-		seg (SEG)
NAPIS-00226	>scf7180000046679	GeneMark	13178	13588	136	cds-	Single exon	MQKIPNLLTCISPNNTLKDLENNTINTLATNMLKSFKQYIKNTYKSTQKDLDLIYVLDQCTYKLPNQYSIKKQTKWEIFAAKKGIKKRKGKFVYDEELKKYVCRYGSTSKKNMELRGGVSEGKSVSSIKREKNKKK	hypothetical protein NCER_101473 [Nosema ceranae BRL01]	3	7.10527e-23	0.623333	2	P:ribosome biogenesis; C:nucleus		IPR007023; seg (SEG)
NAPIS-00227	>scf7180000046679	GeneMark	14066	15130	354	cds-	Single exon	MHVQYTCTDKYGYIIAEINGKELQLFNSDEYNSLKQCETIEEICIKLNRKYKFLEGTEMNKNELKKSLNKTLINEYENILKCTNDNINNSYNYKDGINDYDKTDNNIHTTNPLNTILEYYIETHKIKNFFFILQSLTKNKDINNLFTKIDIGDFDELKTLKFCKDMTDVQKYCIENCFLKKYYYKLKWHPDFKDNDYQKKQALLNKFHIEDTYNKLKNTNLFILEILELEADRCIIDLTMNSLNMFVGKDRLDLYPRIHSMDAKMVSSLSMVESIDDMKNILSSRYNINKDLYSELVNKEVCKYCESFRIFNDVSCVYSYFKLKEQEIKNVLWIVDCVLQGRKNEIGSLLNLNK	v-type proton atpase subunit d2	20	2.3502e-105	0.506	3	C:vacuole; P:ion transport; C:cell	-	IPR002843; IPR016727
NAPIS-00228	>scf7180000046679	AUGUSTUS	16543	17040	165	cds-	Single exon	MEQDKISYKITDLSEEGKVYEVSFLATTSGEDEEYDKRDLSSGQNKCECVNECVNSECVNSEFVNSNKEYINNKYINNDNNEYINNINSINNINNEYINDNNINDNLITTFTEQDKLDLTHEEIIKSNSNGFELYSTKIVYTEPEIKKRRSVFYKCVGKYFMCCQ	---NA---	0			0	-		seg (SEG)
NAPIS-00229	>scf7180000046680	AUGUSTUS	1947	2924	325	cds-	Single exon	MTNKKINKLVSISLPRVKSIDFHPHKSIFIAGLHTGLIKSYTYEGLHLYTFDFHEGSVRSVKFHPNSDFFISGGDDKIIRMFNYTTKELLHLFKGHADFIRSVDFHPSKPWIISSSDDQSIKIWNFLTKKLIATATGHSHYIMSAKFLNEKFIISGSLDQTIRIWEFNQNKSKFVPDVIVKQIIQGHDRGVNCIEIDNDLVVSGGDDREVKIWEISTNISNNVNDNAFNYGSSTLSSTDNSISIKEIDNHFNHQGSITSIKIHDDLIVSSGEDGYLIIYKNKSHSKYKVEGRIWSVAYKDNIYICGHDNGLDILEYKEPDFDKYN	wd40 repeat-containing coatomer complex protein	20	4.1146e-87	0.558	5	C:protein complex; P:transport; C:cytoplasm; P:biological_process; C:cell	-	IPR001680; IPR015943; IPR017986; IPR019775; IPR020472; PTHR19876 (PANTHER), PTHR19876:SF1 (PANTHER), seg (SEG)
NAPIS-00230	>scf7180000046680	AUGUSTUS	6447	6929	160	cds+	Single exon	MEIPEYDFTLVPLKTVDIMDVPGLNKWIRKTIENILSKTVLNPNSIVIDVDKISQSKGNNIGVVCVQILSLENDVEDKLQIELDVDGRSEYQTSFRSGKNIAFNEYFYFIIQNVDEKINLSFYGDPNSSHRSQGSLFLKNVHLEPFEKMLKLILKWIKKL	ca2+-dependent lipid-binding protein	11	1.8886e-54	0.657273	3	C:membrane; F:cellulose synthase activity; P:UDP-glucose metabolic process		PTHR10774 (PANTHER), PTHR10774:SF1 (PANTHER), seg (SEG)
NAPIS-00231	>scf7180000046680	AUGUSTUS	7708	8718	336	cds+	Single exon	MEPFTSILPIRKSILVPVHEDDKVIFKLFKETVNGDVFIGEEELSINYSKEPRKAALILNDHISVTLKIEGDILNDYTQTTTSKDNIKVLQVKLGQFYGLNEEAFIEFRNQDGIVKASSFTRNMQINNVFTLLTGKDEIYAYLKNGDQSENRILGKCQIPKRFANEKIMLNEFGLSVDLNVCTQTCSFSFPSILKKGFLEVYINNAKNLKSSERGQTTAFVKIQVNDNTVFKTKTHKESNDPVFCESFVMNIDKQRDIFTVQIYDSGSSAKNALLAFIEFPLHNINEGFSEVECKLTDAKTFKWNGSTIKLGFNFCRDVSTLKVKKRGILSDFFNF	ca2+-dependent lipid-binding protein	10	1.89787e-156	0.61	0	-		IPR000008; IPR008973; IPR018029; G3DSA:2.60.40.150 (GENE3D), PTHR10774 (PANTHER), PTHR10774:SF28 (PANTHER)
NAPIS-00232	>scf7180000046681	AUGUSTUS	566	925	119	cds+	Single exon	MIIHQKNQRFIQNVLDKIKSIFTLHGAVPLETPVFELKSILLNKYGEDYKLIYDVHDGSLALRYDLTVPFARYMSMNKLKKWKSIKLEKSIEEINHQKIKEGCENLYKLILTLQEKVYL	histidyl-trna synthetase	20	4.6043e-24	0.7545	6	C:cytoplasm; P:nucleobase, nucleoside, nucleotide and nucleic acid metabolic process; P:translation; P:cellular amino acid and derivative metabolic process; F:nucleotide binding; F:catalytic activity	EC:6.1.1.21	IPR004516; G3DSA:3.30.930.10 (GENE3D), seg (SEG), SSF55681 (SUPERFAMILY)
NAPIS-00233	>scf7180000046681	AUGUSTUS	3060	4270	375	cds-	Multiple exons	MRGSWNLMNVKAFKPVNIQTCTIFAWREPRCNIGGCIQNLDNLAAKYGMKFIQPIQFELIKNVDDIVRAVKDKNIQLAIVVLKDKSSARYEEIKRKTETNTNSITQXENSILSKSANILNKPTLVLGIDVNHPGIGDLNSPSIVAIVGSMNKNMTAYKTIIKQQERRQEVVMNLDKDIKTMLQSFYSVSRTKPEQIIVFRDGVGDTMFHEIFQREIIAIKDACEKMQKDYNPKITFIVAQKRHSIRFNDPQAPPDRNGNPNGNVQPGTIVEDIGHPTLFDFYLVSHHALQGTARPVRYLVLLNESNFSSEQIYEFVYGICHNYARATKAVSVVPPIYYAHLAAYRGKAYLLKDDRSDEIRMLTHNPNLDNKLFYV	eif2c2 partial	20	3.226e-166	0.541	10	C:intracellular; C:protein complex; F:RNA binding; P:regulation of gene expression, epigenetic; P:nucleobase, nucleoside, nucleotide and nucleic acid metabolic process; C:cytoplasm; F:nuclease activity; P:translation; F:protein binding; P:regulation of biological process	-	IPR003165; IPR012337; PTHR22891 (PANTHER)
NAPIS-00234	>scf7180000046681	AUGUSTUS	4772	5413	213	cds-	Single exon	MFKYVGKNVMLHYYDVRFNPDVNRKNIFDTFMRAYLERKSEFPDIAFDGINMLVASQKFPNKSLKLGKERVITIDISYKNSYDMNDFNKGVDMSQHIQCLEVICRYWQLLNAVSDRQKVFENKSDGEVSSIIDLKIGLAHNIKLTSCGFYLNVDTAFAGFYKSIPLTQVIEAIFLENKRLNQRPDRRDGNNSRRRDEYVDLSREYLMKIFGII	leaf development protein argonaute	6	1.14013e-88	0.555	1	F:nucleic acid binding	-	seg (SEG)
NAPIS-00235	>scf7180000046681	GeneMark	6060	6965	301	cds+	Single exon	MVIVKYYNLYVPLNQSSNSYRHYGIKHNKLLFFELHEILHIINSDCKKEYPVYIKPYFQMKQFYNLLRPENYDLKHILKINKFLYNEMSLNCKNWIDKFVDKNVHIIKWEDINEQYINSLNLKERKMFQVMYSKLKSNEKLFKINSDSDFDKPLVKQKTNFSKKLSKFKTKLNLVVSANKINLKLFNIKECFDDFNIPGIKILNNLNYLKQETQNNNEINLLDLLYFDVYKTKSDFNRNKDSCINKICFINKYVKLKNMIDMLNNKLVCVISNQEYVILKINKITYLQKNLDEKLIKKRIN	hypothetical protein NCER_101241 [Nosema ceranae BRL01]	2	6.87677e-65	0.615	0	-		seg (SEG)
NAPIS-00236	>scf7180000046682	AUGUSTUS	808	1758	316	cds-	Single exon	MREFVQADFDIAGEGLPMMIDSELICIINHILSTVYKGEFIIRVNDRRILFGILELCNIDELLFGSVCSTIDKMDKMNLHEINSEFIDKGLNNEQITKLFEFIKLKGKENILFKLMETNLYIKYKDVIDELILLFRYCDNLNCSKNLIIDLSLARGLDYYTGLIIEGTYLNKEIGSVVGGGRYDNLISNLSGSDKIIPCAGFSIGVTRIVSLLTKDLNEVETVDVFISTSGNLFVEERQKLLKMFWANNIKSETFYTKRSNVNEHKKYCKKKRIRYLIVIGEQEWKNKCVNFINIENDTKIIENIENLCSIIMKNK	histidyl-trna synthetase	20	1.36406e-98	0.5705	2	F:catalytic activity; P:translation	-	IPR004154; IPR004516; G3DSA:3.30.930.10 (GENE3D), PF13393 (PFAM), SSF55681 (SUPERFAMILY)
NAPIS-00237	>scf7180000046682	AUGUSTUS	1818	2090	90	cds-	Single exon	MELRTPKGTNDYSPEESTLYTNVLDKIKSIFTLHGAVPLETPVFELKSILLNKYGEDYKLIYDVHDGSLALRYDLTVPFARYMSMNKLKK	histidine-trna ligase	20	8.31973e-35	0.7525	6	C:cytoplasm; P:nucleobase, nucleoside, nucleotide and nucleic acid metabolic process; P:translation; P:cellular amino acid and derivative metabolic process; F:nucleotide binding; F:catalytic activity	EC:6.1.1.21	IPR004516; G3DSA:3.30.930.10 (GENE3D), PF13393 (PFAM), SSF55681 (SUPERFAMILY)
NAPIS-00238	>scf7180000046682	GeneMark	2405	4621	738	cds+	Single exon	MTDSLLIYPDISVQVDKNEILEAINNSIHQVTMDLPNIQSNLSLLLNCNLKFNDINDVIHNLCLREINMEILEIICVIYLRSINFNIEYFLNKNSIIEKHNLKKIFNIKTVNKLYIEPLLNQIHIFKDKLTEYNVRMLRFYCTYLLFNKDVMHQFDILYFISYIINYDTLILSNWIKYKPTQVKWDILGLQTIKNFTFTELKYVKSIDLLFDIKLTYVNYKFLDYIIKKTNYNEDFFNLIICSFNQDYDIQNMFNILNKVKGNLFVFNSIIYELMKKDKNTFNTYFINTSNLQNHLNIYKSNINLIKLLKVNNVEIKYLKQLVYDYKNFKLILKKLNNPYILLKELEFTNDQLSIKKLIFLYSYIDISKELFYNIIIQIISKCYKEFNIINKSSNCYNK…	hypothetical protein NCER_102014 [Nosema ceranae BRL01]	1	5.58259e-23	0.56	0	-		seg (SEG)
NAPIS-00239	>scf7180000046682	AUGUSTUS	5520	5825	101	cds+	Single exon	MEFFSLFLILFLPLLTLACGTTNPGGDEEGGEGEGGASGGSASGSGAPGGGAPGGGAPKGEKNEKGDKGGDKGGDKGADKGGEAAAPPSGAEAPPGGAPPS	---NA---	0			0	-		seg (SEG), SignalP-NN(euk) (SIGNALP)
NAPIS-00240	>scf7180000046682	AUGUSTUS	6244	6843	199	cds+	Single exon	MSNDNAEIRVDTRVSTDIKVCHNKPDILVIDKKNKEILIVEIGITNQDRLTIVENEKLRKYDLLANELGQIYKSRTKIVPYVITWDGVVTKYHRKYIKELEIQPNLEAYMQSIVLKKTLESISMDRRRGYEWIEPREDEVEKAVENLVKTIPFKNIYIEETKLKINESKKPRDNQSEEYEEEIVLNNPQIKNTNNNEQL	reverse transcriptase	3	5.64185e-43	0.63	3	F:RNA binding; P:RNA-dependent DNA replication; F:RNA-directed DNA polymerase activity		no IPS match
NAPIS-00241	>scf7180000046682	AUGUSTUS	16837	18130	158	cds-	Multiple exons	MENDQAEIRVDTRLVTDIKVSHNKPDIMDRLSLVENEKLRKCDLLANELGIIHKCKTRIVSYVMTWDGVAYIQSLVLKKTLESISLERRRGHDWSEAGEDEIGGAVEKLLIRIPYKVNIIEEAKPKRFENKMSFNDKSKEKHGEKQIVNLNGKNINVN	hypothetical protein NCER_100825 [Nosema ceranae BRL01]	1	4.04645e-18	0.51	0	-		no IPS match
NAPIS-00242	>scf7180000046682	GeneMark	15961	16534	141	cds+	Multiple exons	MEDLIEFFEFIPVNFVNELDTEITTVFLTELKNDSQIMHDMFCEDVEFDLYNEIINKQLQLINEIQMLVYEKDIQETIVNVCCTKDKYSKLLEYVNLHIFYENDEENFNCLLEYREIRSDILKKEWEKLKMIKPYLYNQNN	hypothetical protein NCER_101818 [Nosema ceranae BRL01]	1	5.42082e-12	0.5	0	-		no IPS match
NAPIS-00243	>scf7180000046682	GeneMark	17508	18955	322	cds-	Multiple exons	MTNIILIGPPGSGKGYISNRIIKDHNKINHISTGIILREYDLIIRIINSKIKNSSSVLLLDGFPRNLEQAKSLDIHYVKIVIVLKVDDNICLERIINRQDNREDDTDKSIIKKRIQMYHDITKPVIDFYKDKTTVCFVNGNENKENVYKQIQDIFHSVQEIMENDQAEIRVDTRLVTDIKVSHNKPDIMVGITNQDRLSLVENEKLRKCDLLANELGIIHKCKTRIVSYVMTWDARNPTKLLGIYTSISLERRRGHDWSEAGEDEIGGAVEKLLIRIPYKVNIIEEAKPKRFENKMSFNDKSKEKHGEKQIVNLNGKNINVN	adenylate kinase	20	1.7237e-24	0.5135	1	F:transferase activity	-	IPR000850; G3DSA:3.40.50.300 (GENE3D), seg (SEG), SSF52540 (SUPERFAMILY)
NAPIS-00244	>scf7180000046682	AUGUSTUS	21294	21746	150	cds+	Single exon	MKTPKKRLTFKTPKRSAKTPLKTKNVIKKDSAEQKKSNLEDVDDEIKNTEKELIESLTEENEFLRNSNPYNNLLGLNITQSDDKYVVKYTIDKNNRYIHFELMPEDDMFVYQLIHSDNIEELGIFNDEISFEKNQINKFFYKIMEIMISD	hypothetical protein NCER_102037 [Nosema ceranae BRL01]	3	1.24868e-57	0.633333	0	-		coil (COIL)
NAPIS-00245	>scf7180000046682	AUGUSTUS	22133	23224	363	cds-	Single exon	MDEDKKINKRRKSIMIIDKKGKAREVLREGGSSHSSTLIESLTKRNSNIKEDDNDNVSNLSDQKLTDVTNIEKNAMSDISDNYGTNVSQNSDEKEHVNIINVTTEKSNIDSNKENKITDSDNDNEPKESFLNDDHFNNEKDKNERSEYVEETNIKNKEDSMRNAKIAAGIGTGAAAAAGAGVILGKSKNEEEKHVTFNEENNQEYNISKDSNKSLPLSDSEKTTGKTKPSSQDNLVSTIVPQKIPSENLPSDSELLKERDNDNVEAEGHFYKRRRIFACFWHEKYFVLTKEGILKYHKANGTKYPKGNWNIKNTTRIHEVFMGTESHPYRIALMNPDENLLFGYDDADSREYWFRYFSKFITN	adenylate kinase related protein	6	1.64855e-69	0.665	2	F:kinase activity; P:phosphorylation		IPR001849; IPR011993; seg (SEG), tmhmm (TMHMM), SSF50729 (SUPERFAMILY)
NAPIS-00246	>scf7180000046683	GeneMark	425	2392	655	cds+	Single exon	MILLNKITFRINNLLSKVTSDSINEAHKVIDKYFYLSSKFPPFTFEKCMLKMLSKVYHQEMYNKLEYLIYHNEHNNKEFSNIFVPFCIIKYKYKKEIDKNIDKYINLCDSKFKNKILKIITNSEKQEKFTYKFFYIDDCICNFRISTENGDFYEFYNKKIITQNSSEDKFIQLVNLFVEKKYIQCKKLIKDILVDVSDIQKLHIYNLLIYCYFNLGMYQESIYYIDRCLSMSEITYNYFIHYKFLIERFGNSYGLYSKLFFEHEFNKLLHTIKNDLNESLIFEKNLLKNDVKYILNVNDINDLNSYSDLNYFCLNNRLINNFRLENKINVLREIRNLEENTKNLIRNLKNEFLVISIHCIQNFLYLNVNFNHIINTNLDYNLIRYKYQAILRKNRESFY…	required for nuclear division (spindle pole body duplication) cut1_schpo	8	2.76146e-91	0.48875	4	P:proteolysis; F:binding; F:peptidase activity; C:nucleus		IPR005314; coil (COIL), seg (SEG)
NAPIS-00247	>scf7180000046683	GeneMark	3538	4083	181	cds-	Single exon	MQDYTNLISENYSCIKIKNNLYTYKINKNSFYNSSTKTNTIRHLLSNIDNKFDIIVLDTPPNITDEHLAILNYLNTDYSILVSTPQLLSFQDVLRQYTFCVKGNIKILGLIENMKKFKCIECKHEQDVFFDSNIKKECEKYNIDYLGSLDINIEYGKKSDNGEVIDEKIFKTLSEKIINLI	nbp35-like nucleotide binding protein	20	1.38849e-54	0.5655	1	F:binding	-	IPR019591; G3DSA:3.40.50.300 (GENE3D), PTHR23264 (PANTHER), PTHR23264:SF9 (PANTHER), SSF52540 (SUPERFAMILY)
NAPIS-00248	>scf7180000046683	GeneMark	4855	5883	342	cds-	Single exon	MIKEPINIPIIDEFIDINVLNKLEELCKTKDQIESNIKFFKCLTHYNIYSRLYITFKSSFLEITVNDIIIKHSNKYIGPVFYIDSLYNIEDYSWYFSKDMKNYKIFFDVFKLFKKYISNIIFNNYNTNTIFENNISINKKLDNLRIKQIPTNTNKFIHHPLFCLESLLNNKQKLSKRNIQGYFKGEPVFLKSDIKSYKSLKYYYKNGFEPIDKSDTSDLYSQDQVKPIVISDMNDKLIQDYLHPSHVPKNCIYINNEYVEHVCKKLKINYRLCFVGFNKMNPIYRGVFIYKKDLFLVSNFLFEMFDYNKKLEIIQKYNKINKNWKLLVKMCNRYKKLQSKFC	dna repair protein rad4	7	2.24999e-91	0.485714	3	F:damaged DNA binding; P:nucleotide-excision repair; C:nucleus		IPR018326; IPR018328; seg (SEG)
NAPIS-00249	>scf7180000046683	AUGUSTUS	7696	8460	254	cds+	Single exon	MFIPFLIYSARCLQPLIPQNFDNGCGPNKHMPIPKPRYYDLLHCHERRKVDEFPVIFGQIPTFKRLVNITEFSSHGDYYNFYNRNELEDIVFIQVCFHEFTRKGGNIDCLILRHFLRIFFHKVLETEQDYCLDNKYIDNPDKVIEDILKHRGFRTLFKHWIECYLEFLRKFACERRGRNRALCISSYYAKLQILILEKLLCECNKHRFVGFSGKEMKHKFFFTVPSAYMVNPLSDKATLVVPIDSFVNVDLIEK	---NA---	0			0	-		SignalP-NN(euk) (SIGNALP)
NAPIS-00250	>scf7180000046683	AUGUSTUS	12510	12818	102	cds-	Single exon	MNNKLLLVQNLIILQRIKMKIKTMENRKMIKTNLKTNLRIKVKVKAKVKAKIKMNLKVRAKVEKNHLKKSQKMKVPKKTKKKVVKNQKIKMLENLIYLNSSK	---NA---	0			0	-		seg (SEG)
NAPIS-00251	>scf7180000046683	GeneMark	13667	14557	296	cds+	Single exon	MVVRTNRFYLEPKGMKNLGNTCFFNSSMQCLLSINEFVSFYKSTSFSSAMPVSLAFSEFIKNYESSSNVYPDKLISILRKKINIFNGEQQDAHEFVLRFLEILHNELPTIKNINCKEIFLEHCDQNIISNLFYSLNKQIVSCMKCGSSSESFVLLNMMQVDVCETTQKSLDKVFKDEEIDGSGVWKCERCGYTKSAIKKLEVIIYPKVLILYIKRFTTLLGKNTKHIIVDDKIKLENSLFYLMGVCCHNGSINSGHYISDCKRAGKWMNYNDTNVSSNVGNYNGSNPYMIFYTKTI	ubiquitin carboxyl terminal hydrolase	20	2.07254e-118	0.4975	1	F:hydrolase activity	-	IPR001394; IPR018200; PTHR24006 (PANTHER), seg (SEG), tmhmm (TMHMM), SSF54001 (SUPERFAMILY)
NAPIS-00252	>scf7180000046683	AUGUSTUS	15616	16152	178	cds+	Single exon	MEDLDYLLDFYNIKLNNFLNFMTQEQSKKFLSTSDPKHLYNLFLKGTELADIKAINQKYEKNLNIMKEKIDNIEIAYNENNNKLNQELNRYEILSNIEKLQEQITNNEIEIKWANIYVYKQKIEELQKQILELDDELFKHQNESKNILEESEKLKQEKKHIVEHNLALKNLNNENLKK	dna repair protein	20	4.12438e-32	0.5785	4	P:organelle organization; C:organelle; C:intracellular; F:nucleotide binding	-	coil (COIL), PTHR19306 (PANTHER), PTHR19306:SF2 (PANTHER), seg (SEG)
NAPIS-00253	>scf7180000046683	AUGUSTUS	17820	18086	88	cds+	Single exon	MQRGYKGELKFNHKDEKLELNMGVHNYEICGSKETLSGGEKSFAAMSLLFSLWPYVSCPIKILDEFDVFMDDLNRKFIIQNFIKHFKK	rad18-like recombination and dna repair protein	20	3.33853e-38	0.6745	3	F:nucleotide binding; P:organelle organization; C:chromosome	-	G3DSA:3.40.50.300 (GENE3D), PTHR19306 (PANTHER), PTHR19306:SF2 (PANTHER), SSF52540 (SUPERFAMILY)
NAPIS-00254	>scf7180000046683	AUGUSTUS	20693	21757	354	cds+	Single exon	MKFVVTAFVLYFLKIKASCDSRGDEEILYDNYPGKHFNKFKNACHPFNSHDNSPSGFGKGICVGSSVGSSFNLRDMGRGHLDDDFMIDIGSGVNHGQGICSKRTILQLNYSYMLMLLRQFEQCYKNTGYGNHHNGYILPNSEHLRHKLYDIFYDCLYLVDSCYFHKYYTFFKCRDFETCFYIIRRSLKPCDVVREYSFVISNLPKTSELYGTDIYSSVNSCILRPILTKVRRTRICTADFICDVKAVVCLDLLERIDLIHLFFHTHFNSRIEDTLISKHIEEFLIIYRRIFMRGNKLDHVITAIVITKLYGDLNFAGCDISVITNLTSWLCKYYMGSFQREVQFICKIGLGRSC	swp32_nosbo ame: full=spore wall protein 30 flags: precursor	2	3.164e-14	0.445	2	C:spore wall; P:sporulation resulting in formation of a cellular spore		SignalP-NN(euk) (SIGNALP)
NAPIS-00255	>scf7180000046683	AUGUSTUS	22921	24470	176	cds-	Multiple exons	MYNIPKKGHVSTILEEKAKYMYFYEKIKKNFAKIECKLLKIQYRWVWKRISEIEKEGGIVSCIKGTVKRVIESKFVVQVKDYRNTVEDLDSELENIKYLMDKTNESIEIEDVKIRKFVRLVLEDESGQCLITSWLYTDEIVKDKMIMFCGLIPISTALGIHLTTNKRTYVKFYTVK	ubiquitin c-terminal hydrolase	4	4.35804e-47	0.635	3	P:double-strand break repair via homologous recombination; P:double-strand break repair; F:hydrolase activity		coil (COIL)
NAPIS-00256	>scf7180000046683	AUGUSTUS	24738	25100	120	cds-	Single exon	MNSDDDFLDINFSFNSEDINSSIHSNAADLKIEQNSELILDDDFATFSSCIDIENESFLEESLENINIDTDINLLQKEDKCLSDDNELIFTNLKEYNLNLNVCNEKSIKNSLCDNQSRKK	---NA---	0			0	-		seg (SEG)
NAPIS-00257	>scf7180000046684	AUGUSTUS	7806	8333	175	cds+	Single exon	MLSLKIYXXXXXXXRINICFDNFNIESEKTKISEIKLQIEQTTSEIKIPNKNNQINLEECLIIDSQNIEIELTEMYEKYNCSNIDDVEISSKNNNLKHYSNYNTEYVQTSININYLNILELNNGCDEIYKNVQLLIESNDFRNLFNIIERDLKNIIINAIEYLVENDERLGKKSF	---NA---	0			0	-		coil (COIL), seg (SEG)
NAPIS-00258	>scf7180000046685	GeneMark	784	1629	281	cds+	Single exon	MNEVEEDRKKKQNLINRKHELQNNLKNLIKNNLQSIKNILYLYKTEQMELPTSWAFDLVNTNLQNWIFECETNLKNIFIKNCIFLEELPDCKNENKTNDIYTALVYYFMLKERLNYKVTFNKTDFYIYYNLNTGELKTENFLFSINKSKSNDSNELFYKNFIINSSLEEVEKRKSFLKFEISFFEIKKIENRDEKYLKKFISYEYMKDKNIVPVLNLNKTAIESILLYVNEILKREISVFKKTLLVNILLILYPEIKKSLDISYFKKYKEYYFLKWIELND	---NA---	0			0	-		coil (COIL), seg (SEG)
NAPIS-00259	>scf7180000046685	AUGUSTUS	2228	3157	309	cds+	Single exon	MSSQVFEYIKECVNLSKLKENETTWSKIDKLFLNLTTSLNNKDDSEMFIKSCNELLCRSIISDRSKLSGTSLVLSKKISVILKDDLKLHCILPNVLKVCGRSNKVVYSRGHDTIEHLSKNVDLSPYYKILYEHYNSINKNIRLGVIKGITICDDKSKFIKIIEKAKTDQFIEIRNLIKSCSINHTQKFEPRPILKKELSPQKQIINHIQPKHSPYKKSIKLESESNLVCEKITELEKQVKLITNNKPKIDKPKVKVISKKQQLSVKKEVKDLSDDLTPRKLDKYLSKYRNIYGNILEENKKDEINFMIR	kinesin-like protein	6	7.33162e-65	0.523333	0	-		IPR024395; seg (SEG)
NAPIS-00260	>scf7180000046685	AUGUSTUS	3154	4272	372	cds+	Single exon	MKNKPNKEEKCNIDEDNEFVDEIRIKNINDCVNEVQKNIVHSQIEIEKTNEYALEINNDINTNVENLISFENKELMDSIEKDITNSILSNDLNLKSKDEIDINISKDLSNLSIAEESIHFNYTIMNSDKINNDECSLKKINSSISEKQIKLIEEEDLLEVVKDYEKSKTEPISFEKFEKSLNINNQDECKEIDKNNKTINVFNEKFNEENVCNISKNIEENNNIVNPVHLENKEKLKTNSSENNNNFEIKIEDKREEIINKALQINVCTSKSTPSISNKSLQENSKNRFTAFLYSDKDECVIYDINSDSPKFKNLYKESSDMHSSLNPKQSELSSSFLYSKEENKVDNIIGDYTKIDSCIYADKSTFKNNNN	hypothetical protein NCER_101660 [Nosema ceranae BRL01]	1	1.76168e-10	0.69	0	-		coil (COIL), seg (SEG)
NAPIS-00261	>scf7180000046685	GeneMark	5566	6324	161	cds+	Multiple exons	MPINMTDNNFFKLTSLHKSVISILLENNFEIMTDVQDKTIPYLCKFKDVIVQSQTGTGKTLAFVLPIVSTYYKMESTYKNHPICLVISPTRELALQITDSFVSYFRSYKEHKLNYLLDYTTLNYDELKSKSKIINENIQNFDKDNEINLSEDKNKKKKSVL	atp-dependent rna helicase	20	2.40132e-24	0.619	3	F:nucleic acid binding; F:hydrolase activity; F:nucleotide binding	-	IPR011545; IPR014001; IPR014014; coil (COIL), G3DSA:3.40.50.300 (GENE3D), PTHR24031 (PANTHER), PTHR24031:SF26 (PANTHER), seg (SEG), SSF52540 (SUPERFAMILY)
NAPIS-00262	>scf7180000046685	AUGUSTUS	6490	8124	544	cds-	Single exon	MIGITQPRRLAALGLSQRVSIELNSDITGYHIRYDNNITKDTKLKIMTDGILLKEIQEDFLLTKYSVIILDEIHERNVNMDILIPLLKKIIKIRFENNDKLTLILMSASKIDQDIINYFEKIKIIDVSSNSHKVSIFYEDRILNDLLIATYQRIKKIMKIKSTCENNTILVFLPSKIDIFKLQNILLDDLSINDLCVVLPLYSSLSKDEQNLIYKDFEKRKIILSTNISETSITIPDVYYVIDLGLVKNKILKDGVVEYSIDYISQSSAQQRAGRAGRTGPGICYRLYTGQIYNSMDESNVPKIFYEPLENILIDLINLGINNLHKFPYINKPSDEKIDQSLKKLIKLNILSKTKELTQIGKCLSCLPLSPNIGKLLCVPNTKNITPELIDLACIMSVN…	deah (asp-glu-ala-his) box polypeptide 33	20	5.40132e-122	0.5425	1	F:hydrolase activity	-	IPR001650; IPR002464; IPR007502; IPR014001; G3DSA:3.40.50.300 (GENE3D), PTHR18934 (PANTHER), PTHR18934:SF68 (PANTHER), seg (SEG), SSF52540 (SUPERFAMILY)
NAPIS-00263	>scf7180000046685	AUGUSTUS	8198	8785	195	cds-	Single exon	MKIEKKDYLNTEEENGKILEIEDEYNTNFEMSYQDVDQKTIKSSSVAKIDIFCKDIKNEQNTFNEIEVYNQNYEGIINEKNNEKNLNNKIKINVQNRDEKNIEILKLSDENIHKNNLSENTFNQMILKNEQISNLSHENSSEFMSEDSSLENIFEIYEKVKVNRKKKLMILEKHFQLFMSKMKLYLKLKKYSFTD	---NA---	0			0	-		seg (SEG)
NAPIS-00264	>scf7180000046685	AUGUSTUS	9176	10282	368	cds-	Single exon	MDIEDIKVGYKLFIVKNNKSRKAEIIGIRKTNDVLEFYVHYIDLNRRLDEWVTQQNLDLSDPTTIEIPKKKKKLEETSKKQLVSKNTDENKETNKIKDKEEEYKMKNIKQIQFGKYRVEPWYFSPYPKFISDSDLVYICEFCLFYFPSEEIFNKHKQKCDIRHPPGKEIYRNNGISFFEIDGYTEPKFCRNLALLSKLFLDHKSLYYDIDVFLFYVLCRVDEFGFSIVGYFSKEKISEQGYNLACILTLPFEQRKGYGRILIDFSYMLSKRDNFISGPEKPLSDLGLLSYRTYWLETIVNYLMQNKKPSVDEISKNLYISVEDVVSTIYFYGILKLYKGKFVYCINEEQKQKAKKYNDKKLKEEFLKL	histone acetyltransferase	20	7.27684e-168	0.6675	14	P:transcription; F:protein binding; P:organelle organization; P:response to stress; P:DNA metabolic process; P:regulation of biological process; P:biosynthetic process; P:cell cycle; F:transferase activity; C:nuclear chromosome; C:nucleoplasm; C:protein complex; F:chromatin binding; C:mitochondrion	-	IPR000953; IPR002717; IPR016181; IPR016197; G3DSA:2.30.30.270 (GENE3D), PTHR10615 (PANTHER), PTHR10615:SF30 (PANTHER), PF11717 (PFAM), seg (SEG)
NAPIS-00265	>scf7180000046685	AUGUSTUS	12369	13934	521	cds+	Single exon	MVQQLKSFIRTYKKIVLLSCDYYDTKHFPNEMIEAKGNLALFPVANIPLIDYIVHSLISQSFNNIILCGTSIKNIFEHVKNKFGLLVNVICQENESNLGDFLRFFNDVNYDLNDMLILYANHFTNFNLNMLYDEHINKGYLATYFIHKNTSNSHIKHFYGTKNDEIVFYERVVNDKINFTNLKEKIKQHRTIEFNYKGSSPNIAVISSKVFQLFTNNFDFYSLGDLLESILAFNPFNLKIGFIDCSKVMVPSLKNVYNKEIITLYDYYVFNEDSAKYSFFNNTIYEFDEIKSDYNLNSHENGEIIENTILGLNNKLEFDFYIKDSFVGNRCILNGNINRCIIWDDVHINEDLNEKVVINNNLNIDVYHLEIELEVEEVVEQRGNFFDNIIDYLSECERK…	translation initiation factor eif-2b subunit epsilon	20	1.08246e-158	0.4595	5	P:translation; C:intracellular; P:biological_process; P:multicellular organismal development; F:binding	-	IPR005835; G3DSA:3.90.550.10 (GENE3D), PTHR22572 (PANTHER), seg (SEG), SSF53448 (SUPERFAMILY)
NAPIS-00266	>scf7180000046685	GeneMark	14523	15251	242	cds+	Single exon	MWIHKGNNSARQEGKLCFLQDRNIFFNDSNMCPHCNQAKRTVDHMATRCEKMLGHDYMRRHNEIVKCLHLLLCKKYNIKISGKRLRTHSVQQVVANKFIEIRVDTTIKTDVKIKYNKPDIVVIDKKSKDILIVEIGVTSIDNLQQVETEKLRKYDLLANELGLIHGCKTKIIPYVLIWDGIVTKYHLKYGKALEILDRIEAYIQSVTLKKTLESVSLEYRRGGDLILAESERNENVHLSELA	reverse	20	2.66065e-94	0.4895	4	F:RNA binding; P:RNA-dependent DNA replication; F:RNA-directed DNA polymerase activity; P:transmembrane transport		no IPS match
NAPIS-00267	>scf7180000046687	GeneMark	52	726	224	cds-	Single exon	MNFANIKWEENIKLKKLLKNEKEFKIQIISFEDVQVFFHFLKFCKLEFHVASNFSKFEYNNKIKIITSLDFFDHNCKRIILYNNTRVKDFIQIFFNLSYNEKLSFLNNNKINHFNNKLIIDSFKNKPLHFLLNINEISYVENYIESFDYLEILILISLIKNKKYKDLIKNIEEIDHKHNNLFKIKMKIDSLIERKIINRNFKFLISHKLLEFICKKINFDIKKL	hypothetical protein ECU04_1270 [Encephalitozoon cuniculi GB-M1]	3	2.42707e-06	0.52	0	-		seg (SEG)
NAPIS-00268	>scf7180000046687	GeneMark	894	1817	307	cds+	Single exon	MWYRHDEYFYRTKNKKYALIISEEYSFEYLQHFEDLCINIRIINMFIKKGQLLQNSIKNIISDFFIEKMVNFFKKVLYCKNNISNVEELYVRLEQNIKEISSMRKIIDICCEYNEIEIFNNLIIVQKNIDFCDELIKNCYSKIELDIVKWVTRGEISNYFFIKENNLNSLNIENCFWKHKYVIEDNQIPVNLTSDAKTILNCGKLLSLCKILKFEMKINENFLTERGLYGLFSYINSMTLTYIKDNIKQELKILQNYVLMNDMSFFNDLFIDLYNDKSFNISNDFSLASEENINFIYKINTFKKLNI	hypothetical protein NCER_100296 [Nosema ceranae BRL01]	3	4.04928e-50	0.56	3	C:spindle pole; P:microtubule cytoskeleton organization; C:microtubule organizing center		IPR007259; coil (COIL)
NAPIS-00269	>scf7180000046687	AUGUSTUS	3508	4197	229	cds-	Single exon	MYILLFYIYVYCLKTAYELQKTTSGKLFDESTTLARPDTLGMDWKTNYFVSKTNYGPKYVAEIYSQLRLLLSHYFTYFYKHSAGFRSWYNDKAYEMDDKEKISIVDHLNANLRSIHDLDSFWQVTESPYLEARLVELDDNIIKLDKWITNEGMKFNFVHESLVHNSLNDDEQYDWLRRIATIVSDNLKAGLRNHQDGRYTHVFKNFLTATVEKKKLDAKLDDNIIMLGY	swp26_nosbo ame: full=spore wall protein 26 flags: precursor	2	3.00839e-47	0.565	3	C:spore wall; P:cell adhesion; P:sporulation resulting in formation of a cellular spore		SignalP-NN(euk) (SIGNALP)
NAPIS-00270	>scf7180000046687	AUGUSTUS	4371	4903	131	cds-	Multiple exons	MKLKDYPLYTNYINDCIRKKKDIKNELWVALDGNIKLCVPECVIGELEKLGRPYRVALAMVRSNEFKRLKCDHKGTYADDCILERVTNHRCYVVATSDVGLKQRIKDIPGVPIVSFRGQRSFVERFIPATL	rrna processing protein fcf1	20	2.76778e-60	0.6895	1	C:nucleolus	-	IPR006984; G3DSA:3.40.50.1010 (GENE3D), SSF88723 (SUPERFAMILY)
NAPIS-00271	>scf7180000046687	GeneMark	5818	6813	304	cds+	Multiple exons	MANILLKLTEISTDFQEPKFITVDTNFTSDLIINYIQLLKDTNDCFTLYINNEVFNSTLEEAMEKYGLSIESQSQISFIKYNFYNKNLYIGFYEMPLKIYNKNKDYSFINVRTITFNSLHIFGYKFRMGIIDLNLEKVVDNNKNISLMLIDEDNYTTELIMDNLSYNFENVKISGIYKFKNKIFFVSLNGDIACNEFLDKKNYNITCVDSKDNETFFGTSTNVVYKYNKSGDIKYDVELRYINFIKIINENVIIIASQYVVQILRLDPFNVLKNYKFDNEISGLEAFDGKIYVSCDTKLFKFTI	hypothetical protein NCER_100293 [Nosema ceranae BRL01]	1	5.33936e-28	0.49	0	-		seg (SEG)
NAPIS-00272	>scf7180000046687	GeneMark	7082	7450	122	cds-	Single exon	MTKNISNVQIKNLIKKASDARNFSYSPYSNFKVGSAILTSEGEIFSGCNVENSCFSPTICAERVALTKAVSEGYEDVIACAVLAENLNSLVYPCGVCRQVLAEFTDSSKDLDIFCSTIFFFG	cytidine deaminase	20	1.68743e-37	0.7155	3	P:nucleobase, nucleoside, nucleotide and nucleic acid metabolic process; P:biosynthetic process; F:hydrolase activity	EC:3.5.4.5	IPR002125; IPR006262; IPR016192; IPR016193; G3DSA:3.40.140.10 (GENE3D), PTHR11644 (PANTHER), PTHR11644:SF2 (PANTHER)
NAPIS-00273	>scf7180000046687	GeneMark	7501	8257	225	cds-	Multiple exons	MKLINIVFGYSIDKIKKYSIFMHILLLPLFSLCLEKCVHKEGSFIFNVKFHIDEETINKILLFVDRNKKISERDKVIKYVNKVVNSFNKEIEEYGIQVRPDYSQLIFEELNLKIKKQIICMEKYSAAALTRLVSAKLSYPNTSGSGYRIIVISCINFHPEQIPFFAIPSFSLSGQIGIFFSINSSVFRFNACRSAKRCVTNNDLYGRFVKNVEKIEAQTYNYKEL	hypothetical protein NCER_100290 [Nosema ceranae BRL01]	1	7.42262e-29	0.5	0	-		SignalP-NN(euk) (SIGNALP)
NAPIS-00274	>scf7180000046689	GeneMark	1953	3248	431	cds-	Single exon	MYGLNYFSIFIIKDIFASNYINRNYECNNFDVDQSKSFLFAGTTTNLESQNVNQNIKNNSCCNSSNFLIDTLGNESNNFKNHKEYNNIEHFNKSLQINRAFNVKNNKRKIDDNEQIDLNTKYICLERNPYIYNTNTSYLYYHGKSSNYSISNFESNIRRLVCLKSFNYIFRIISNDLINILRIAVNFSILENEYILPIISILENIQFNEQKIIYFMNITNEILKKEVNYKTYSIDRHNLIDDILYTKYNKNHNKKRFEAKLYNKTLQIDFYMKKNTLSYDDILYVTINYLNKTTDKLIHYIFLCGFQSLFNSFSKNSISKLCFVLTFLYTYNEESRFYDVEWYVKMFKMLSLSYFNVRNSNQCYKILNQEYEMDSKKTFYVYMAINLENNKFKIKNFKD…	---NA---	0			0	-		seg (SEG)
NAPIS-00275	>scf7180000046691	AUGUSTUS	790	1485	231	cds+	Single exon	MKIWFDKVYEVYKDRIRRVLIGNKCFYGIEFGYLYNNNMFNISDDKKRKLCDYRNVDGGFLDVKGFDKKSADKKSLIDGKCNDGSDIRNVDGKYTNILHNNIINDKHNNINNIKYNKNLILNKEIFYNFKFDETDLLTSCGIYEGLVNTLILFECEDKMKIVEEWNIKRKEIEKYISGIVNGEKCVNGIGNNNSIGDEVNDKNNNSIGNYIGDEVDIIRDGKIILEIWIKI	---NA---	0			0	-		seg (SEG)
NAPIS-00276	>scf7180000046691	AUGUSTUS	2425	2967	180	cds+	Single exon	MCVEICVDLSVWRYVIGNDYDGDDSIDVDVDGNDSVDVDGNDSMVIDGNVNVDGDVKGNDNVDIENDNEDIVMNEDTRYTKNNNIVNENNTNSTLNNTLDNSNHFLDNKTLKETLTHFKQTDKTFYNSLTWITKNSITNILDLTFSYTTTIFDTPKTIDLIPNGRKIKVTDKTKIFIYKN	e3 ubiquitin-protein ligase pub1	20	5.09826e-09	0.5945	9	P:protein metabolic process; P:catabolic process; P:regulation of biological process; P:cell cycle; P:transport; F:catalytic activity; P:protein modification process; P:cellular homeostasis; C:Golgi apparatus	EC:6.3.2.19	IPR000569; PTHR11254 (PANTHER), PTHR11254:SF124 (PANTHER), seg (SEG)
NAPIS-00277	>scf7180000046693	GeneMark	1699	1996	99	Pcds+	Multiple exons	MSNIYNIDNINQTQKQKSNKPNEPNPTKPNEPINSNLNTSQNNEDTSIIQQAEQIEHQNYNEAHNIKKQLTQAHLNQKEATNEMKRQTETLSHTKKSAH	hypothetical protein NCER_101512 [Nosema ceranae BRL01]	3	3.86269e-09	0.703333	0	-		seg (SEG)
NAPIS-00278	>scf7180000046693	GeneMark	933	1685	237	cds+	Multiple exons	MSDTEEIYIPIPTTKLWSKRDYYYKLTDASRQKIISTFEQKILNYNKDNYKMDFNSDFNSDSNKMNSNKVNYNINNNFNKINLINNNTNFNNNNINNINTSTSFTTSTTYDAFYHNITPIPTYNIDILKTDKYIKNRLNCKKLREFNLQLINYNKQILLEIESNIKFYKTISSNTSTRLIIKSNIRKLQSILDKIGRIRNYLSEIVLKGEECSIYIDACSMCVNRREEDLFILEEES	hypothetical protein NCER_101629 [Nosema ceranae BRL01]	3	4.83632e-11	0.606667	0	-		seg (SEG)
NAPIS-00279	>scf7180000046694	GeneMark	7763	8143	126	cds-	Single exon	MTTLPTFTLANNSVWCRILIIPFNTKFVQKPKQKNEKRINGKLVDGIKNNNSFYNKFINLLFKYYTGETMRKIKMPNTFNYVKDDKIKMKDGLSKFLSTNLKYTLDSVKSIWEIISAYLKNDISPD	---NA---	0			0	-		SignalP-NN(euk) (SIGNALP)
NAPIS-00280	>scf7180000046695	AUGUSTUS	2209	3465	418	cds+	Single exon	MLELNNFIIILLKIICASNITDVNKKYLNIKNMNDELDQLKIMLLEETKNYIEFVNFNINKSFTFKKDNNLNPNIDNKILESNMASSKLFNKRAHDKDEPINLSAKVRRLENTSSFQDININATSRDKRFFEYNIHDIETNYKNIDTTESFIYIVKIIENELINTLKNSIIFSILHKDYIVYIIANLENLPFNDQKINFLIKVTNEIMSKDINVKFDNNNYKQIFIEQILSTKYYKNHNRKKIYYKLLRKAKLINLNIIEKNLTYDEIFYKTIDYINQINDKKIQCLFVLGFQSLFDRFSNDAIPRLYYVLTFLHTFILDKKNYDLNWYEKFFNILSLSYFKIRNVYRYYKIIDKYFEQDLNKEFPIYIAMNSEKINVALQNYKDLQNNVINLNYVNYL…	---NA---	0			0	-		coil (COIL), seg (SEG), SignalP-NN(euk) (SIGNALP)
NAPIS-00281	>scf7180000046695	AUGUSTUS	3996	4292	98	cds-	Single exon	MSIDNKKFYDELQRLKLNNVYKAFPKDMINDIIALDNSSKLRNGTKIKCIKDYYSIVKKFFDRHKDEISYESDINSNLSQDIKKVSHISCKRMYKFYY	---NA---	0			0	-		no IPS match
NAPIS-00282	>scf7180000046697	AUGUSTUS	2111	2389	92	cds-	Single exon	MKKYDKLLIRKGDLEIVKSEINNRISIYKKKLECYEKRLEFRYTNRKFELYRGKFYRDIETVQSSINSNIKKDEVVKFWNNMWNEELLDNSD	---NA---	0			0	-		coil (COIL)
NAPIS-00283	>scf7180000046697	AUGUSTUS	2836	3201	121	cds-	Single exon	MKGKNEKSGENNHEQKTDTKNAINADEHDKNVANEEIKRCERFSALKAMLLSVDSSKELWPTDALKNILKRFERMPRGGWKMATDVFCNKFNDPITMKVFKKRAHDNLKNELGRSISNKIY	---NA---	0			0	-		no IPS match
NAPIS-00284	>scf7180000046698	AUGUSTUS	1	1062	238	Pcds+	Multiple exons	PNKVLPNISTQPNISTQPNKILPNISILPNNKSILNYNKSNKFSGGTVFLRGCCDKSSRFYVVSNFYKRIKVYDDCESDNLNVSGSENNDLNVSGNEEGDLSRDFNVCCDDLNKSENEDEKLNKSERDDSNKFKKSEEFITNKNIDLNINRNLNELKKLEEYNFYNINLNKQMYQVNKHILCGGTLIKTNTIINKQNSNFSGDGESKNFNDSSSFNIKGKLYENENLNELKNLMGYTE	---NA---	0			0	-		seg (SEG)
NAPIS-00285	>scf7180000046699	GeneMark	124	964	209	cds-	Multiple exons	MTWDGVVTTYHKRYIKELGIQPSLEAYIQSVVLKKTLESISLERRRGHDQSGKLIKSNFKYVEGITMDPINNNRGDILNPEDLTDSNTGEVKNSHIISSVPEHEAILKNNNHLRNQNKSNIIENCKSEKNSSLLCKHNSCDSIIPRNNFKIKKGRSWKNYLFEDGYSFQDDVIEMYNKYKCNIFYNSAKNIKNIDDLCANEKLNTESKT	hypothetical protein NCER_100825 [Nosema ceranae BRL01]	1	5.28881e-07	0.76	0	-		no IPS match
NAPIS-00286	>scf7180000046699	GeneMark	5665	7143	79	Pcds+	Multiple exons	MNRTVYKFNSFTANIKVKYNKPDVGITSFDNLRAVETEKKHKYDLLANHCGAMNGYKTRIIPYVMTWEGITTTFHKKYR	hypothetical protein NCER_100825 [Nosema ceranae BRL01]	1	4.93068e-19	0.63	0	-		no IPS match
NAPIS-00287	>scf7180000046699	GeneMark	3740	4462	240	cds-	Single exon	MEIIKNEYIMPIILNLENRRLDEQKILYIIIITNEILNIDINNNFKNDNKQILLERILSTNFFKKHNNKFINYNLYKKALQINLNVLEKYITYEDILKTTIKYINNLKEINTRFLFIFGFQSLFNTFSKEDIPRLYYIITILHTLIKDKDNYDLYFHEKMFNILSLSYSKYKNIYNYVKFIEKDFESDLFKIIYIYLIMNSVEIKSALQKFKEIQNDEIHFTYINYLIILTNKLKANCLE	---NA---	0			0	-		seg (SEG)
NAPIS-00288	>scf7180000046702	GeneMark	3668	4027	119	cds-	Single exon	MKYFLVVTIILGLVVLGLICIFVYIFDFDNDEEKYIDDYSSSNEVIIEYNDTSLVNHPYKDINIVDLSEYNNNEKNNVENKIKEENIQTGYTLLYKHFDHYSFITCIRKISDFSRHFKI	---NA---	0			0	-		seg (SEG), SignalP-NN(euk) (SIGNALP), tmhmm (TMHMM)
NAPIS-00289	>scf7180000046703	GeneMark	2105	2434	109	cds-	Single exon	MFESIINFIFIIKSAHINKKLKLNIDLITDQNLFLPYQEKNNTYNDYLLEYKYLNDDNITEMYYKYRCYNLSMNLNNIKNISDLNSHDKVDSHLYIHNKNNFFPDHRYK	---NA---	0			0	-		no IPS match
NAPIS-00290	>scf7180000046704	GeneMark	65	784	239	cds-	Single exon	MSKVNHMLYFYIVVICLKFHTFYIMCSLNNFDKIELIKLTPLQQIEINILLQDLTPGFILETYLIDPTNTNTCYLFIENTTTKEIKHYDMFLDNKQSFNSIKDKILYGDLSINNIFNFVFKDTLNIHHEVAILNNSSTIYDITIYNRFIKLIINKYSALIHILDSSFKNEITLNDIFLKISSIDTNLVCQVLTKYLNLEHKFSKTKKYNNCCFSKYYKKIEHFESYIFKNYLDQKIIFI	---NA---	0			0	-		SignalP-NN(euk) (SIGNALP), tmhmm (TMHMM)
NAPIS-00291	>scf7180000046706	GeneMark	240	767	175	cds-	Single exon	MNIILYLLFNFIKSSHDVTNSKNIINNNFLHKKRPIFHNTNTSEKLFEKFNTSISINNMENLVAKKLKLNNKIYLNKKSKITKKENFHLDKKNIDNYFKYDENIDDINILIDKRLLNMNDNLNDLVDFCESILNEDNIMCKNITNCILQNNEFNKYETTYLNNFDILNNLEKNKN	---NA---	0			0	-		seg (SEG), SignalP-NN(euk) (SIGNALP)
NAPIS-00292	>scf7180000046708	AUGUSTUS	1462	2094	210	cds-	Single exon	MEDDYNITVTNKRKFINEQDITLENTLINKHDEYTNEESFKNKQKSTDDKLENNNYKDLNYLKSHNFSIFEEFNDTDEISNDKFNNTNESLIINKDTEYRSCDDANNFEKIFSIDDVCNKEDFNYYCNVFSLDLLDNIDHDNNIETNRISIHKEKEYRNDNNLTLNITHKLNDDVNKIFLIISNDDIKRYANSYCFTQIFDIVFQDLLNF	---NA---	0			0	-		seg (SEG)
NAPIS-00293	>scf7180000046709	GeneMark	36	1713	402	cds-	Multiple exons	MGLDLYLMMTTGGAINYSVMLLSYVISIKAESLLSLKQYYSIKQNCKDEGVYRHLEIERIHIHLALSRYRAYNKWKHNKTIISIDPKERPSIIRAFYNLWCESYNRAGNALGMGDPLPDERVLRLYHSAELSCVLKWCIEPSDFVPILLTEFAILMFCFSLGSFWWSGDFSSSVLVPLDRLMDEFNIERIHIQAALSRYRAYNKWKHNKTIISDIISINPKERKTTWCSRTQRWLKRFVGNDYETSDSRLITAKIIDVLRSRRTLNSSIAASIADKYDIRDSQIKYVLHKVNNRKIRTYTRLRCNLVKWSTRMAASNRIPILYKNRCYLCDGPQEDLEHCLIECVLLNETRNQYAEKLRILQCTITSNQDKVKFILGNKKRLKHNPEKIDELCTCIDHS…	hypothetical protein NCER_102382 [Nosema ceranae BRL01]	2	4.15865e-38	0.89	0	-		seg (SEG), SignalP-NN(euk) (SIGNALP), tmhmm (TMHMM)
NAPIS-00294	>scf7180000046714	GeneMark	1092	2693	442	cds-	Multiple exons	MSSYSYEYDESGLTSSYLALSFIIPITLYFTYSLFSLKKIKRINCNCQHCKNLPSSYKYKRLFFTSFLWFILSYFVYNVRTIKMESKKAFNPLEILQVDANIKAKDLKKILMKLLKKYNTKKVSDEKKEEYEKKKIEINKAYDIIKNKDKFNSWLNTESKVGEIMAIPDAVLKNSSLSFIFYCLILGMCLPNFAYFKWKNMKNKNVHGVDFDTMELSQYDFKNLEYVKDIVEHEYAIINHLFRLNKLNKKDHKYLISICFKLIDSMKYVAISKGYIDTLKNLFKLQAMFTQGIFDEEYYMLQFPYVEFKKIFLLKMQNEKINLDNLIVNEHQRAIAENEFIAVVKNTGNEEEDIVISTTNNNLCVHSNVMNESIYNSWTAFITIDGYLNKDFVIISNEN…	preprotein translocase subunit sec63	6	3.76447e-107	0.52	3	F:heat shock protein binding; F:unfolded protein binding; P:protein folding		IPR001623; coil (COIL), seg (SEG), SignalP-NN(euk) (SIGNALP), tmhmm (TMHMM)
NAPIS-00295	>scf7180000046714	GeneMark	4044	5856	539	cds-	Multiple exons	MEIENLKKLTLKILKNSTKISSSDFIQAYNIIYLHCTSDIDAYEIKGSVIYNTLSEALILHFKSMRPISSLESFYKFISNLNLDIIEKVYSYLSRFYIKINLDKNNNISTIKYLFYTLIYKYGIYSSLKNIEENIIFEISCYRENNSENLIMIKTCIKFLRDLYLFNDNEEDYEKFINSYVYDFNESYSTDIKINIEYINKEMEIFIEFCFSKHKNSTNTNLKNCDFFENYRKISKIILYMSEPYINNFFLKIEEFLKTSLKNIEYKEELLIFFINIKKNFCILNEKVNQLQKKIEIEIIKKFEKFDNVSELILKNRIINDPTSIEEEIQLITHCERDCGSGSVSWIKLILEKYNDPIHYKFKIGNYEKSVKIDVRFLTKIFCNLYTNEIKLWKPLENV…	cullin homolog (cdc53 family)	4	4.87511e-30	0.5575	3	C:cullin-RING ubiquitin ligase complex; F:ubiquitin protein ligase binding; P:ubiquitin-dependent protein catabolic process		IPR016159; coil (COIL), seg (SEG)
NAPIS-00296	>scf7180000046714	GeneMark	6055	8146	276	cds-	Multiple exons	MKTLYTQITDKLLEGLYKYKTSKVDNLRELFDFEDMVYNYNSWPELEQTYKNNIFNAQITLFKHLLKVDQYLNFYDSINSDKEIEIDIKNLKMHSQMLSRNCEPPEGFSNSPWYLPYNKLKIKKNGFFDHIEIDEKGYGTFLKNKPNDLEQAHVLKKEGDLQIKINKEKGIKLYIDAMFKYIKGYKKLDEFCQIGNFQALYIYVLDIYQLADENINVKQFLKLSLFSIKMYICNLKSNNETSELSKNVKELNQIFVNNDMFISIFHLERYYIDKYR	hypothetical protein NCER_101147 [Nosema ceranae BRL01]	4	1.85818e-22	0.5875	0	-		no IPS match
NAPIS-00297	>scf7180000046714	GeneMark	9641	11806	636	Pcds+	Multiple exons	MAAQYKVNDDHFLFYKSISLHYLDDTKLYYIYNNKTIKLYLYSSRNESMKLKNNFIVNCDKNSIDNNLYDKDNINDNNINESENLCVLNIEELDTMRHTDIDIMTENDKNYVDFVMEFDFNCEYEYKSDIGIIQKDIKYKEQDLNEEKQIYIDVKPKMIFFIHESYKINTNYVTIGKYQYSVLKTHPHLKMPICQILSILNISNYTLLQLTGVRIHPLTIIKDISSTNKYVIVNTSNRLYINKELKKIGKTEGLRNLGNTCFMNSSLQAILNCKEFTDYFYSCEFMSEKLSYNYKMLVGDRSCISSFFKSIGSFINKYNDKEEQDAVEFITDFFDIIHEELKIDMNQISEYISSDKNYLHNIIKYSDHEFFDINNEFSNEKNSLIDESFRNKSEFSNNE…	ubiquitin carboxyl-terminal hydrolase 20-like	16	1.24486e-20	0.430625	2	P:biological_process; F:hydrolase activity	-	IPR001394; IPR018200; PTHR24006 (PANTHER), seg (SEG), SSF54001 (SUPERFAMILY)
NAPIS-00298	>scf7180000046714	AUGUSTUS	10056	11378	440	cds+	Single exon	MRHTDIDIMTENDKNYVDFVMEFDFNCEYEYKSDIGIIQKDIKYKEQDLNEEKQIYIDVKPKMIFFIHESYKINTNYVTIGKYQYSVLKTHPHLKMPICQILSILNISNYTLLQLTGVRIHPLTIIKDISSTNKYVIVNTSNRLYINKELKKIGKTEGLRNLGNTCFMNSSLQAILNCKEFTDYFYSCEFMSEKLSYNYKMLVGDRSCISSFFKSIGSFINKYNDKEEQDAVEFITDFFDIIHEELKIDMNQISEYISSDKNYLHNIIKYSDHEFFDINNEFSNEKNSLIDESFRNKSEFSNNENIVTNLSERNNIEGNEFKHTNNNDDLIFNNDSNKIEYSNGNEITNIDDNINCSYLFYNLNKPFHSILCDPYDKWKFENQSVVTDLFFHKVKSSIV…	ubiquitin carboxyl-terminal hydrolase 20-like	19	2.61995e-21	0.445263	2	P:biological_process; F:hydrolase activity	-	IPR001394; IPR018200; PTHR24006 (PANTHER), seg (SEG), tmhmm (TMHMM), SSF54001 (SUPERFAMILY)
NAPIS-00299	>scf7180000046715	GeneMark	1833	4597	351	cds+	Multiple exons	MKKLNDYIRHHNEIVKTHSVQQVVANKFIVIRVDTTIITDKSKDILIVEIGKKLRKYYLLVNDLSLKHWSKTKIIQYVLTWDRQKALEISNESNHISNQRGSELILAENERNENLHTNFCLLNLYRKDDNTIVIKNKPYNYKNSIAYKAWGDKISDLKKKANLSHTLISLFDYKILNSVLFIHFSNFLCILLATFIRSKKLIYWTNIVNIFLNIIYYLIIIIVAYKTVNLKFVDKKIKKAVYIYTVDCLCIIFSILIIYLKLYNWHCAIIMPFIFISQINFVCNSILNLVLVESNGESTFELSFINMLVRTLLCNNSLFMFNNMQKVWPYNLELYDVDIELYDVGDSDDFF	hypothetical protein NCER_100825 [Nosema ceranae BRL01]	1	9.86323e-11	0.53	0	-		seg (SEG), tmhmm (TMHMM)
NAPIS-00300	>scf7180000046715	GeneMark	6067	6759	230	cds-	Single exon	MARINRANKNFQVKNKKEIKYNSFEEFLRMDVLKKINVKYSVPCINMDNINCNIDEFNKNNNESNNQINNDKNDGTNNNQHVIDLFKCKLRSKKSDFSNINKKTCVSIYNPKTLSDFFISWSDFFRNIESILFLYLILNNKCLFKPKSLNNLIKNENVNKIENINEIDKVIKNKEVSETKINKTYNKIIYDYSKEINSSISNLKNSRLNCTERTFNFKELMGYWKTKAFK	---NA---	0			0	-		coil (COIL), seg (SEG)
NAPIS-00301	>scf7180000046715	GeneMark	7134	16246	1237	cds-	Multiple exons	MSDLYVKIFLKLILFNLFGFKKWNFINGSSINSDNGFISDNTLYISNYTQFKKFIQNISTEHRYKSIPSFIDLSYSNLTYIPTELTLFENLVCLNLCNNSLHDFSELPKKHFFNLVNLETLTLGRNLISEFPNLLGKFTKLKRLDFSYNQIVEIPSSIKELTSIEIINLKNNRIKILPSCINKLTTLTSLDLSYNKLIEFPDNCFNLNNLSILDLQKNSITNITSICNIKNLKVLCLYNNRISKIPNEISKLENLDELLLSKNDISILPRALNKCKNLKKLYLSCNSITNFESICESKTLELLYLFNNRITNIPNNVDKLENLITLDLSENKIYNVPENLANCKNLNKLNLSSNHINKIETICKIKSLKHLSLSNIQISEIPDDIGNLENLKKLKLSVN…	small gtp-binding protein	20	1.04733e-37	0.526	8	F:GTP binding; P:small GTPase mediated signal transduction; F:nucleotide binding; F:transmembrane receptor activity; P:signal transduction; P:innate immune response; C:intrinsic to membrane; C:intracellular		IPR001611; IPR003591; coil (COIL), G3DSA:3.80.10.10 (GENE3D), PTHR23155 (PANTHER), PF12799 (PFAM), PF13855 (PFAM), SM00364 (SMART), SM00365 (SMART), seg (SEG), SignalP-NN(euk) (SIGNALP), SSF52058 (SUPERFAMILY)
NAPIS-00302	>scf7180000046717	GeneMark	17	3588	411	Pcds+	Multiple exons	ITYLILKNIPTKEVNLDSLPAFNCRKRVLMTENRTQILLTYSALLVIEDFINISCLFSICPVYGSFKQPMAKETKEFYNIVYNEDATILEGSKRYKYLGVTEDNASAVKQETFEKIKNMILVFSELAISVLNYHAVPSTIRNRNSSLIGNYDYILYLLRKERIMVSCIKLGPQLSKHKRLFNMKQITSYEIGKYSVDKRDNILIEDLIKRWIYIMRRYNKVTNKIRSYSVQDVIYNDNTKILVDTKISTDIKINHNKLDIFVLDKKNKEILIVEVESTTFMLINNVLTKIKDISIVSLSNEDQVNLEDLTNNNECEIKEAHIFTMKITHKYLNISYIEYQNLYILILRKSKYHSKHRKEPGITDRIEAYIQSTTLKKTLESISMEYRRGERIAETEKAD…	hypothetical protein NCER_100825 [Nosema ceranae BRL01]	1	5.4501e-16	0.51	0	-		no IPS match
NAPIS-00303	>scf7180000046718	GeneMark	1025	2421	122	cds+	Multiple exons	MHTYHIQETLASGSTSKVKRLRTTDNKELAIKIMKKTTTPLKSFNKELTIHKSLQHKNIIKYIDSCQDTENYYLIMDLAEYELHDFIENNTGIDPIVKLLQVAAHQNNKNNEKNHHPTKIIQ	camk family protein kinase	20	7.51187e-33	0.5815	4	P:protein modification process; F:nucleotide binding; F:protein kinase activity; P:cellular amino acid and derivative metabolic process	EC:2.7.11.0	IPR000719; IPR002290; IPR011009; IPR020636; G3DSA:3.30.200.20 (GENE3D), seg (SEG)
NAPIS-00304	>scf7180000046718	AUGUSTUS	5258	6688	476	cds-	Single exon	MYSERLINEYRKELEKEDRLKKIKLENLEIMENIRRKYGFEKRKTGFYKTIESGENKNGEVEISKINFENLNESVVNEVEFYNLNETMNRINVDNINVSSVNREIECDSLNDSMNSIIESDNKEIELDNLNVDNSNESVNEEKNLDNLNVDNINVSSVKEEVELNNINQSINIINESTDNIECESRDNIEYKTIDNKEYEKIDNKNINTTTNLVIYINKNEIIEYSDNETIDLDITHEMNNEIDNETIIYTYNLDDSYKDYIDSPEEMSTYINNETAHFIDNETYSDSYHEIADYIDDNNVLNLKNVYEEQYFDNFYTPQEMAGYIENKSAFFIDNDTAHFIDNETYLDGQYGMGDYIDNMNIRFETDDCINNFYSAYGMEDYMSDGFIDNTSEMKYNI…	---NA---	0			0	-		coil (COIL), seg (SEG)
NAPIS-00305	>scf7180000046721	AUGUSTUS	2790	3770	96	cds-	Multiple exons	MSSIERYNRSYHTGIKRTPIEALKDKTEHTKREKFEKGQTVRVAKRENLPECSKYEKGRFLDTGKILEKCGNDSYLVKLGNGRLVEKIDYDLKNML	hypothetical protein NCER_102516 [Nosema ceranae BRL01]	1	3.49836e-19	0.59	3	F:nucleic acid binding; P:DNA integration; F:DNA binding		no IPS match
NAPIS-00306	>scf7180000046722	AUGUSTUS	1	424	141	Pcds-	Single exon	MGATKRMKTVKEIVEESSLFIGEIQMQTLKIFREKISSLEKLRVVDIERTRKIPHLKVDILRLDAVIKSVEIYVEKHPPSNMSDIARILQATQICYQEVTKKEVKPSVWKESILKKIESINAKVELLSKVKNFGKLSAEEK	---NA---	0			0	-		no IPS match
NAPIS-00307	>scf7180000046722	GeneMark	2159	5169	390	cds+	Multiple exons	MTLFMRHHNEINSFSSPGSNVKIKYNKPNILVIDKKSKEIQIVKIRVTSIDNLQQIETEKLRKNYLLANELDLSLKHWSKTKIIQYMLIQDRHTRNLRQNLSIYPIKYVDDVKKRSDLILAENERNENLHTNFCLLNLYRKYDNTIVIKNKPYNYKNSIAYKAWGDKISDLKKKANLSHTLISLFDYKILNSVLFIHFSNFLCILLATFIRSKKIYIGLNIVNIIFKYNLLSNNYNIDCLCIIVTILIIYLKLYNWHFLVESNGESTFELSFINMLVRTLLCVTLIYEYNIISFVLLSTWFYFSMHKKFETNKFTFINTGLFCIIFLNILLIFRLEFKWRIIACLCLIIWYFILIMTTYTGIIFKKQKVWPYNLELYDVGDSDDFSDLFD	hypothetical protein NCER_100825 [Nosema ceranae BRL01]	1	5.51733e-16	0.8	0	-		seg (SEG), tmhmm (TMHMM)
NAPIS-00308	>scf7180000046723	AUGUSTUS	563	1156	197	cds-	Single exon	MVVETNRYAAQFLQNLPNLKPQSRAKLWKPVTIPEMRGFIAVILEMGITRRPTIFSYWMKGSRCIPWFAKMFARNRFQLLLKFFHLVDNKTLAPPGHPEYDPCARFQVLVNHANLVFLQHYIPNQQLSIDESLVGTNAHTVIKQYIPSKKHHQWGVKFWMLCASLSKYCLGFFCYRGAKSKVDKNMIKEKGLGFVVA	piggybac transposase uribo2	20	1.40348e-97	0.5565	0	-		PF13843 (PFAM), tmhmm (TMHMM)
NAPIS-00309	>scf7180000046723	AUGUSTUS	3320	3862	180	cds+	Single exon	MSGDKSNGSSSGFSSGNNGSISSSSGFSSRNNGSISSSSGFSSGNIGSISSSSGFSGEKNGISSNNGSSSFEDSSEDSEINEGSFINGKFVKNLNNNENKEYGLDNFEELEDGDIDMNKLFIQKERKNNETDNKINENDKNNEMNIKFTENDKNNEMNNKFNENEKNNEMNNKINKNIKK	---NA---	0			0	-		seg (SEG)
NAPIS-00310	>scf7180000046723	AUGUSTUS	5282	6019	245	cds+	Single exon	MSGGGKSNGSISSSSGFSSGNNGSSGFSSGNNGSINSSSGFSSGNIGSISSSGSSGSSGGSISNNGSSGFSSGNSDSISSSSGFNSGNSGGSSSGSSGSISNNGSGESTYNSINGGASSSGFSGEKNGINSISNSDGINGSSNSDGSSFDDSSEDSEINEGSFINGNFVKNLNNNENKEYGLDNFEELEDGDIDMNKLFIQNERKNNETDNKFTENEKNNETDNKFNENEKNNELNNNINKYIKK	---NA---	0			0	-		coil (COIL), seg (SEG)
NAPIS-00311	>scf7180000046723	GeneMark	10426	10776	116	cds+	Single exon	MPLFRSKIKKNVLLVNQKNNKLKNNFNTNFNMNFLLFVIYVLSKQNKLIKYNNKYIFMEKILILGDKKQEFNIENNLIKLSNGKYLCTDEKKVVECKNKPSKWDVAVVGNIYKIIY	---NA---	0			0	-		seg (SEG)
NAPIS-00312	>scf7180000046723	AUGUSTUS	11078	11401	107	cds+	Single exon	MRECKKGNPYQEFDIVDIDSNNEVEVEENFDENKNIELVSSSFNKFNSDSEEFNYDFINIKDNLNKKSSFTKIKKMERAAKYIRERYFHFDEVFELYNNIEKKLRCK	---NA---	0			0	-		seg (SEG)
NAPIS-00313	>scf7180000046723	AUGUSTUS	12196	12783	195	cds-	Single exon	MYVEGHLTSLSTAICYCHERQKNELIFLYELLINGYESNLEQESKDYIETVIRRFIGTAKKRVLIKTFSNPENTQNVHTINYWEYVLKDHIGLDVFGNIPELIGQDKFNGVMELGLKAFFEKFTPEWLVSELKNDINNDGKLICKITEFLYHSEIQDDIKIKFVECENDDILYTKSVTDDFCWFILKKMEIILVD	---NA---	0			0	-		no IPS match
NAPIS-00314	>scf7180000046723	AUGUSTUS	12972	14357	461	cds-	Single exon	MKGSTKKILITLLLINIYDLRRWELNFVNCANIIDYNNDVIDVTELILNETISQEVLEENLNMLTPTSINLSNRNLTFVPSKIKFLKNLIHFNSCNNALIDFCELPTSLKYINLSVNKIENLPEHFFNLINLEVIIVRHNYLSEFPKLIENFINLKIIDFSFNNIFIIHSTIGELFNVEKIILMDNKIKSLPDSIGKLTKLNYIDLSLNNLSKFPDNCSNLCMLYQLNLSDNSFTNIETICNIKSIKILFLSRNYISLIPNNINNLENLQCLDLSGNAILNIKPICNLKVLETLYLCDNNISEISSNICNLKNLSFLSLSDNNISYLPKELIKCKNLRVLFLKNNEIKTIHNDLFEMLSNLDFLDLRGNSIKYPADSTDIDIHELKVKMGDKLLIDDYK…	small gtp-binding protein	20	3.37063e-26	0.516	8	F:GTP binding; P:small GTPase mediated signal transduction; F:nucleotide binding; F:transmembrane receptor activity; P:signal transduction; P:innate immune response; C:intrinsic to membrane; C:intracellular		IPR001611; IPR003591; G3DSA:3.80.10.10 (GENE3D), PTHR23155 (PANTHER), PTHR23155:SF37 (PANTHER), PF12799 (PFAM), PF13855 (PFAM), SM00364 (SMART), SM00365 (SMART), seg (SEG), SignalP-NN(euk) (SIGNALP), SSF52058 (SUPERFAMILY)
NAPIS-00315	>scf7180000046723	GeneMark	16185	17327	380	cds-	Single exon	MITKFDLQNLDVILKRDLNKSLFNVINKSLVLEDKYFINNIECNSIIDQNEHINKNVKKRTSEYNEPIDLSTKYRCLEKIPTIYDISTNKLVVDEIIFDEYTLIVDTSLKKLVCLESFEYIFKIIENDLINILKNSKKLKILQCEYILPFISNLENHKINDQKIIYFIYIINKILNESINCKINNKNKHMFINKILSKDFKKDDKQKFYNKIYIKAIKINSYKNQKRIMYNDVLNTTIDYLNKTADKKIKILFLYGFQSLFMNFSKKDIPKLYLILSFLHKYNKEKKIYDINWHKLIFELSSVSFSTIGNVSHCYNRINRSCKNDLIKTLNIYMAMNSNESKFAIQNLNDLLYDELHLKYVKYLIDLTNRIKCKLFGIKI	---NA---	0			0	-		seg (SEG)
NAPIS-00316	>scf7180000046723	GeneMark	19151	20949	156	cds+	Multiple exons	MDEERKILIVEVGITSFDNIRVYDLLANHCASINGYKTRIIPYVMTWKGITTTFNKKYRSELNITRVLKMTLESLSIEACIGEQITEEQQVVTEKELEEQTVNRKKYVTKCSAFDKDKAAINKEKVYTCRFNLQNDACSSLTCLGTRIIKYVGLLR	hypothetical protein NCER_100825 [Nosema ceranae BRL01]	1	4.94789e-14	0.67	0	-		seg (SEG)
NAPIS-00317	>scf7180000046723	AUGUSTUS	24019	24525	168	cds+	Single exon	MGNKYKIFTKKWRFGQKKCWEIDGNRIKLHKCKDKISQLFDIIDSDKEECNNGFLETENCLNHNNNESYDKSSESNEMTDEGDLDLNKLLNMNEHNDKGLESTCCDFENKTRNELTNNFNLRDRFNNGYNCNANNKMERAYQYIQENYANYQEVMNFYKNIERHLNCN	---NA---	0			0	-		no IPS match
NAPIS-00318	>scf7180000046723	AUGUSTUS	26109	27530	473	cds+	Single exon	MIEQEFNTDITVIQHVGDDGGKILTGFGFNKNQFNMKLQELSGGWRMRAHLAKAININPDLLLLDEPTNYLDINALCWLEKQIKEMKTVIIVSHDRTFLNNVVDEILHLNDFKIVVYKGNYDSFTKQRQNLLMYQKKEYENQLRQREHLQSFIDRFRASASRASLAQSKIKQLAKMPPLNPPKIDPVIKFMFDYTPCKGTLVEMRDVKFRYESIVDESENICKKSFDENINKDIEKLNISETNKTKILSKESKFFKVPKNTDELSILKNNNNNIKKNFNPLIFENITISINCKSRIVVVGANGQGKSTFLKMLTNNLENCDGYITKNSKLVVGYFAQHHVDNLNVNEKVLDLMLKTNTLEETKRALSNFGLNVDNQRIGTLSGGQKSRLTMALINGLKP…	translation initiation regulator	20	0	0.5665	2	F:hydrolase activity; F:nucleotide binding	EC:3.6.1.15	IPR003439; IPR003593; G3DSA:3.40.50.300 (GENE3D), PTHR19211 (PANTHER), PTHR19211:SF18 (PANTHER), PF12848 (PFAM), seg (SEG), SSF52540 (SUPERFAMILY)
NAPIS-00319	>scf7180000046723	GeneMark	27916	28700	223	cds+	Multiple exons	MFENVMSGQSKGHFVSSSIRKHIPFLIIFSLTNLIFGIIFTFLYSRLFEFTLNYNQSGNYEIFLPASTIYFYIQLDDFYQTNLKYSKSISYDQLEGKKDTNRSKTEPLDSIDGLDYYPADEITNPPLWDEYTEVPDLENDERYINWISTSPFSNFRKLWGVINVEKEGEYLLFIESTFPYGKKSLYFSEMSWMGTKNYFLSMGMIVSGVVGIILSLVLYKIGI	cell cycle control protein	20	2.83822e-55	0.4965	6	C:membrane; C:integral to membrane; P:positive regulation of growth rate; F:ATP binding; F:protein kinase activity; P:protein amino acid phosphorylation		IPR005045; PTHR10926:SF4 (PANTHER), SignalP-NN(euk) (SIGNALP), tmhmm (TMHMM)
NAPIS-00320	>scf7180000046723	AUGUSTUS	30464	31561	365	cds+	Single exon	MNILLLFYLSKNNSSNSIDKLHKLHNSCKNFRNSLKKIFKPDYDHINDNESQKELYRLISPNDTYNERVQSFNYRQNRDKKLDLDFAQKRIRKQSGDSVKSEIVINPNKQKYSFERSQSYDNFNSKNVSVDNNTKLKKLDNLMDLHVDVSNEEEKFRNNYETLVNIDNSFIKKEKFTDNIEKIQKTLDLKIEENEIYENLKDFKNTKINTLKSSNHTDFLIKNHADVYKTDQVNTKHDYLYMRPRYDIIIISKLKDINNYLNDKNGICNINIDGFKQNENLANLVNKFKIILEKVLKDYEIHKYTKIDLLYLFESGIFIKNIIEEIVNNNDKISNKICNKLNNLDFIYKIEDEPIYVEMTAPKEI	---NA---	0			0	-		coil (COIL), seg (SEG)
NAPIS-00321	>scf7180000046723	GeneMark	32160	32927	255	cds+	Single exon	MSFVYKWIDKYIKALLNCSNPVHGSQTVQIIEMIDKNTLIISDGSYFIKAKLVKKQTEKLIPSIFINIEEFTLEYKKDAYYILIYSFIVISGVSDILGEPIDINFKYKEQIMLFNNYEYLLDLSYFNDSEISSCLSISKENLSITESDLDNISFSQNVNKINSFNTFIKLDECYDHNNLENLKNINDKIVTNTILNKNEYSNANPSKDLNTIKIIDENNNLMKVNLKEIKNLNESTKVDKIENKYENTRDIKKTI	hypothetical protein NCER_100080 [Nosema ceranae BRL01]	1	1.14385e-05	0.53	0	-		no IPS match
NAPIS-00322	>scf7180000046723	GeneMark	33292	33804	170	cds+	Single exon	MDKLVYNSSIFDDTLINENLFSENELTNDNLLKNNNLIFKNTMLLIDSDLLNFRQLQNGNYKITFNNKTYFLFIYLIYKYSIIYTEKYSLKFTIYELFILNEFRKTKIFKNIKYRNNIFKFTEKNKNKYFIVENAYKPKIFRKRKFKIIEKEMDIMFDINFDICKFSKNV	---NA---	0			0	-		seg (SEG)
NAPIS-00323	>scf7180000046724	AUGUSTUS	1059	1763	234	cds+	Single exon	MKKFKYELEPDESFINTVYKINNEKNSSSDIEFIECIKSLDSDIIQRVDEDIKLINFNFSDDDIEMSHKKNVNDVYKNKDIKNDEKNICMTENKSNNQKKQKLNLVKNDINVTFSDFDNNILNNSYEILNNYEILSDNSTEKSKIDVEIKSFSKNENECFLEANHEDLEYNHVDDLNDLSYIDEDYCDISSLEYSSQDTSIEMFFLNNIFKLKKFRTNQKKLFNRYWIKKMFLY	---NA---	0			0	-		seg (SEG)
NAPIS-00324	>scf7180000046724	AUGUSTUS	2357	3340	327	cds+	Single exon	MWNYLLYIKKECEMISEKLNKNLKTAFYHAGLSKKERNAVQQLWNQDKFKIIVATIAFGMGIDKKDVRFVIHYSLPKSLEGYYQETGRAGRDGKESICILYYNYGDKHKINYMINLNHQSTKEQKQRQKDELRDVINFCENKNDCRRKLILKYFDEDFDSTNCKKTCDNCTNTQKTVLVNYTTVANELSSIVRYNKLSLHQLIDVYRGTGNKKVDNVYAGRGNNIKKTLIERIIKKMIIKGYIEEKTESKGGFPWTYLIYRKNVDLLDIEEVHKNEIVAKNKEPIEKNKINTDKKLAIKNSTNSGKTDITKKIKVVKKKTLKLTKKK	atp-dependent dna helicase	20	6.62618e-92	0.6495	3	P:DNA metabolic process; F:hydrolase activity; F:nucleotide binding	-	IPR001650; IPR004589; IPR018982; coil (COIL), G3DSA:3.40.50.300 (GENE3D), PTHR13710:SF29 (PANTHER), seg (SEG), SSF52540 (SUPERFAMILY)
NAPIS-00325	>scf7180000046724	AUGUSTUS	4221	5054	277	cds-	Single exon	MNTNNFEQDAFMIKHRKRTSKKQLEVLEKTFETCIRPDSKLRKKLGDQLNMTPRAVQIWFQNRRAKIKKINGEYKIKKKIDKKIVTNDFINYNMDNTENMSNSPLYNNCYPYYNQYNDNVIYYKDNYYSNNNMYNNMDNNLYKENINYKDNNLYKENVNYKDANLYKENINYKDSNIYSNIDNNVYTNMENNMYNNIDKNVYPVCEPMYYNKHQVDYPYNHYNYNNVHNGRYNNDVYYGGQMYDKTQFYNNEQGYPPQYDAYYYYDETNQENGKQEE	similarity to lim-homeobox protein lmx1_mesau	20	2.68385e-30	0.7845	7	F:transcription factor activity; F:transcription regulator activity; F:DNA binding; P:regulation of biological process; P:transcription; C:nucleoplasm; C:protein complex	-	IPR001356; IPR009057; PTHR24326 (PANTHER), PTHR24326:SF218 (PANTHER), seg (SEG)
NAPIS-00326	>scf7180000046724	AUGUSTUS	8388	8912	174	cds+	Single exon	MSYPKNIESDLSMVEFEEFIDECSDLSDILYETDFYELDYKDTDLDNSNIIFDESSLYETSYDLDFLQFSSKNNDSDIEICDKQPLDNDIEIINFSNNNIELENINLKNLRKYKSSLYKHMLNKPEESCSICYCLFVNSSRIITLKCGHCFHSKCVIPWISSRETCPKCRCNII	zinc finger protein	20	3.47681e-16	0.589	1	F:binding	-	IPR001841; IPR013083; PTHR22765 (PANTHER), PTHR22765:SF21 (PANTHER), PF13639 (PFAM), seg (SEG), SSF57850 (SUPERFAMILY)
NAPIS-00327	>scf7180000046724	GeneMark	9989	10423	144	cds-	Single exon	MESNFCLFRLKNELKSLYLLEGSSYTLNDLTITYIVLIHEGIFKNKTIHFLILIPQEYPFKSPKIKCLTKLFHPCIDKEGNTCLEILRENWKCTYGIQNILINLYTIFVDLECETPLNNEAYEIYKNDLHLFKQKIVFILMIII	protein	20	1.32563e-50	0.596	3	F:binding; P:protein modification process; F:catalytic activity	-	IPR000608; IPR016135; PTHR24067 (PANTHER), SM00212 (SMART)
NAPIS-00328	>scf7180000046724	GeneMark	10623	10922	99	cds-	Single exon	MFILKKLPSQVLVLDYLSTVSANLIKQIQSYNKNINVDFLEHDKKYDLVFLCNYVFEFDLNFYKTVSSAEIIFRRNKFTFNIFMEGLKHYSECQIRNGA	hypothetical protein NCER_102186 [Nosema ceranae BRL01]	4	1.98356e-27	0.5825	0	-		SignalP-NN(euk) (SIGNALP)
NAPIS-00329	>scf7180000046724	AUGUSTUS	12328	12942	204	cds+	Single exon	MARYKYMRQEEKREKMLEIFEKHQSFFKIQELEKLGNKEKGIVENTVKDIVMSLLYDDLICSEKVGRSTYYWSNQNKKLVNLVKDKQKLQEENFELTNKIVNIKKELIIENKNKAMTEEKINKLNIYNALVNKVEEMNKELEDYSEICIDEYKQKSQEHNLINEINKLTDYIFTIQDYVSNKFNMDKKDVCKNFNINEDMDYIE	meiotic nuclear division protein 1 homolog	20	2.12415e-58	0.5775	1	F:protein binding	-	IPR005647; coil (COIL), seg (SEG)
NAPIS-00330	>scf7180000046725	GeneMark	3570	3917	115	cds+	Single exon	MVEYSLKKINSITNELDKYKFILCFVKIYIDGLNYKNRPRLLRFIITLCLYLQNLKYYINNNELLTLLYVLSKKCIIKDEEKIIQFDNCILKKDMKILYKSLLSEDIVIFDIRSR	---NA---	0			0	-		seg (SEG)
NAPIS-00331	>scf7180000046725	GeneMark	4569	5210	213	cds+	Single exon	MSKVNHMLYFLIFLICLQIHNLYILCSLNNFDKIELIKLTHLQQIDLNLMLQDLTPRFVLETYLIDPINTNICYIFIENTVTKEIKHYDIFLDSKQSFNSIKDKILYGELSINNIFDSVFKDALNIHYEVEVLNNSSTIYDITIYNRFIKLIINKYSALIHIFDSSFMNEITLNDIFFKISSINTSIMCRILNKFLNLEHKYSKTKNLTNIVF	---NA---	0			0	-		SignalP-NN(euk) (SIGNALP), tmhmm (TMHMM)
NAPIS-00332	>scf7180000046725	GeneMark	6414	7091	225	cds+	Single exon	MLSSFSRYKKNLLYILFYLHVIITIKISPEITISSLKFMCDKYNNLIKTYQRCASSSSYDDYLDSKELDLDIEECQLLKEMSLDNKKFYNELQRLKFYNVYKTFPKDMINDIIASDNSLKLRNETIIKCIKDYYSIVKKFFDKHKDEISYESDIYSNLSPDIKKALTLFAKECINLTADLLINIIYVLESLGDDTFTDDKVLIYSNKNKVKYHLFFFNYIYIVVS	---NA---	0			0	-		seg (SEG), SignalP-NN(euk) (SIGNALP), tmhmm (TMHMM)
NAPIS-00333	>scf7180000046725	GeneMark	11324	12598	424	cds+	Single exon	MLNLKINTSSLNLNFCLLIFQINIFCSSSNIKENELIQLSPIQKSNIYKMLDEIYPNYKLETYLIDPNNINTCYLFIENTYTKQITHFTIFLNDEKSLQLVKNKILYNTVLINNIFNECLKDEINIENEIYKIKSMLIQFDIAKFNNILNRIFHNFFKLLHCVNKNNIVKFRFNNNNELYGNKKISYILNNLNTILLIGFKIRELNLSFLNQSSYNFVDMHNLEIFLSDKMYNYKNFTNFSNEIKFYLVNKLSKYAYFFCNRRKICTNHVTKYILIKIRLIENKSNKYTIMLCFVKIFREVYNFKLKTRILKLMIIILLHLKKYLNRINCEESLILLSNISKKYNSKRNKSLYTNKMDFMVDNIKCSDLKNILIYQYIFLIFPSKDIKIFDIDNLSLYL…	---NA---	0			0	-		seg (SEG), SignalP-NN(euk) (SIGNALP), tmhmm (TMHMM)
NAPIS-00334	>scf7180000046727	AUGUSTUS	280	956	208	cds-	Multiple exons	MVRLLIKIHDGWNNSEKIHNSKQIHSKLNNNEQIHDTINNREQIHDREQIHDRGKIHSKLNNIEKFSSTINNSKLNNSEDINIEQINDTINNREDIIREQIHSTINYNTINNIEQINDTINYNKHSSIKDLSNQNTSHDNLSNQNTSHDILNNNKQLNLIYQFKEKEDLINIVCNYKRDSFVDKDLLMNGNKEKDLFLIREKEKRFIY	---NA---	0			0	-		no IPS match
NAPIS-00335	>scf7180000046729	AUGUSTUS	538	1140	201	Pcds+	Single exon	MYNRIVNCDNEMVYTDLSYNRSNNEFVTNEEFNRRDTRNENNLNELTLNEIKSNELMSSENNFNVLMSNESILNENKNNELMSNESILNENNLNENNFNVLTFREQTPTDLIPRQPPIDLIPLQNTIELIPRESICNELILKEMNFYQSTCNELENAGKIMNESSMKLNYLRPSSLNPIYDNELENAQQLLNESSTKLNSL	---NA---	0			0	-		coil (COIL), seg (SEG)
NAPIS-00336	>scf7180000046730	AUGUSTUS	778	1017	79	cds+	Single exon	MDMELSDSDEPINRNKRKASRLRILSSSSDEEVVFGNSDMNECSSEEEDVVSISENEDGVEEWQAVKEITSVINEYSKE	piggybac transposable element-derived protein 4-like	1	2.01596e-17	0.97	0	-		seg (SEG)
NAPIS-00337	>scf7180000046730	AUGUSTUS	1279	2034	251	cds+	Single exon	MYANARIKKAMKRDRFLSILKFLHFADNTTARTEDRLYKIRNIFETIVDSFKSSIRPGKNIVIDESMVPWRGRLRFRQYIPGKRHKYGVKLYKLCLPDGYTYNIEIYAGKNNTIIKKSHSHDVVMRLLNGLLFEGRILFTDGYYTSVPLGEELLQNNTFICGTVKINKNFYTAGKTKQKRGELMHFENRSGVKFLKWTDKKPVCMLTTSKNHRCKFVTGTNGKVKPDTVFDYNIAKKMLIYQINYRVITVV	piggybac-derived 2 (agap012114-pa)	20	2.90045e-163	0.614	3	F:transposase activity; P:transposition, DNA-mediated; F:DNA binding		PF13843 (PFAM), SignalP-NN(euk) (SIGNALP)
NAPIS-00338	>scf7180000046731	AUGUSTUS	1	836	277	Pcds+	Multiple exons	NIDYEIFKSFGDLERLFSKLKSGNGKIKDLFNFVDKIQIVCKFFSINSGYGEDKESEFKNGDGFYNGDEDNIVECGFYNGDGFNNGVGEDNIVEYGFNKGVECGFKKGEKYNLSTDNKCDIKNEINNKMEYDGNLFNEDMSKKIKYNSSEINNYGEDCLNTTNNKECLNNGNCPNNTINHTNNHTINHTNNHTISNTSNHISSNTFNHSNNNSINYSFNHSSNNTFNNSNNNTINHSNNTTSIKFNYYNNQISKFLQKFTNLYTITRETISQKKKRT	hypothetical protein NCER_101770 [Nosema ceranae BRL01]	1	3.92159e-05	0.76	4	F:ATP binding; F:mismatched DNA binding; P:mismatch repair; F:DNA binding		seg (SEG)
NAPIS-00339	>scf7180000046731	AUGUSTUS	6567	9083	838	cds-	Single exon	MNDKQNDKPIEMPSRGRPRKKDHVTDQVFKNEYVNKRMYQYHEDDVGNMRPYSVQDDGKMLEQFNLIGEVFNKSGSKSGLNSRDNVTNNGLNNRNNVISGGNVTNNGLNNGIDFFNTSNETNLTDRNLTDRNLTDRNLTDRNLNERSSLDINLNNRNQLDRNINDINSNNRNINEKSSYDRNINDRNQLDRQSILCDIETNKQFEIDQIPDNNLFNFNKKGSFSNAHLSSVSQVSSFNNRSNLSRSDMNRDINRDISRDLSNRDLTSGMNRDINRDMNSNISSNMNRDISNRDINGNNTTSNLLNNSTSNLLNNTSPNLSANGLINNALNGNVNIQRTFNSLMSRSDNNLNSSNNNNSSSNNNNNNLNSSSIPNTIPNISNHSTNIPNIPNNSTNNTLN…	hypothetical protein NCER_101771 [Nosema ceranae BRL01]	4	4.89066e-46	0.635	1	F:nucleic acid binding		IPR003034; coil (COIL), seg (SEG), SSF68906 (SUPERFAMILY)
NAPIS-00340	>scf7180000046731	GeneMark	9975	10337	120	cds-	Single exon	MDIKLYMSLELTKLKTHHIDGIWTLPLKNSLSFTVFVFGNFKYTKTTIYKQEVNDKWECSEVKYADYDIINVLIYIKNNIVFNKNRTIDISGEYNISGDVNGSEKSKLIFCEMVKYLKRV	---NA---	0			0	-		no IPS match
NAPIS-00341	>scf7180000046731	GeneMark	10788	11099	103	cds-	Single exon	MKYIQIGRLVTPVLKDQRTIKAIIVGIIDSTFVVIKKPNNENEICPNSSFVLLDEVYDIKNMKDEQILKLIQSEEEVKLNDFERFKVKVREEMKKSILKDKGY	ribosomal protein l14	7	1.74505e-13	0.605714	1	C:ribosome		SignalP-NN(euk) (SIGNALP)
NAPIS-00342	>scf7180000046731	AUGUSTUS	13817	14272	151	cds+	Single exon	MRVTPLQNEINHLIFLYFTSIGVLQRDTKNVDSDNLNSDNLLNSDDFNKDNLNRNNSNKDNSNKDNLNSVTSNNKDNTNNNKDNNNTIIKNYSNTIIKDTSINKTISDLQREIKECILRINKYLNEEEQEQKEKECNLSFYREYLKEGFYF	---NA---	0			0	-		coil (COIL), seg (SEG)
NAPIS-00343	>scf7180000046731	AUGUSTUS	17709	20432	907	cds+	Single exon	MIIKIKIDDDSSLSFDTTDLPKNSDFDTVLQILTEADLPLHIMYKIALAYKKEYMYCKRILGVIRDTRSKYLFSAALEMMHGRSGDLECVDYDKGFVECGVDSDKGFVECGVDNVEGSVDGRSINNITYINNIYNNNTNNSIYNNQYPNNINNKSIHTYNNAYNNNNNNNKSKYNNTNNNTNINNITYINNIYNNNTNNNNNNNNNNNIYNNTKSHYILKGYQLIKSTQYIEALHYFNKTQYKLGIELCNFYMNNTINYTNELLRALFIFNSKNVKQYSVGKEMFKKHVSKEFYDIVMNDVDEKDMENGDNSRCVVDGKDMENGDNNRCVVEDVDNNTYNINNTYDINTTTEYSTINNKTTTNNNTIDNNTNNNTIYNNTNNNTNNTTSNINTLIDIKL…	hypothetical protein NCER_101977 [Nosema ceranae BRL01]	3	3.48265e-24	0.546667	1	F:binding		IPR011990; IPR013105; IPR019734; seg (SEG), SSF48452 (SUPERFAMILY)
NAPIS-00344	>scf7180000046731	AUGUSTUS	25519	26148	209	cds+	Single exon	MCTNKTERLKYLHESVNTYLLNPVEYNRYNAYLLYQDIALLQQNNKDKQFYFIKAGDMALSCNKENLAATAYEKACNISDDINLKIDLSYKMIECYNDSSWKFHRQQVQKQLAFLLCRNCEYEKAALLFLELGTNFYKFVGGICYFLGGIESDLDVSGDEGCVYECLNKDMSEVKVCLEKYLDNHVVESEVRMLFEKVLCGSSPENDIL	hypothetical protein NCER_101567 [Nosema ceranae BRL01]	3	6.74498e-68	0.59	1	F:binding		no IPS match
NAPIS-00345	>scf7180000046731	AUGUSTUS	27716	28243	176	Pcds+	Single exon	MYNRIVNGDNEMVYTDLSYNRSNNEFVTNEEFYRRDTRNENNLNGLTLNEIKNNELMSSENNFNVLMSNEHNLNEVTLNKHNSNEVILNENKYSALMSNENNFNVLTFREQTPTDLIPRQPPIDLIPLQNTIELIPRESICNELILKEMNFYQSTCNELENAGKILNESSMKLNYL	---NA---	0			0	-		coil (COIL), seg (SEG)
NAPIS-00346	>scf7180000046733	AUGUSTUS	1	1169	388	Pcds+	Single exon	NDNIIVDNKYNYINTDNINISGNTNYNDSDNINRDIRDNYNIDNNIHINNIDNNIHTNKHTNINIYKNIDNINNNKNNILSFLGLNKGKLYYISKIQKNEILEKDKPLKNITNRKLKNITNRKDNSNIKNNINRKDNSNIKNNINNSLYRYINKYSNIREENTNCTRRSFINEVKEENVVKEEDTGKDFLCSNIYNSIIKEGDNIERDINNRYIDNTNIDNNDKPFSMDNNNKLNVDTTSIKLDIENNNIDNTNIDNNKSNIDNNKSNIENTNIDKNTLPFDRITTEDKDNQILIISTQHLSKDKLHKKLENIKCDRVVVFCGSGWNDKTYSYHWEKKDGQIIKKGIEIIHVPYSEHSSSDELEYFKRNVSYNRIVNTVKNKKVNEYE	hypothetical protein NCER_100477 [Nosema ceranae BRL01]	2	5.15688e-39	0.67	0	-		IPR011084; seg (SEG)
NAPIS-00347	>scf7180000046734	AUGUSTUS	1140	1988	282	cds-	Single exon	MYGIEPVVISSSVENVINSCVINSCVSSSVNGVSSIDSIKGVNDANNIVVNNVSNVNIINTNNTINNSDSNNENIPTYTITPPKIAQPYELGHIAIKKPWPGMARGILNDPRRYNTYFNSSGYYITGDEGYKDNQNLFWIRGRADDVINVSGHRLSTAEIESATCVDPYVSEAAVVPVDDEITGQAVCIFVVPKYVIKGDVNTVIKGDGERCNESGLKDTVSGLMGNVNTVSGIVGNKMENTVNVNTINKDTVNKNFKSHTRRNYKISKTNSKKQNRETCSS	acetyl-coenzyme a synthetase	20	1.78702e-41	0.679	3	P:metabolic process; F:catalytic activity; F:nucleotide binding	-	IPR000873; IPR011904; G3DSA:2.30.38.10 (GENE3D), G3DSA:3.30.300.30 (GENE3D), PTHR24095 (PANTHER), seg (SEG), SSF56801 (SUPERFAMILY)
NAPIS-00348	>scf7180000046736	AUGUSTUS	77	1123	348	cds+	Single exon	MNFYQLTCNELENAGKILNESSMKLNYLRPTSFNPIYDNSFNTSTSNNQTLFRPYYNEQTSNEQTSRPSYNGHTSNSEQTSRPSYNEHTSYNQLINKPIYTQPVQNQQITFSHNLQTYGTTQLKVSPVQQPNIFIHRQSFNSQPFSDLTFCSRSFNNHTNENQEHDNYTIHSQPSDSQLFDNHTIENQSLQPHINQPQINHPQPHIHSQPYDSHTIENQSLQPHINYPQQLTEEDLDTLHEILSTDQPTNNIYNTEDTHRINQISSMLTTSIQKLCIDRITKTLLKYHSFFKIISIKKIGDKFSTVYSVTLLCTKNMEYVNRNVDLMDYRSVKGFEDVLGEVFSLDRF	---NA---	0			0	-		seg (SEG)
NAPIS-00349	>scf7180000046736	AUGUSTUS	1606	3249	547	cds+	Single exon	MDMELSDSDEPINRNKRKASRLRILSSSSDEEVVFGNSDMNECSSEEEDVVSISENEDGVEKWQAVKEITSVINEYLEEEKFLYDTDCNDPFALYKLFFTDYILEMIVEETNKYATQGIKNSSSSSRIHQKAWQSVTKDEVNTFIGILLIMGVVQLPEIRLYWSNKDMYANARIKKAMKRDRFLSILKFLHFADNTTARTEDRLYKIRNIFETIVDSFKSSIRPGKDIVIDESMVPWRGRLRFRQYIPGKRHKYGVKLYKLCLPDGYTYNIEIYAGKNNTIIKKSHSHDVVMRLLNGLLFEGRILFTDGYYTSVPLGEELLQNNTFICGTVKINKKFLPPQAKQKQKRGELMHFENRSGVKFLKWTDKRPVCMLTTSKNHRCKFVTGTNGKVKPDAVFD…	piggybac-derived 2 (agap012114-pa)	20	0	0.5795	3	F:transposase activity; P:transposition, DNA-mediated; F:DNA binding		PF13843 (PFAM), seg (SEG)
NAPIS-00351	>scf7180000046739	GeneMark	820	1722	300	cds-	Single exon	MIDFINFLIYLINQIHDVRSKVCMFQVFMMIVPMCNSFYKRSVVIKFIVFLKLFGVMPEFMSGGVDGDGIYSGGVGCGDGIYSGGNSGGNGCVDGVESGDGIYSGGDSRCVDGVKKDSVESSGINKNGINNDKNNLNKNSININTNDINDTNNINVDSNNINNSDINDTNNININNTNNNQYTNNNKYTNNNNNSNINTTLILTNHYETIKIIYLSIFILSPPNSTFKTQSREFVTYIKILVNDTKCLQPKHGCIDKILVIYSFLCTFLFQYNEYNIVDVWVNLCWDSFFNGGLLYYLCC	---NA---	0			0	-		seg (SEG), SignalP-NN(euk) (SIGNALP)
NAPIS-00352	>scf7180000046740	GeneMark	6785	8680	631	cds-	Single exon	MPFLHPKISLILTTSKGVKCLLFDTQTKKTLSTLISYSTFLDHDFFVFNDINNSRHKININCVCVITVQSIKLLIDEIRNPCYKSYTVLFVNKLDPFLLNLVAQNDQYCLVDSVYEIYLDFCKEDEVMFVGNESSVYSFLGCLGSRPTWYYLDRCDVKCDNNMECSNSMCGNRCDGNGNSSGSNSMYGNKCGTNGNKCGTNGKCNTNNKTNSHYTSNTHKKTNNKNITDLDKCDLLTEEGGQIFVIPREYDLLTPLLIDWHYQSMIKKYCQYENGLVTINCESVDQMFVNTESCDKSFINGFNLYSSNNNNNNNIHNNIHNNIYNNNNNKHNNNNQYKNLHNNTKTYEINDFFFKENKFNTINEVASNIEKLVKQLDQKKKMKKVSIIEIEEINKLSLV…	vacuolar protein sorting-associated protein	20	1.3494e-25	0.582	1	P:biological_process	-	IPR001619; coil (COIL), G3DSA:3.40.50.1910 (GENE3D), G3DSA:3.40.50.2060 (GENE3D), PTHR11679:SF3 (PANTHER), seg (SEG), SignalP-NN(euk) (SIGNALP)
NAPIS-00353	>scf7180000046742	GeneMark	1826	2443	205	cds-	Single exon	MYSFLLTYKYYLGFIAIPLILKIAYFVSLKKIDSSNEFINSISEMFFNFEKLKISYNKSIYQNLKLKVSKSMELKSKKNKILLKELKNLGFIDVYNSWPKDTLKKIYKNEDENIKITKKQLDIIKNYFCIVKKFFNQHKDENLKNRISESEIENLVNKNINLFVSMSMQSTSDLLINILNFLKYVKDDTFEHEREFIIQSVFLYS	---NA---	0			0	-		seg (SEG), SignalP-NN(euk) (SIGNALP), tmhmm (TMHMM)
NAPIS-00354	>scf7180000046743	GeneMark	139	943	234	cds+	Multiple exons	MTIDSININHKKMCGTFKIYNLLNLKSTYNLNNIDTYNINNINNINNINNQSTNNSNTQNNIININNINYQNNIKTYFESVIFDKYVEDKILVEDFLYWEMFPEWRFDTGIDETDYLFIKIKELFILPDPLVKTVNGASIDGFYYCCYYKKLDCFKGHYVYENSCVQVVQSFYLDSAFERTSGCLEYMYDDGFVVGWWICSDDRFVSCDGISGDWNNDRFVVRWWYGVRYVVEL	similarity to hypothetical protein yane_schpo	20	3.47883e-26	0.5375	0	-		IPR018618; PTHR14534 (PANTHER), seg (SEG)
NAPIS-00355	>scf7180000046743	AUGUSTUS	4332	4931	199	cds+	Single exon	MPDNRKRLEALDEMYQSERQYLKDMVLWDSEFRKRILNFPFFSLKTKYDICDAIFVNMYEIRDLHQKIFNLMKEKNMKVKVAMEKNVYNNIENGNNSINNVYNRFESGKDVYNNSNIENVYTRENKDDNKNNSNIENVNIKNNTINSDNKDDNNKDNIKDNINNIINNDDEFCIDKTQYNNPEVLKLEYASIFENKKYF	rho rac cdc42-like gtpases guanine nucleotide exchange factor	4	7.8869e-23	0.7025	4	P:signal transduction; C:intracellular; F:enzyme regulator activity; P:biological_process	-	IPR000219; seg (SEG)
NAPIS-00356	>scf7180000046743	AUGUSTUS	5759	6355	198	cds+	Single exon	MKKYLICQKDIELSSSEEIEDIDISNIPSDEFIYETASNLFKKDEIKRAIEEYSLQNRNRINNFQRSRFKSFGIQNESSSSEIEFDDAEEIRIRRNWIQKICFGTEMFNRIMSYELKNENISNIDYLRHQYDTMIISSKDGIYKIVDNVQTKIYDGLVKKVLYDAKFELLLFLSKSSLCISKFNYKMNRIECNTIKII	hypothetical protein NCER_100599 [Nosema ceranae BRL01]	1	1.64855e-12	0.63	3	F:Rho guanyl-nucleotide exchange factor activity; P:regulation of Rho protein signal transduction; C:intracellular		seg (SEG)
NAPIS-00357	>scf7180000046745	AUGUSTUS	2081	2965	294	cds+	Single exon	MRSYGLILDIPKDLQKVISNLSDRIIIYGDKINKHEKRKLFRRENAKFELYRGRFYRDLSDKNETMNDVPDEEIKNTWSKMWELDTGEADEDLLDEYVLEYKGTKDDSICFPTLDEFMEIIKWLPCWKAAGPDRIFNFFIKKMTTIHNDLYKVIKTICLDNEQPEEWFFRGITHLIPKGIPQSGKDFRPITCMSNLYKLTTKCVTAVMQIMVEERKLISDNQMGTMRKVLGAKEQMLTNIMLNKANNFGLKTAWIDVKKAFDSVTHKYLIKCIERLGLPDWITKFMKLITSKWN	reverse	20	2.33835e-29	0.493	4	F:RNA binding; P:RNA-dependent DNA replication; F:RNA-directed DNA polymerase activity; F:binding		IPR000477; PTHR19446 (PANTHER)
NAPIS-00358	>scf7180000046747	AUGUSTUS	644	2473	609	cds-	Single exon	MCGVLELLFKKYEKKPNSFFGLVILKLFILISNYFSAEIQHYNIIYQILYQIYNNEFKNRKLSIYKNDCKENFNNTIAHIKDIEKRDQTFKDVNITINDCESSLDITNCRSKPFKIAEEETNFSHLCHLNQNTNFICLNTVNLYKNDLNMLIAKFSKCLNYIIDIDIRENKKLEVILNIFQLLYSFNSKMNVVSFEKFYCDDFCNNINLKEEFKFLRTKSKTVLNYSFILPLNLKAELIKLENNDLMKASLQDSFFRSIFEGHVEPYLFITITRENIYSDSLKILNYIKQEDVHKQLRITFKNEEGVDSGGIRKEFFQLLSQIIKNDANLFNIYKNIIWFKNIRSLDSYYCIGKLLGIALYNNVILNLPFPSFFFKKLLNKKTTFSDLKEIDLELYNSL…	ubiquitin protein ligase e3a	20	0	0.603	1	F:catalytic activity	-	IPR000569; coil (COIL), PTHR11254 (PANTHER), seg (SEG), SignalP-NN(euk) (SIGNALP), tmhmm (TMHMM)
NAPIS-00359	>scf7180000046749	GeneMark	29	222	53	cds-	Multiple exons	MPCTHPLRINTLCCDCGADIKDDKKLFQVLHNNKDIKLTEQEALARDQACIGT	similarity to hypothetical transmembrane proteins yhg4_yeast	4	7.22222e-16	0.735	5	F:metal ion binding; F:hydrolase activity; C:nucleus; C:intracellular; F:phosphoprotein phosphatase activity		no IPS match
NAPIS-00360	>scf7180000046749	AUGUSTUS	1664	2404	246	cds+	Single exon	MKITDINKKTVFIPMSYEILDKYKYEFTSDFSKLVDNVNIEDSYSSEFFSEEKDVKNCDKNRECVNNKNRECINSSDKNRECVNSSDININDESINNRKYCINSIKDSINRENIYSSDNIKIFLFDIDNTLYKPTLEMTEYELTRWKKAYDYLINSTSNTITHTNIKSNNIKSNNIKSNNIKSNNIKSDNIKFNNIKSNNNIPTFTTLLNSHDMWTESFTKYFKKNTLSNRKTKRNARFWKVYTKK	---NA---	0			0	-		seg (SEG)
NAPIS-00361	>scf7180000046751	AUGUSTUS	779	2059	426	cds-	Single exon	MNRRLINVEYDTNASFPIFVPRDIKGVELENRIRSILCSDKFSMESGNIISMENVNGTNMENGNNIVEKGNVINNRNEFNNDVNLISMDNSEMDNETNIKRLNVDSKLNVDNNTSNNNINTVFNNIPSNNINPSNNNTINNNNTSNINTISPSLNNNTICSSPYSLSNKYNINFTSSYKIIYVAQASNTIDYSNIKHVHPFLVPYKSITTDLFKTILVSDFICFNEYKNIDINKLRVVDSVKDTLFLKSYKINEEFTSEGINFLQEFPSDVNEMHNGVYDMVHCCSGNYNDCDGNYNGNVFNSCGNNNNVNNSGNKFNNNYYNNSGNKSNNIKNSNSNKNSNSNKNSNNNITSLKYIKTAYFTGMYKIKGLPFYLFTASKNISELREEFRITQQLVKFG…	ubiquitin carboxy-terminal hydrolase	3	2.62284e-15	0.603333	1	F:hydrolase activity	-	seg (SEG)
NAPIS-00362	>scf7180000046751	AUGUSTUS	2637	3989	293	cds-	Multiple exons	MNYETSSVDTMEFVVNNIWDGDINRHQDIHEFSKIFFDVIEKEAVLCGDGEGCVDDEIEGMDNSECVNKRDFMLDAEKGVLFSDLPPVLFILLKRFSIDYENGECVKIGDLFEFDEVLDMSRYCVDSGGSVDDVMSGGDGVMSEGDEGMECVDGSNINCIDKGVIDCGGDGGSVHKKGHLDCINTININTNNRKKSKGNNSSPSTLYNLYSVIVHKGTHEEGHFYTYIRPNISECANTNSDNINSDKSCNNPSYYSHNTSNNPSSNTLHNPSNKSHTNPHNXXXXXXXQQYYL	ubiquitin carboxy-terminal hydrolase	20	1.73124e-22	0.531	1	F:hydrolase activity	-	IPR001394; IPR018200; PTHR24006 (PANTHER), PTHR24006:SF110 (PANTHER), seg (SEG), SSF54001 (SUPERFAMILY)
NAPIS-00363	>scf7180000046751	GeneMark	5452	6349	157	cds+	Multiple exons	MVYYKCTNACYFKVKYIIKQNLLDILFNRSLKEKTENYCHYICLKELQMENIKRNGRWGFCPVFGMTEFSFVSSTLFHIHENCATRFMDYFCAVLDIPPYSYILDSHAIWHFFGILSTPFYVKFWGDDIKHHRLLYNNIKMKKKKKQTILNCLNNDL	hypothetical membrane protein	4	6.1681e-29	0.455	6	F:kinase activity; P:phosphorylation; F:transferase activity; F:receptor activity; F:transmembrane receptor protein tyrosine kinase activity; F:protein tyrosine kinase activity		IPR007217; seg (SEG), tmhmm (TMHMM)
NAPIS-00364	>scf7180000046751	AUGUSTUS	7739	9329	380	cds-	Multiple exons	MSLVKYFLYVIEKEAVLCGDGEGCVDEIDLCVDEIEGMDNSECVNKRDLCVYDSGNMYCKKGVLFSDLPPVLFILLKRFSIDYENGECVKIGDLFEFDEVLDMSRYCVKSGGDDGLIDNGGDGVMSEGDEGMDCVDGNKECIDGGYDGKYEGSNINCIDKGVIDCGGDGGSVHKKGHLDCINTININTDNRKKSKGNNSSPSTLYNLYSVIVHKGTHEEGHFYTYIRPNINECANTNSDKSCNYPSHHSHNTSNNPSSNPTSNISNTLHNTSTSKSHTNPHNNNNTSHHSHNTLHNNPTSNSNKSTPHDPSHHSHNTLHNKWYKFNDEIVTPVSTQESIQNNYGGINPLTNQPKDFSAYYLVYINDPNLLTQPIKIKRTA	ubiquitin carboxy-terminal hydrolase	20	1.78505e-12	0.575	5	P:protein metabolic process; P:catabolic process; F:peptidase activity; F:hydrolase activity; P:protein modification process	EC:3.1.2.15	IPR001394; IPR018200; PTHR24006 (PANTHER), PTHR24006:SF110 (PANTHER), seg (SEG), SSF54001 (SUPERFAMILY)
NAPIS-00365	>scf7180000046751	AUGUSTUS	15269	15859	196	cds+	Single exon	MDFIANAPYGMTYKEFYNIYNGKIIHKEPLCLIEIISHDNVIETENNIYNISNIDESQSNLQLSKKSVSQSNVLSKVYFYEKNINPEINDHLILSSNNNQVLPIQNVYELPAINNYSKNVEFYNNQSNEHLNIILEGEKENSNNFNDDQSNKNDDIIFEVMDPSEEDICISDIINTHLNEQKEFSIYYEDNKKLHF	---NA---	0			0	-		no IPS match
NAPIS-00366	>scf7180000046751	AUGUSTUS	16059	16928	289	cds+	Single exon	MEELTVVNHDIQSTILNNENEEIVENFITVPDMEELTVVNHDIQSTILNNENEEIVENFITVPDIEEPSIVEHIDHHINLKEEILNNNKDFDTKPVLISKEEFSKIILQEGKSFDIEENILINKIKHKESVILENKIIRDQDSNVYNENTHSLFHSRLMRLRDKFFQETEALRFISSIDKFINDIENIDFSSITEDQKESFIEQAKKYIKKAKELSKKKNHKKHYDLGYLSTILSFRLEGLKNIPTNKMENKRLIYENLQNISNVLSDLNKDLQDTKDNNNVKKNFLKK	---NA---	0			0	-		coil (COIL), seg (SEG)
NAPIS-00367	>scf7180000046751	AUGUSTUS	16966	17823	285	cds+	Single exon	MYVQLKNVNDKLTDNIKSSIKKNDILLELLKRNIDDNYTEQSSFDDNKKEEKGINKIIYESNVESCQNLEGLKYQSENNVILKNFLPHSEDNELYDLLCNIEKNCEFVVDSFCKINEQEKNGENVKENDDKNNINLENENLEIVDENKLELKIKENNINLEDENLEIVDGNKIDLKIEKNCEENNVKLKNEHLENFDENNLNTDEIYSDFKVKQIENIDENLDKISSKKKNLKEFIFNDEFIDDILINETPNEQLLNSSSSESTSSSIKSKDLEILKNLLQENKK	---NA---	0			0	-		coil (COIL), seg (SEG)
NAPIS-00368	>scf7180000046751	AUGUSTUS	18026	18664	212	cds+	Single exon	MGIFENKSSESSLTGSPYTSTSPTQSSKHSTDIVSSSPDISVDLEENDNNNEINLINKSMEKEIAQISSSSTSSPTSSSDEINISDKIHNKKYQRKHISSEAKHVFDEAKFNLEKLTLIDELDNQHIAPLVKNVKDNYEYALNVIKKPMNVIKNSRLKVNLWIVLCFYQKMIYLKIILKKVEEKELYATFLVQNLLTDLKIFLVLIIKMNHL	---NA---	0			0	-		seg (SEG)
NAPIS-00369	>scf7180000046752	AUGUSTUS	2865	3494	209	cds-	Single exon	MNLLTLLTILYTIYTSPNPSKTSPNLLKTSPNLLKNQQDLTTTLNNILLPKRSDLNEKPDVSKICITTLNKLKDNITNLCNTKYREELVNYITKNIQSFESCDKIFVSDIMNKVCENFNETWNKNRKDLEIISMLVLVKFERKKLLLKKQLEEKLYSEEKRLKVDEKKDKLNIEEGKLNTEIDECKLTKEEENVNIRDNSTTETRMFKY	---NA---	0			0	-		coil (COIL), seg (SEG), SignalP-NN(euk) (SIGNALP)
NAPIS-00370	>scf7180000046752	AUGUSTUS	10804	11256	150	cds-	Single exon	MSITKQKLEFIVDEVFKMNTQEEISISFTENLEIKDLKIMFLNDIYNLESKSKIVMSSDLKKLNKVIDNAITGICDILQNYKNLLSKYIDKNHKILVKHFIVECIVFKRHLEERDENIKELINNTAIIIKDDLNKIIKDYEYKFIKQMLN	---NA---	0			0	-		seg (SEG)
NAPIS-00371	>scf7180000046754	AUGUSTUS	1	1130	331	Pcds+	Multiple exons	LNYNKSNKFSGGTVFLRGCCDKSSRFYVVSNFYKRIKVYDDCESDNLNVSGNEEGDLSRDFNVCCDNLSESENEDEKLNKSENEDEKLNKSERDDSNELKSEEFITNKNIDLNINRNLNELKKLEEYNFYNCTLNKQMYQVNKHILCGGTLIKTNTIINKQNSNFSNDGESKNFNDSYSFNIKGKLYENENLNELKKFDGIYRINECKSNKHNYIINESGSSNSTLNKINECSSNKQINDNFLNKSDSVIKQTYQYKIKECGLNKMESVIKQTYRLNERNSNKHNYIINESGSSNSTLNKINECNSNKQINDNFLNKSDSVIKQTYRINKR	---NA---	0			0	-		coil (COIL)
NAPIS-00372	>scf7180000046755	AUGUSTUS	9897	10121	74	cds-	Single exon	MIKASPASKIYGLDLYNILNLPNKEEDKTTICNNTCKRFKVGDRVFKRVFNSEKLGPKYELVTKEITKVGDRGY	hypothetical protein NCER_102190 [Nosema ceranae BRL01]	1	2.92742e-06	0.62	3	F:nucleic acid binding; P:DNA integration; F:DNA binding		no IPS match
NAPIS-00373	>scf7180000046756	GeneMark	125	721	198	cds-	Single exon	MAMRCEKMLGHDYMRRHNEIVKCLHLLLCKKYNIEISGKRLRTHSVQQVVANKFIEIRVYTTIKIDVKIKYNKPDIVVIDKKSKDILIVEIGVTSIDNLQQVETEKLRKYDLLANELGLIHGCKTRIIPYVLTWDGIVTKYHAKYRKALEISDRIEAYIQSVTLKKTLKSVSLEYRRGRDLILAESERNENVHLSELV	reverse	14	7.54345e-100	0.514286	3	F:RNA binding; P:RNA-dependent DNA replication; F:RNA-directed DNA polymerase activity		no IPS match
NAPIS-00374	>scf7180000046759	GeneMark	598	1195	66	cds-	Multiple exons	MKGKQIKTTYCVNRKKLRKYDELANELGLLHGCKIKIITHVITWDGINFISPTKLKPDTEEHKQIK	hypothetical protein NCER_100825 [Nosema ceranae BRL01]	1	8.5118e-09	0.8	0	-		no IPS match
NAPIS-00375	>scf7180000046760	GeneMark	704	1015	103	cds-	Single exon	MDNSNLDNYAKNQDTVITFQSVRLLEENIKFLNNKSNLNTSNERNKIDNIFDQEDVLYKNNISICCDEDCSKRIYKICIGLFCYTLFGLICILLIIVFLNLSK	---NA---	0			0	-		tmhmm (TMHMM)
NAPIS-00376	>scf7180000046762	AUGUSTUS	272	1640	176	cds-	Multiple exons	MNILNSLLLYLQNIVQNICRNGLYVIDEVFKLCNRKSKHEIISEILHYSNTDEIIDDHFESNVKLEFQHVEKENENIKLNGVEIEDVKSKCQLNVDENNKNKEKEQQIDYVTSKNFILIRKLSSKRCWNFEITHYILHRYINEEKISIKFLLDLFIRNKQLHLLLYTYKGLETLVI	hypothetical protein NCER_102016 [Nosema ceranae BRL01]	1	3.41235e-16	0.53	2	F:RNA binding; F:binding		seg (SEG)
NAPIS-00377	>scf7180000046762	GeneMark	2961	3635	224	cds+	Single exon	MLRNEQNERIYYDSLSNEQKDFLKDMCLKYLTDESQSNMVYDFLNKFFDCSCCNYQLTNHVVNESFLNMIENLNNDIEQIDEDKCNKIVEAVRNDIKIDFNEIKNTEKPFLMYIDKYFNNWLPNKIKILVLISYNKDETVYKEEFVGRIPFIIDENYRSFFIKIKNKTLNENIKQQIAAILFKSPKKDLKIETKIQEEILQDLLNIDFSEFPYSYFRNAKTLNI	hypothetical protein ECU09_1400 [Encephalitozoon cuniculi GB-M1]	2	1.11653e-11	0.46	2	P:signal transduction; C:intracellular		coil (COIL)
NAPIS-00378	>scf7180000046762	AUGUSTUS	4556	5425	289	cds-	Single exon	MLNFFKNKTVVFTGELSLNRDYAKSQIILLGGKCTNAISGKTDILVVGVEPGPVKLKKANDMNIKIMYEPEFVMRIKESMKTVNVSVDIDKRNTGMVKAYDDDLSKDELLSNYSTWAEKYRPKNKKDIIGNQNIVNQLEDFLLGNTKFKGALLSGSPGIGKTSSVMVLCKELNFDLIEFNASDVRNKSLIISKIKGLINTKSLSFTGEPKKKVILMDEVDGMTSDRGGLQELNSLIKTSLVPIVCICNDRNNLKIRTLANNCLDLKFRKLDSRSIINRLRKILEIEKKK	dna replication factor c subunit	20	1.18997e-107	0.5625	4	F:DNA binding; C:intracellular; F:hydrolase activity; F:nucleotide binding	EC:3.6.1.15	IPR001357; IPR003593; IPR003959; G3DSA:3.40.50.10190 (GENE3D), G3DSA:3.40.50.300 (GENE3D), PTHR23389 (PANTHER), seg (SEG), SSF52540 (SUPERFAMILY)
NAPIS-00379	>scf7180000046763	GeneMark	47	542	164	Pcds+	Multiple exons	LLEIEEWVDTKYIDFILVKKIESNNLNEVLNRFDELEFNTNCDNLFKNNVKKIGNFLFEKKEYFKSFKCFNFLFNLGNVDKLQMYFLCVILNKNIKEEKIFREFLDDFKSFADNVFLLESQDKILELFRSFYFLHMSDVEESFKILNKIDSRFDDINVLNEINV	hypothetical protein NCER_100521 [Nosema ceranae BRL01]	4	1.1916e-24	0.62	0	-		no IPS match
NAPIS-00380	>scf7180000046763	GeneMark	1150	2139	329	cds+	Single exon	MLLQYYLIDKDSVKFTTQYTKKLSVKIYTNLLTLRLLEENSGFLYKLGKIRGFCHLVIGQENIYISLQQVLDKNDKVIGSYRCHGLAYICNITPEQIMAEMLGKSNGICKGKGGSMHLYNEQFYGGHGIVGAQISLGTGIAFALQYKNMNNVCFVFYGDGASNQGQAFESFNMAKLWKLPVVYVCEANKYGMWTPEENICSNTEYFKRGGNIPGIRISDEHIDKLIDIFKYAREYALKYGPIILQIDTYRLCNHSCLDIKDFYRSKEEVDKQKEKDCLKIFREELKNFISEDEIKIIENDVLKKFEEEAKKAEFGIELIYKELFKDVYK	pyruvate dehydrogenase e1 component subunit alpha	20	2.81657e-141	0.665	2	F:catalytic activity; P:metabolic process	EC:1.2.4.0	IPR001017; G3DSA:3.40.50.970 (GENE3D), PTHR11516 (PANTHER), PTHR11516:SF4 (PANTHER), seg (SEG), SSF52518 (SUPERFAMILY)
NAPIS-00381	>scf7180000046763	GeneMark	2187	6362	618	cds-	Multiple exons	MNLKILLNVCTSYIFCSLCELEKNELIKLSPLQKSSLDKMLEEIFPKYQLITYLVDPIETNICYLFIENTFYKEISYFTLFLNDEKSLQLIKNKILYANVLVNTIFDKCFIQTKNIQNEIEEFKSKIVQFYVIKFNNIMKIILTNFFDLIRNVDKTNLIEININYNIELFNNRTLSFILNNLSTVISLSYKIRNINISNINLILADFNNLQILESFIIDKIFNLYNFNSLSIKIKVYQVNKLARYVYFFCNKKQIFTNHVIKYVLQKINMIENKLSKYTFVLCFIKIFNDTNTFKMKSKILKLMIIILLYIKKYLNGINNAESLTLLYNITRKCNFESLTSFASSEMCFIENNINCNDMRKNLKENDIKYFKDCIKRNKEDVDDSFLGEKLIDIILNTT…	hypothetical protein NCER_100817 [Nosema ceranae BRL01]	1	4.84921e-09	0.61	0	-		IPR015943; IPR017986; seg (SEG), SignalP-NN(euk) (SIGNALP)
NAPIS-00382	>scf7180000046763	GeneMark	8822	9631	269	cds-	Single exon	MFLFYKVLFSSYIDDNRSDTERLYDFGINIANANIFCQEPIKDFYLYDSDNKMTDVFDYLDNQNDRYKNFKCENNLYNLIDMCNFSYPEESQVCDNLIREYYENININLKNKIIFELKQFISKYIYVYDKIDKNIQFPNKMKKFNTSKSHFVSNAKVFYKQIGLIKNCKYLRILNYKRNCMHKTSPFDLKQIMERNLSCLDIILRNPVIFILDTDKQLKNQKEQKFILNNYCYCDKCFQKLCLCIGNCNNIPKYHGICYNVKIDEILYF	---NA---	0			0	-		seg (SEG)
NAPIS-00383	>scf7180000046763	AUGUSTUS	9983	10411	142	cds+	Single exon	MREWCVLKMQLLQKLNSNGNNTVYTLQDGSKLTLSGNEYNLALNDYKGSDFDIQNPQYLHNYGDEVHTCLKNDQNMTITGVKDVTTDGKGMYQIKGGESNTASSNSSKNVGSSSKSDYDKNKTGKSKSKKKRVVQKLILQIH	---NA---	0			0	-		seg (SEG)
NAPIS-00384	>scf7180000046763	AUGUSTUS	10007	10411	134	cds+	Single exon	MQLLQKLNSNGNNTVYTLQDGSKLTLSGNEYNLALNDYKGSDFDIQNPQYLHNYGDEVHTCLKNDQNMTITGVKDVTTDGKGMYQIKGGESNTASSNSSKNVGSSSKSDYDKNKTGKSKSKKKRVVQKLILQIH	---NA---	0			0	-		seg (SEG)
NAPIS-00385	>scf7180000046763	AUGUSTUS	10565	11227	220	cds-	Single exon	MSQKTLITVIGLIALITLGGFVLYNMKVWPFNEDKKVSEITNDKIGELNTKDTIDFIMSTSKKINTGKNDLETRLNILYATVNVDEKYLNDIKISNNDQGDSQKNSNSGEGEDTAPSKATISNEKISKVFNEIKAMFKNNKDFESGFNTYKEVIIFDDSKDFSSKQKEFVKDNKKYLDEINKKLEKKKEIFKRATEKKDEKNTLVEYVFVKLCDLIITTQ	---NA---	0			0	-		coil (COIL), seg (SEG), SignalP-NN(euk) (SIGNALP), tmhmm (TMHMM)
NAPIS-00386	>scf7180000046763	GeneMark	16797	17384	195	cds+	Single exon	MVNYEVKISKIDNLSCYAYDIDMKNAGILVIYKNVPIKIINASIIIPEQFFLLEEYGSCSTYSKSMNLFADKSIIESEIIPKIKDIDKEVIREKIKSQNGLQIIYEKEKLKYHEFFNIYLSGENNFEGNILSYKIGKSIFENFKSIEINSFLYKHEILSEQEIHQEGCFIKRHYFKICCYITLFLFFIIIYENIE	---NA---	0			0	-		seg (SEG), tmhmm (TMHMM)
NAPIS-00387	>scf7180000046763	AUGUSTUS	17431	18792	222	cds+	Multiple exons	MYYDLDIKSNFKKKDINFLIDSEYAGYCISKTIRQSDIKKFISLDLPFDLPNKHVLKKITVDIDTNTYNIKHLKEKCDVLCIKLKNLESPVDENMCDLVNIDFTSQIKIKNINPNVFYEISISNNLNNKKDRLMWFYNTKMFINYTKGKNVVISSGAENASELKSYIDFMKLFDFLDIKEKIGQRILKNSLKLLHKCAENRYFVHNCIFNDIDEGVLKKNFY	ribonuclease p subunit rpp30	20	8.31009e-61	0.513	1	F:catalytic activity	-	IPR002738; IPR016195; G3DSA:3.20.20.140 (GENE3D)
NAPIS-00388	>scf7180000046763	AUGUSTUS	18860	19273	137	cds-	Single exon	MLETIIRLSTAHAKLRCSSVVESVDIEEVILLLESTLLRQVVKPTKRVKSTEDIQDFEINKELEIVENENAKKDYVINLLYEIRLENESLKNLSLDDIFSRIDETLGISKEDVNVVLEELGAQDIIYYENKTVMFIN	dna replication licensing factor of the mcm family mcm3	3	1.23584e-33	0.64	3	P:DNA metabolic process; P:biosynthetic process; F:nucleotide binding	-	IPR001208; PTHR11630 (PANTHER), seg (SEG)
NAPIS-00389	>scf7180000046763	AUGUSTUS	19435	20739	434	cds-	Single exon	MRLFNLSLAKEIINDSTNIIPLIEDLIKEVTQKNVKFGINGSFGEYKLSPRTLSSLYLGKLICVEGIITSCSICRPKIIKSVHFNNYKSSFVQKEYRDSTMITKLPITNTVYPTRDTDGSILSTEYGMSEYIDYQTINLQEMPENAPCGQLPRSVECILSHDLVDTIKPGDRVKVYGIYKSLCFASTEFPNKFKNILIANNIEQFKKRKTEEFIKGDFNINNVHKFIAPSIWGHDNIKKALALMLVGGNEVIMKNGSKIRGDINILLIGDPSTAKSQLLRFIYNFNEISVATTGKGSSGVGLTAAVVIDKDTGDKRLEAGAMVLADRGIVCIDEFDKMNELDRVAIHEVMEQQTVTISKAGIHTTLNARCSVLAAANPIFGIYKEDRKPSENIKLPESI…	dna replication licensing factor mcm3	20	0	0.7275	6	P:DNA metabolic process; P:biosynthetic process; F:DNA binding; F:nucleotide binding; F:hydrolase activity; C:nucleus	EC:3.6.1.15	IPR001208; IPR003593; IPR008046; IPR012340; IPR016027; IPR018525; G3DSA:3.40.50.300 (GENE3D), PTHR11630 (PANTHER), PTHR11630:SF46 (PANTHER), SSF52540 (SUPERFAMILY)
NAPIS-00390	>scf7180000046763	AUGUSTUS	20987	22230	194	cds-	Multiple exons	MRICPCVFLISDILLKFKIKHEIRYNDIIVSNYDVIKRIKTIFIDKTGTLTDSIKITKFFLESKIKKIVIFLELKYQNIYSKGILEVLKASKHYNLIVEQDEYISTCGIRCKYKNNEIRIGKYSFCNYKNITHNYNINNNCIYVSVESKIAGFFHITSYVKKDAKNFINILKSKYKVILLSGDSKKMLLKFVII	heavy metal translocating p-type atpase	20	4.36115e-35	0.4805	4	F:binding; F:hydrolase activity; F:transporter activity; P:ion transport	-	IPR005834; IPR018303; IPR023214; IPR023306; seg (SEG), SignalP-NN(euk) (SIGNALP)
NAPIS-00391	>scf7180000046763	GeneMark	23535	24185	216	cds-	Single exon	MKIFIFKYNIIYFFAIYVQLIKNHIELHLKKEDCFDFNNKIKNCNNFEILSFSDLKMFTFPEQILNQLNLKQLYFFKTELDILSTNIGKLSNLTVLWLEDTNIIILPDSVGYLINLKTLYIKKSKITEFPPTFTGCKNLQNLYVNDSCLIRLPDNIGDLKNLKNLCILNGNLQCIPKSIENLINLETLYLSVKNINNILNFFKNNNKIKEVYINKH	leucine-rich repeat protein	20	2.18037e-21	0.5325	0	-		G3DSA:3.80.10.10 (GENE3D), PTHR23155 (PANTHER), PF13855 (PFAM), seg (SEG), SignalP-NN(euk) (SIGNALP), SSF52058 (SUPERFAMILY)
NAPIS-00392	>scf7180000046764	GeneMark	15	891	184	Pcds+	Multiple exons	IPTKREIVIYLLSNKYSLLRNLKFKQKLKERIKENDKEILNYLQFEINEIAEIGSQNKLLFLKIYRMMKIKMTKRKNTIDLGKITSKKIDFNFNDYIKILKRNTIINTGYENVKIFPTCEKSEMKIVKKCRKAKIKWDQNSNDDIHNLNSPISILKKTKLNDTKSTQNKHKEIVFLQNIDTYEE	hypothetical protein NCER_100722 [Nosema ceranae BRL01]	1	5.75512e-05	0.57	0	-		seg (SEG)
NAPIS-00393	>scf7180000046764	AUGUSTUS	1037	1756	239	cds+	Single exon	MVKKIAIMSGKGGVGKSSISILLSTILSESYRVLLLDFDICGPSCLLPLNVSGTIKKAEKGLVPLQVNKNLFVISMASMIKKEDAVIWRGPKKLSLLNLFYESINDYDYVIIDTPPGISEEHDFLIDKNIDVLIVTTSQNIALNDTEFAINFCLKNKINIVGVVENMSGFKCECCGKINNIFAKRGGEFLALEYNLQIISTLPLETFFSKILDTGEFLDRYKETKTYKLFRENVLKILS	nucleotide binding protein 2 (nbp 2)	20	2.31655e-89	0.6175	1	F:binding	-	IPR019591; G3DSA:3.40.50.300 (GENE3D), PTHR23264 (PANTHER), PTHR23264:SF9 (PANTHER), seg (SEG), SignalP-NN(euk) (SIGNALP), SSF52540 (SUPERFAMILY)
NAPIS-00394	>scf7180000046764	AUGUSTUS	1815	2402	195	cds-	Single exon	MSKLSLPTYNYKIAILGYYSVGKSSLSLKYVRNQFNPNEESTIGASYLTKSMSTKDSTIQFEIWDTAGQERYNSLVSIYYKNADAALIVYDITSRDSFEAAKQWVYELNFQKPKDFLKILVGNKTDMEEDRQVDFEEGKEYAMQQNLIFLEASAKSGENVSKIFELFASNLPKDKYKPKKKGVKLGHSFMEYFCC	gtpase sar1 related small g protein	20	8.43963e-86	0.741	20	P:transport; P:cellular component organization; P:regulation of biological process; P:anatomical structure morphogenesis; P:multicellular organismal development; F:protein binding; P:cell-cell signaling; P:organelle organization; P:cell differentiation; P:biological_process; F:nucleotide binding; P:embryonic development; P:protein transport; P:cell proliferation; P:cell cycle; P:signal transducti…	-	IPR001806; IPR002041; IPR003578; IPR003579; IPR005225; IPR020849; G3DSA:3.40.50.300 (GENE3D), PTHR24073 (PANTHER), PTHR24073:SF254 (PANTHER), PS51419 (PROFILE), seg (SEG), SSF52540 (SUPERFAMILY)
NAPIS-00395	>scf7180000046764	AUGUSTUS	2774	3772	332	cds+	Single exon	METQVNCYELDGTTVKSSLRLPDVFTVDVRADIIEQVHSLERLNLRQPYAVSPDAGMQHSAVSWGTGRAIARCPRVCGSGTRRAGQGAFANFCRKGRMAHPTTTMRRWCRKIPLNTRRIALAMSISASSRPSFVEARGHKIENVKMIPLVVSDDVENLTKTKDAMEVLKNFNLEDEVNKVKNSKTLRGTKGKMRNRRFRKRKGILLIHNGSEIKAFRNIPGVDQLNINNLNIYELAPGGHAGRLILWTETAFNFLNDLFGKINEESKILKKFTLPKKLYASDNLDDLFLSDEVQSILDEVKYVPEYLPKKTDEERLEDEKYLAMFDATKVQV	lsu ribosomal protein l1e	20	1.59216e-178	0.718	5	C:ribosome; C:cytosol; F:structural molecule activity; P:translation; P:biological_process	-	IPR002136; IPR023574; PTHR19431 (PANTHER)
NAPIS-00396	>scf7180000046764	GeneMark	4758	5183	141	cds+	Single exon	MEKKQDFYCLYPVYIDSTKTVQQGRKFNKRLCVQNPNFAEIYQALNYLEIENIPEALKKHPRDFFRSGRFKINKMYEKKKLIEGLSQIIIENRTKKSDTSKKTFSEPIIKAPEYVTTNKGAIIENKLNLVARKKKDKKKKK	signal recognition particle protein sec65	20	4.70778e-41	0.602	2	C:cytoplasm; C:intracellular	-	IPR002778; seg (SEG)
NAPIS-00397	>scf7180000046764	GeneMark	5426	6447	329	cds+	Multiple exons	MENDTKNAMLLCILNNIPKIIFSIDKTNIEYNSPMIFGYTTINLTFGLSLLLLCTDIKCFLSINFMVKEYIHLSFLLIHQKIYLQEKFNVDILMKISIMLFFSYLIYSVYMANFNFNEIQFLNESNTDFTLFTQINKYTIKFILDTLIIDIENFNKTSCANSIKIVLSPILNTIVFLFYFFNQTNTLTVLISLILSFIVGCSLLKCSKKRNLQQINFAYGLIASYMYIQILLKRLPGAFDFFSNKLNIKPSFLSMISTSMCLMYPELLNLIYFALFSSIIFNSTLLFPLKTIFLQKKFYDYYKGNEISLSFSIISLIVIFLIMLCEIKN	hypothetical protein NCER_100727 [Nosema ceranae BRL01]	2	5.96587e-15	0.48	0	-		seg (SEG), tmhmm (TMHMM)
NAPIS-00398	>scf7180000046764	AUGUSTUS	7428	8471	347	cds-	Single exon	MVNAEKINLYERAKSLNTVIKILGAPNNSTPGDEIEMEEVDGNTTETFTLEEFRNIIIDCRLKNIDFLIGRVTTPDPYDNSTLYNFYYAASEINKSLFKFESDRRLLHRMKVRNPLNNMFILGQVYYYKITSEEVDKSLIEYFFKNNVANKRKNKIKAFSAIFRTKTMETQEKQQSKDANDSITSNSSVDSTSEMPVKEILKNCKVDLLPQKEISRDKKLIHRARFFATDDDFLMQSEIRDYFRRNTLDADDEFLFEIDRGQNDFFALLESGSEEENEEIVSWKRVLTAHVSLLITLLGICLLIGTSPLIILIAFPLALFFFFHSLVQCYICYFAEGVHLIHLLSKV	golgi protein	20	4.58089e-124	0.68	0	-		seg (SEG), tmhmm (TMHMM)
NAPIS-00399	>scf7180000046764	AUGUSTUS	11151	13181	676	cds+	Single exon	MDFLINIIRLQFDTGYFFGTRNLIEDYLIKNKIDLPRDIRLIYLICNLMNDEKFIKIKENDQKDQNLKNEDIFLKEIMNNSKNYKVFNNGKDKVNILEINEDYFECYNVKDKDFIEEKEYKLLTEQIFESKESIFANLNINNDEYKYEVSQTLNLSNFLSNSPFNVHDNIDRLISDKVFWKNFIEIKVLNSLLDILDTLNMNDKYFLIIQNLEKYTKFEEYYLEKYGYFYYKIKNFDLSVFYYQKLLEINPDNNKIKTKLYEIYIYFGNIDLANKFKTISKLIHYIDDIKNDEKSKNYSIEKCNEYRQVYLKCMKLFDHDINLFLKECYFLVEDFVNNKYIFSSLKKTNIIFRDNTRPKSLHGLNSEEWADVLIDFILAKITLNDFFEVSSLLKKCLAC…	transcription factor tau-like protein (tfiiic-like protein)	3	2.60232e-132	0.506667	1	F:binding		IPR001440; IPR011990; IPR013026; IPR019734; PF13181 (PFAM), seg (SEG), SSF48452 (SUPERFAMILY)
NAPIS-00400	>scf7180000046764	AUGUSTUS	13695	14279	194	cds-	Single exon	MNLESSRSHSIFTVYIKNLSNNVVKESKLSFVDLAGSERLRNLELENVKIKETGNINKSLFCLGQIIYKLSEDSSKHIGYRDSKLTFLLKDSLGGNSKLRVIGNVCLDYKSDTINTLNFLCRLKMINNIAFTNSEFINDIPDLKNQLKILDQENQKLKTQVALYKSRSNFDKDVDDLTFYINKIKDEIKKYLKI	kinesin-like protein	20	4.97184e-92	0.669	14	C:cytosol; F:cytoskeletal protein binding; C:cytoskeleton; C:protein complex; C:microtubule organizing center; F:DNA binding; F:nucleotide binding; P:biological_process; P:cytoskeleton organization; P:cell cycle; P:cell proliferation; F:motor activity; P:response to external stimulus; P:response to stress	EC:3.6.4.4	IPR001752; IPR019821; coil (COIL), PTHR24115 (PANTHER), PTHR24115:SF82 (PANTHER), SSF52540 (SUPERFAMILY)
NAPIS-00401	>scf7180000046764	AUGUSTUS	14338	14700	120	cds-	Single exon	MNFDKVFTDCSQKELFDSISGDILTSSIQGYNCTIFAYGQTGSGKTFTIQGKENNPGLVQRCLRFMHNLNMEIELSFVEIYNEILYDLLDLQNNNLIIKDNKQLEQINVENFNNSKIQFI	kinesin-like protein	20	4.19058e-43	0.662	6	P:cell cycle; P:biological_process; F:nucleotide binding; F:motor activity; C:cytoskeleton; C:protein complex	-	IPR001752; PTHR24115 (PANTHER), seg (SEG), SSF52540 (SUPERFAMILY)
NAPIS-00402	>scf7180000046764	AUGUSTUS	15078	15836	233	cds-	Multiple exons	MYFNFYPLKXQVAPDSWKLNKKEGTYAIRPLSGPHKKNECIPLAYVLEKFLGYANNRKEIQIILKNNNIKINGKIITRRKFPVGFGDVISIEKTSENFRVFFDVTGKFQFHNIDQEEALFKIARVTNKKIMYGDVPYIFTNDGACFKYCDPSININDTVKIDLKSRKVIEFINFSVNKVACVVSGDQAGRIGTIEAISEKITLKDFSDKIFSVSVENIVVIGENEESLLISFT	40s ribosomal protein s4	20	9.16382e-67	0.6325	7	C:intracellular; F:structural molecule activity; F:RNA binding; C:ribosome; C:cytosol; P:translation; P:biological_process	-	IPR000876; IPR002942; IPR013843; IPR013845; seg (SEG), SSF55174 (SUPERFAMILY)
NAPIS-00403	>scf7180000046764	AUGUSTUS	16421	17038	206	Pcds+	Single exon	MDTEFPGVVAKPIGNFKSQSSFAYQQLRCNVDILKIIQLGISLSDDQGNRPSPINTWQFNFSFCLETDMYAQESIDLLLQAKIDFREHEKNGIDVQDFGELLITSGLVMSDDVVWVSFHSAYDFGYLIKVLTCNLLPEKEEDFYELLILLFPKFYDIKFCIKNSKYVKKGLQEISSDLGLIRYGIQHQAGSDALLTSHTFLKLKIL	mrna deadenylase subunit	20	3.13322e-125	0.7865	14	C:cytosol; F:nucleic acid binding; P:nucleobase, nucleoside, nucleotide and nucleic acid metabolic process; P:catabolic process; F:signal transducer activity; C:nucleoplasm; C:protein complex; P:regulation of biological process; P:transcription; C:cytoplasm; P:carbohydrate metabolic process; F:protein binding; F:transcription factor activity; P:signal transduction	-	IPR006941; IPR012337; G3DSA:3.30.420.10 (GENE3D), PTHR10797 (PANTHER), PTHR10797:SF0 (PANTHER)
NAPIS-00404	>scf7180000046766	AUGUSTUS	5306	6534	379	cds+	Multiple exons	MSDLYVKIFLKLILFNLFGFKKWNFISGSSINSDNGFISDNTLYISNYTQFKKFIQNISTEHRYKSIPSFIDLSYSNLTYIPTELTLFENLVCLNLCNNSLHDFSELPKSLKNIFLSKNLLKHLPEHFFNLVNLETLTLGRNLISEFPNLLGKFTKLIRLDFSYNQIVEIPSSIKELTSIEIINLKNNRIKILPSCINKLTTLTSLDLSYNKLIEFPDNLLCLYNNRISKIPNEISKLENLDELLLSKNDISILPRALNKCKNLKKLYLSCNSITNFESICESKTLELLYLFNNRITNIPNNVDKLENLITLDLSENKIYNVPENLANCKNLNKLNLSSNHINKIETICKLKSLEHLSLSNIQISEIPDDIGNLENLKN	small gtp-binding protein	20	2.47576e-31	0.525	8	F:GTP binding; P:small GTPase mediated signal transduction; F:nucleotide binding; F:transmembrane receptor activity; P:signal transduction; P:innate immune response; C:intrinsic to membrane; C:intracellular		IPR001611; IPR003591; PR00019 (PRINTS), G3DSA:3.80.10.10 (GENE3D), PTHR23155 (PANTHER), PF12799 (PFAM), PF13855 (PFAM), SM00364 (SMART), SM00365 (SMART), seg (SEG), SignalP-NN(euk) (SIGNALP), SSF52047 (SUPERFAMILY)
NAPIS-00405	>scf7180000046766	AUGUSTUS	6747	7583	278	cds+	Single exon	MGDRLLIDDIYFKKINEIYETLNKKPIRFNYVNLKKCKPSTLPSHIYSEDDLLKKINDWKEKYIYNESKDTDKLNILDPNEFTGEVKSFNTTILTDYIHHLYNPEDRYTKWNVPKNLTNEFKKYIGAIVCKIFSSNDPLFVEGHLNSLSTAICYCPERHKSELVFLYELLINEDEKLIEKSQNYESGSNEYIENIKVYIEEIIKRFIGTAKMKIFMQIFNNPENDQNVHLCNYWKYVLKDHVGIDVIGDKPTIYGSDKFNGQIGLGLEAFLKNSHQNG	---NA---	0			0	-		no IPS match
NAPIS-00406	>scf7180000046768	GeneMark	302	825	138	cds+	Multiple exons	MLDKKELFYEILIVEVGITSFDNLRAVETEKKHKYDLLANHCGAMNGYKTRIIPYVMTWEGITTTFYIKYRSELNLDSRTQAYIQARVLKMTLESLSMEARRGEVIAENEQEVTVKENLESNTCENHPISICDDILKK	hypothetical protein NCER_100825 [Nosema ceranae BRL01]	1	7.73214e-24	0.72	0	-		no IPS match
NAPIS-00407	>scf7180000046768	AUGUSTUS	941	1957	338	cds-	Single exon	MCVDQETLLKLGYNAKTLLADNKGILAIDESPSSIAQKFEKNDIQNNEKTRFKFRELLVTTPNIEKYISGVILHEEMFSMKNEKEKLLIDVIMDKNILIGIKLDKGLQKFDGNEKISVGLEDLENRIQQKKFEKALFAKWRSLFIVSHEFPTLNCLDENCKTLAQYASICQKYGKVPIVEPELYFKGDYELHDAKYHTKRILGNLIKHLNYYNVYIPGVIIKMSFVTQGDESKSTHSPDEIGIATLDGLLSTIPCGIPGIVFLSGGHNENDAIEYLSSIHRNQAYKTWDVSFSFGRTLTDTPMEIWKGLDENRLKAQEALFEIAKRCYDANSQKKMKQ	fructose-bisphosphate aldolase b	20	1.53078e-148	0.618	9	P:behavior; P:reproduction; P:regulation of biological process; P:growth; P:biological_process; P:embryonic development; F:protein binding; P:carbohydrate metabolic process; F:catalytic activity	-	IPR000741; IPR013785; SSF51569 (SUPERFAMILY)
NAPIS-00408	>scf7180000046768	GeneMark	3766	4086	106	cds-	Single exon	MKYSKIEFEAVLGIISIFKGNNITKSNSLKSTRQIKILNYVFKLNMYPSADLRYDLSILLNYSPRTIQIWFQNKRQSLKLRNKNFTKMFYRGKDVNLNNIISLFYA	homeobox domain-containing protein	20	2.23283e-10	0.625	3	F:DNA binding; P:multicellular organismal development; P:transcription	-	IPR001356; IPR009057; PTHR24329 (PANTHER), PTHR24329:SF100 (PANTHER)
NAPIS-00409	>scf7180000046768	GeneMark	4342	4728	128	cds+	Single exon	MNRYIKDEEVEAIFGLLKLKQKHRIKQFIKAKKMTRLQTRTLLHVYALCNYPNVKLIEDLSILLNLNSKFIAKWFFDYNNLFQRKLSRQSIHISSCDLLIIYYKEKSNIYKQMQKNKINNYSNFNILN	similarity to homeobox domain-containing protein	2	9.25234e-07	0.6	7	P:regulation of transcription, DNA-dependent; P:transcription, DNA-dependent; F:sequence-specific DNA binding; F:transcription regulator activity; C:nucleus; F:transcription factor activity; F:DNA binding		IPR001356; IPR009057
NAPIS-00410	>scf7180000046768	GeneMark	6123	6629	168	cds+	Single exon	MKYELIVSGEFSNVQGLQADLTFPAVITCSLCNYTHPKTVIITEDSSVKLKFNYKCNFELQCHSCKNDIKISILKPENMVCEEIPDKYDDLFKIEYCPVTNDLCKLSIFNSQGGEISEIKNTPLNVLTSDKKFFKNQVIDEKKSLVGDYGEGKFFSILNCEFFIKQIK	hypothetical protein NCER_100240 [Nosema ceranae BRL01]	3	1.0674e-63	0.586667	0	-		IPR008584; IPR013783
NAPIS-00411	>scf7180000046768	AUGUSTUS	6732	7058	108	cds-	Single exon	MSDKTEENNKTPKKEEVKEEFEFSKNEDFPEEIKDKLRKELQGFTKKTEPSKISTKLNKMLDENFGKGWCVVSGGHFSGSFTYMDNLYVEIKSDEITIVVFKTFVPTK	dynein light chain 1	5	2.76344e-15	0.572	3	C:microtubule associated complex; P:microtubule-based process; F:microtubule motor activity		IPR001372; seg (SEG)
NAPIS-00412	>scf7180000046768	AUGUSTUS	7397	9004	535	cds-	Single exon	MILRNKLTNISGILDCSCYELKICKIIKKILSLRSDHFLKKMWNAIEKEENYRIKETWHHVKLKKQLGTLVIFRYDDKITNIEDMFINIYSEDFVKLCKGIINKIDNTFLHVALSEKIKLENGEYYYISFGASDPFFKYMRYSLVQLAFFRYVEKNKKGGFKLPNEDNGLIFENEVQEISDDLCDFSSFDDEMEEENFCKRFKNESTSKIINQENNSSPIFFQIENDKNNDKNLKFSQSSIENNSTPTNILDKQINFCLEEKSFSSFDYFTPPQPSPTKYEHSIPNIYMPYFLKLNDDQKSALYSALNCENYKIIHGMPGTGKSSVIILLIKILIHLNKKILLVCYTNLAITNILDKLKTVRAYRACKENINFYSVKEIETYFKNIDLVASTCFGFKDP…	dna replication atp-dependent helicase dna2	20	0	0.5835	2	F:binding; F:hydrolase activity	-	G3DSA:3.40.50.300 (GENE3D), PTHR10887 (PANTHER), PTHR10887:SF14 (PANTHER), PF13086 (PFAM), PF13087 (PFAM), seg (SEG), SSF52540 (SUPERFAMILY)
NAPIS-00413	>scf7180000046768	GeneMark	10042	10518	158	cds-	Single exon	MIFCIFCKKKLKTKKAYNSHSQNQNHKENEMKLRNDKQKFKNIFITNLCSFIYRYDEFKNLMDVYKVYLNNNIIRFEDVGYKNINSLALDLKDKVDIVKKDEKWFVKGFDRYTIPEKHTLKEEENSSDLDVKEIGNIDLDEYEEVECFDDIDLYKYIK	hypothetical protein NCER_100238 [Nosema ceranae BRL01]	1	1.81052e-24	0.67	2	F:zinc ion binding; C:intracellular		seg (SEG)
NAPIS-00414	>scf7180000046768	GeneMark	10552	10846	82	cds+	Multiple exons	MLEYESDDEERILRSRISVLKHVALEMSDEIRSQNIKLKNLEPGFNDTLNSIFRNIKNIRKLKPNHFKTWLYYIGATKIIVL	hypothetical protein NCER_100237 [Nosema ceranae BRL01]	3	3.514e-27	0.676667	0	-		IPR000727; G3DSA:1.20.5.110 (GENE3D)
NAPIS-00415	>scf7180000046769	AUGUSTUS	1	1532	509	Pcds+	Multiple exons	VVNSSETIYKDFQKLTVQEVPGTVPAGTLPRSKEILLFYDLIDLAKPGEEIEITGIYKNNFNVALNVKNGFPVFFTVIEAVSIDKNVGKVEITAEDIKDIKRFAKKPNAKNILFNSIAPGICGHFNVKRAIALALFGGVPKEKNNHRTRGDINVLLLGDPGTAKSQFLRYVEKISNRAVLATGQGASAVGLTATVKRDPVLKEWTLEGGALVLADKGVCLIDEFDKMNEHDRTSIHEAMEQQSISISKAGIVATLHARCTVIAAANPTRGIYNSSMTFAQNVNLSDPILSRFDILCVIKDIVDLKEDEMMADYILNSHEGKKQEGMEILDHNFLRKYILYAKTNIHPVFSNVNVEKISNMYSDLRKESISSGLPITVRHIESIIRISEAFAKIELRSFV…	dna replication licensing factor mcm2	20	0	0.7685	5	P:DNA metabolic process; P:biosynthetic process; F:DNA binding; F:nucleotide binding; C:nucleus	-	IPR001208; IPR012340; IPR016027; IPR018525; G3DSA:3.40.50.300 (GENE3D), PTHR11630 (PANTHER), PTHR11630:SF44 (PANTHER), seg (SEG), SSF52540 (SUPERFAMILY)
NAPIS-00416	>scf7180000046769	GeneMark	2467	3902	306	cds-	Multiple exons	MNSWVLKFDPVYVWNLCRDYHGLIKYDDLTICSSVLYIRDEIKQPICTDKYIFLYNGEIYNESKSDTLGFLKKQFGISSVKYDYEINSNFLYIYNKIDKNIITFEKVNYFTERFACIGHFTNNYIKQLFNFFSGGIDSIILAMYLHFVSDISRPIYLINTGFNNSQDRINGKLAYKELSLKINQNTKEKIYDLIYPKSNNMDFNIRTVLYFTAKTARSYSKVGFLGSGADELFCGYNKYKSEKPDDRIKNNKFCIKFKRDDLQNEIENKIILRKILRYYNLNNLSNIPKKAMQYGSGIFKLEKCIF	similarity to asparagine synthetase	20	5.64011e-39	0.426	2	P:asparagine biosynthetic process; F:asparagine synthase (glutamine-hydrolyzing) activity		IPR001962; IPR014729; PTHR11772 (PANTHER), tmhmm (TMHMM), SSF52402 (SUPERFAMILY)
NAPIS-00417	>scf7180000046769	GeneMark	3982	4708	188	cds+	Multiple exons	MLILIKEDEYSYMHQFLINTWISEGVYNNENKILIVNKDNKMENKNSNKMYIAWRYANIQLNNENSKFSLINKLTYSNNVLVGNETTMHSIKEYLNSDTNCRVAIYSLFSPSYDTSNIEKDLFNLKKIIRQQKHIFIYLEKLSIYKNLYENANDTFKFGIKFIKDKLVLEKIDIPPEDIELTKDCKEF	hypothetical protein Eint_040780 [Encephalitozoon intestinalis ATCC 50506]	2	1.49919e-21	0.445	2	C:Elongator holoenzyme complex; P:regulation of transcription from RNA polymerase II promoter		no IPS match
NAPIS-00418	>scf7180000046769	AUGUSTUS	5575	6792	405	cds+	Single exon	MIYLQETASDFTLFKRQKDDILIVDSYKFTTNDESFETYKKLDCNELPENLENFINKIFSNKTEILAVRDKKLTDLILTKCKINAKFIQDDTFKLIRNNIEKFYDKMDLLKTLNLSHKMSLYKLKFCTEKLDFMIIQSINLLLDIDKDINLHCMRIREWYGVHFPELSIIVDNNEMYVKIVSVLQNKNKINIKNLQEHADVDWQEIVDLAKNSMGADISENDMSNIVNDCKSIIKNFEYRNNLSSYIKEKMQIVAPNLTNFIGDIIGARLISKAGSLSNLAKLPGSTVQLIGAEKSLFQALRRQSNTPKYGIIFESSLLGQTPLEYKGKVARSLASKISLCARLDAYNKNQNGEFGNDAKKKILNRIKNLENSIKIKKKVITKSKFFIKPDLKYDERKD…	nucleolar protein	20	2.93406e-153	0.6015	0	-		IPR002687; IPR012976; coil (COIL), PTHR10894 (PANTHER), seg (SEG), SSF89124 (SUPERFAMILY)
NAPIS-00419	>scf7180000046769	AUGUSTUS	6802	7704	300	cds-	Single exon	MFSMVLNDLKTKDQIICGSADLATSCLNRFDDYVNFSSSNRIGNYINFGIREHSMFGIANGISAHGYFIPIFSTFLNFVSYGFPSVRLGAFGKLNNVYVLTHDSIALGEDGPTHQPIEVLLTLRSTPNLYVMRPCDMRECRAALKACFLLTGPKAIILTRQKVSPIKDTSEKNCLKGAYYLQEHENPDFILLGTGSEIELCYKIIEVWKEKRISLVSFFSWELFEKQNDEYKKLILKPNVCKISIEASTTFGWHKYSDLQIGIDRFGWSGKSNEVYKAAGFSSDKIIEKIKIFLEKIKFY	transketolase	20	3.50077e-138	0.6275	2	P:metabolic process; F:catalytic activity	-	IPR005475; IPR009014; IPR015941; G3DSA:3.40.50.970 (GENE3D), PTHR11624 (PANTHER), PTHR11624:SF1 (PANTHER), seg (SEG), SSF52518 (SUPERFAMILY)
NAPIS-00420	>scf7180000046769	AUGUSTUS	7763	8650	295	cds-	Single exon	MYKNINNIRTLSVDMVEYAKSGHPGAPLGLAPFIYILYKDYLNIDPNNVNCEGRDIFILSNGHACAIQYVMNYLLGYLDMEDLKKFRQLESFTPGHPEGKSKGIEVSTGPLGQGVSNSVGFSISSKKLGLSNHIYCIFGDGCYMEGISQESFSIAANLKLDNLTFIYDFNHTTIDGSTDLSMNENVVLRFKSLGFFVIEADGEDINDIKKALDYKSTTTKVIILHTLIGRDSIVQNKNKAHGSPLGEEGVKLLKEKYGIPQIPFYISNELKEEWQEIRNKKLTLKKNIFNQKSKC	transketolase	20	1.94911e-142	0.6505	2	P:metabolic process; F:catalytic activity	-	IPR005474; coil (COIL), G3DSA:3.40.50.970 (GENE3D), PTHR11624 (PANTHER), PTHR11624:SF1 (PANTHER), SSF52518 (SUPERFAMILY)
NAPIS-00421	>scf7180000046769	AUGUSTUS	10043	10621	192	cds+	Single exon	MRFELITGLVMSGKTKYLIELMRLMKRENYITVVSDIVGKNENFRIRSRAEGFEEKIIPTLVIQKEDDLYNTIENKFFNNNNYCINTIFVDEVQFLETKHIDSLIKIANNYDIRIICSGISHTFKHDMWDTIKYILTKKNIKVKTFRVKCYYCDQNAERNKKIRGSINSGDIDTNSGNGEKYIPSCLECWIK	thymidine kinase	20	7.946e-25	0.5345	10	F:ATP binding; F:thymidine kinase activity; F:kinase activity; P:DNA replication; P:phosphorylation; F:transferase activity; F:nucleotide binding; P:DNA metabolic process; C:cytoplasm; F:metal ion binding		IPR001267; seg (SEG), SSF52540 (SUPERFAMILY)
NAPIS-00422	>scf7180000046769	AUGUSTUS	12628	13767	379	cds-	Single exon	MEILDEKETMEEQNYEENTQDNDGIKCPICFTEYTSTGIHRVSSLKCGHLFGYGCILEWYDKRRVVLCPICGIKCPKSQLRIIFSSKIVSFNTDNVNKLHDQYIAEINKNKKLLEEICSLRTEIDVLKLNNKTHCQCQVKKVSDNLFMDFIRKTKLSICTKSAILIYDEIDDSIVISSTKNNIPTIFKYVNCDISLTKSFNSSLRSYINNLKLNEGNLYLSIDKNFYVINNYNFNTIYTETLNNRITALEVHNKDRDLVLFADDRGFIILNIIGISLRTIKICKEPIHSLVLMENKAYIGTVYNVYSITPNCSWRDFVNSNEDFIIDKVSLNDVKFDKKMCCINIFGHDNTLVITYRLCDNNIIHYFLIIKLNYLSTWV	e3 ubiquitin-protein ligase rfwd3	20	2.70357e-105	0.5115	3	P:biological_process; F:binding; F:catalytic activity	-	IPR001841; IPR013083; PTHR16047 (PANTHER), PTHR16047:SF7 (PANTHER), PF13639 (PFAM), SSF57850 (SUPERFAMILY)
NAPIS-00423	>scf7180000046769	GeneMark	14049	14828	259	cds-	Single exon	MKFIFLLILIENKNPIKNLAFKATIFKNICLNSKFTKNNLRNLTTEIVPESFSGLVYKNIPTQCISLNNNYQEKFYICNYKNNATNGFCQHMVVSSIYEISNNNLTNLSKKPVVVHNPFEMLCRKMLYDCCMIKNYNNASLSILFNKILKELNNTASILNIELNDFYVFVEKKDLILGFIKMEKSINYITPEIQILRLLNSLIDIKQNEVNREIIYEQMLEYVNFITETINLYVHMYENKKKNYVFKIYKFTNLNFFEY	---NA---	0			0	-		SignalP-NN(euk) (SIGNALP)
NAPIS-00424	>scf7180000046769	AUGUSTUS	17144	18604	486	cds-	Single exon	MLQQWYMFLYDLDLNNSSLLIAEYLHKKHGSFDSLKYVILNLYKLNCQERILDIMEKENKCLEDIELRIIFYKCSIKNENTISCNMLNNNSISNCKSANNYDNLKFNADFYKSVEMFWKALTKSDINRRNLLIESYKIYSYNIEPLYFLILEELINDVELINLIDLNPYKEVLKEIFTVKYNSEFYHPFYIFLYSKYLYVEEDEFKLFNLSHSSYKLYKHSIFTYLSLGLYFIFKKQYKEAKKILLIWISKNTTDLFIIYLYLGICYSKLRECENSISCFNICNKKMNCTWKSYYYLAYEYLKMTNIEKSKFFYKEGLNVDNNIKIQEGYIILLIYCEDYKEALLYLSNTEHNKTANNDMYKNLKIENTYLNYAFNYTNENLNNNFNLLRCYCNLFLGN…	component of the 20s cyclosome anaphase-promoting complex	5	3.13669e-128	0.526	1	F:binding		IPR011990; IPR019734; coil (COIL), seg (SEG), tmhmm (TMHMM), SSF48452 (SUPERFAMILY)
NAPIS-00425	>scf7180000046769	GeneMark	19430	20164	244	cds-	Single exon	MNIITKTKIKALKTALLKRKTNLIIIHGPSGCLKTSFIKETCASLNLQIEYIDNILQYKSKLVLKNSVGLTDLDDFDYFIKYKSKICNITNLIIETRCLPYIYKYIPSSICINLNKLTIKQLSKLNIKECDDLNLIRGNLHRLTFYKYSHCIPSYNIYKYLNFIYSFSYNTSDNVDNKPDDNQLLNKYIFYNSLYLIDFDDLYNVYNVISLCDSKLQEFDEYLIYIIKTSKKNNIEGFYNFKII	hypothetical protein NCER_101890 [Nosema ceranae BRL01]	3	4.09008e-37	0.563333	0	-		PF03215 (PFAM), seg (SEG)
NAPIS-00426	>scf7180000046769	AUGUSTUS	20806	21794	277	cds+	Multiple exons	MIYTYLSFLLADINIHDNKKLLENSIAKNASYLAMISFDEGPTKNIKKLISIASSYNIPLVFHLDPFHENFSKEIIDYIHENNMEVGIAITEEIEDDENQIKKVFLKYKEAFINKSTYVPILLRLPASRFRDRYMKSVDLLPNILNLLQQRNYKIIPAYEFYNLNTNLLKTDIITYKTNYKKKGEELIIKTIKEDGTIVKKINLPYNNLNKLKARELTKLNLQDYEKIEEVYDDMFNNEESDDSSERESSEEVKYIAQENCSNNIISYCFLLFLIIK	hypothetical protein NCER_100664 [Nosema ceranae BRL01]	1	2.29187e-27	0.48	3	F:hydrolase activity, acting on carbon-nitrogen (but not peptide) bonds; P:carbohydrate metabolic process; F:catalytic activity		IPR011330; seg (SEG)
NAPIS-00427	>scf7180000046770	AUGUSTUS	1955	2380	141	cds-	Single exon	MLGLNNFIIILFKIINATKITDLNMKNLNNKFAFIELHQSKIILEDETKNYTDIVNFNVNKLLTFKKDNNLNPNIDNKILESNMASTKLLNKRAHDKDEPMNLSAKFRRLENISSIQDININDTSKDKRLFEYYIHDIETH	---NA---	0			0	-		seg (SEG), SignalP-NN(euk) (SIGNALP)
NAPIS-00428	>scf7180000046770	GeneMark	3688	4134	148	cds-	Single exon	MFFINKYSVLESNIKFNFVIKSKHINKKLKLNIDLLTDQNLVLPCQDKNNTFNDYLSENNYLNNNNITEMYNKYKCYNLNINIDNIRNISDLYDHNTYTIKKFPLTKINDKYSNNMNKKIKNKIKNIILEEYYSKIFNHNLLNDKNFN	---NA---	0			0	-		seg (SEG)
NAPIS-00429	>scf7180000046770	GeneMark	4664	5314	216	cds+	Single exon	MLDEIYPEYKLTTYLVDPINLNMCYLFIENIFSKEVKHYTIFLNDGKSLQIVKNKILCDNILVNSKFDKCFNNFLNFQKEIYEFKFKPIQFHIVKYNDILKIIYSNLLMIVHNVDKTNLVKFNLHLNTELYQFKTIYSMLNNLNIILSISFQLKNSNISILNPPLYDLSNLKKLEILITDRMFNCNNFTLLCFKKKIEQINKMSVYAYYFCIKKNI	---NA---	0			0	-		no IPS match
NAPIS-00430	>scf7180000046772	AUGUSTUS	1	312	103	Pcds+	Single exon	KNTWSKMWELDTGEADEDLLDEYVLKYKGTKDESICFPTLDEFMEIIKWLPCWKAAGPDRIFNFFIKKMTTIHNDLYKVIKTICLDNEQPEEWFFSRNYSPNT	---NA---	0			0	-		no IPS match
NAPIS-00431	>scf7180000046772	AUGUSTUS	356	766	136	cds+	Single exon	MSNLYKLTTKCVTAVMQIMVEERKLISDNQMDTMRKVLGAKEQMLTNIMLNKANNFGLKTAWIDVKKAFDSVTHKYLIKCIERLGLPDWITKFMKLITSKWNLDIRSNNKDNFELKKFKEEYFKAMAFLLFSSFYV	reverse transcriptase	20	5.77496e-16	0.5265	3	F:RNA binding; P:RNA-dependent DNA replication; F:RNA-directed DNA polymerase activity		IPR000477; seg (SEG)
NAPIS-00432	>scf7180000046772	AUGUSTUS	793	2439	548	cds+	Single exon	MYPKIEVELEDVSYGCNHLLFIDDLKLFSESDNVLKLMVNETKEFFRTVGLEMNIDKSATNSVICEDDAKLLGSHEGYKYLGITESRVGKNMTNTVEKIVNSIESRVETLCKTRLNAKNLIRAVNEYAISQINYFAGIVEMEPDQFKCIDDGIRSILIKYHVHQQPACKERLYLPRNELGRGLNSVELKSERMLFQLNNTLKSNQELFLRRKAILKIESNGNTHLSKIEGFLKCKYNIEGPVTIKLLDEAQKSSLYSDISKKFNHSKLYRIRTDPLISIKESTAWLKHGNMQPREEGALCALQDRNIFLEKGIKCPHCRDKYKSVDHMATQCDRMLSHDYMRRHNEALRCIHLQLCLNYGLTKSKKIRNHSLQECRANKSVEIRVDTRIPTSIKVKYNK…	reverse	20	9.77528e-59	0.4645	3	F:RNA binding; P:RNA-dependent DNA replication; F:RNA-directed DNA polymerase activity		IPR000477
NAPIS-00433	>scf7180000046772	AUGUSTUS	6772	7161	129	cds+	Single exon	METEATICLLIVLQEEVIHKETVQEDPVAVQFLMFQFNLKFVEQEDQAAKEDQEVKEDQEDQAVHMDQAVQEVKEDQAVKEVHMDQEVLVVQVYQEDQEAQVYLLYLLCLLYLLYLQYLQHHLIHPLLK	---NA---	0			0	-		coil (COIL), seg (SEG)
NAPIS-00434	>scf7180000046772	AUGUSTUS	7185	8327	380	cds+	Single exon	MPPPVTTQVIQPPPVPVRPPATTTQVIMPPPPNATTIIQPPPPTQPYMPPIDTPKQSPPPPPKEETQCTTEVRLDCVPVEKEEPEPEPPVVNTPVVPVIPVTPATPPQTVVHVTPPPPQTVTVAPPPPQTVTVTSPPPQPVVPVQPAPQPVIPVMPLMPAQGGNGGSPSGGNGGSSSGGNGGSPSGGNGGSPSGRNGGSSPAVCIPSSYVSNPPTSNHPQQNGNGQGACVAPAHQQPPIHVAPVQPAPRHVVPVQPIQPAPQPVQPAPQPVQPAPQPSNNTILVPAQQSSGPCESPSNMIDSICDTSKMVPAGSLSSNSGPSCDVPNNINCLSNLINTVPQATQNDVSECVPPQKPMVDVGVLAPASSDYVKSHQSNCVQ	hypothetical protein NCER_101591 [Nosema ceranae BRL01]	1	9.4057e-18	0.67	0	-		seg (SEG)
NAPIS-00435	>scf7180000046772	AUGUSTUS	13328	14116	262	cds+	Single exon	MQDPNHSAMSTLPATAPPLNATKPDNTIPQAPPLIRPNKCCQIRYINGKRICPENTKSPEECMQEAQMKAERRKQELANVAMEAVKAAAKRPEKPEECIKTVDPKEQQCLVKKLQEKAKKKPKYVVSNNSNEVRIFNGNDLIFIAMRIQSHYAKHEPKKAIPSTVKNYDNAIMFNEAGDVVATKTKKNKPKPQDCICPTPSEPPVTKEGLLSECFKPTCKTAGILSEIVSNSTVTNVKDDQKDDKDKDKDDGKSKIKPQDKK	polar tube protein 2	2	6.92999e-27	0.585	0	-		coil (COIL), seg (SEG)
NAPIS-00436	>scf7180000046772	GeneMark	16590	17155	163	cds+	Multiple exons	MKILSSDINSESKREGLKYITTMVFEIIKQNEGVTYQYICENISLKNKKTLHRRIYDVLNVMKAEINKLKDMKEILTWLVNKNKNNDNTLKDKLYLPFMIIKTNQNAIIHCNTNEERSIFTFESTAEIELIEDLEILKEIFYAEKNLNNDSKFQNEKNFPFYF	transcription factor of the e2f dp family (dimerization partner)	4	3.77036e-41	0.6475	2	P:transcription; C:nucleus	-	IPR003316; IPR011991; IPR014889; seg (SEG), SSF144074 (SUPERFAMILY)
NAPIS-00437	>scf7180000046772	AUGUSTUS	17303	19915	870	cds-	Single exon	MNNETPQKCTKLEYINSLELTKEKEVEIDERPKYFVTFPIPYMNGKLHLGHLFSISKADFMAHFKEMQGYNVLFPLSFHCTGMPISASAQKLKEELSGIKTDISTKEILQSLGFEDVTPFIDPIYWIKTFPGFCINSLKKFGANIDWRRSFITTDINKYFDSFVKWQFYKLKKLGYISFGKKHTIFCPKDKQTCLDHDRRKGENVKPIKIILCKIYCKNEILLIKLKNKGNPVKIILGENINLIKFKYKDKIYFTEEIIYNNIIFQVTGIQFIEKINISKELFSNMMFDKQLLNFEFVKNEIIIIKTENKLNKLYEHELKKLDEKEIASIDNLTIEEGEKFCQTDNFISIYIPEDEVISRSGSVCVVSLSDQWYIDYSNVEWKKKVKECFNLMECDIDT…	leucyl-trna synthetase	20	0	0.572	5	F:catalytic activity; P:nucleobase, nucleoside, nucleotide and nucleic acid metabolic process; P:translation; P:cellular amino acid and derivative metabolic process; F:nucleotide binding	-	IPR001412; IPR002300; IPR014729; IPR015413; coil (COIL), PTHR11946 (PANTHER), PTHR11946:SF10 (PANTHER), seg (SEG), SSF52374 (SUPERFAMILY)
NAPIS-00438	>scf7180000046772	GeneMark	20766	21677	303	cds-	Single exon	MHDDCYFYLYSDCKLKERCRYRHNPLSKDHLILCKIWSKNKKCRLDCPLRHSLYHVVKQRSDTMCYWEDKGGCTKYRCEYKHLDASKDDWKEPKVKLLAEIIENREKLNATPILDSYKEHNSLNEEVVKISSIGTENIKTFELSNKNNNNINNDLNSTVSIETPKQKVNEDVTISDVLLEPESSILLTKSTNIIDKNDLSHTIGNDINSKFNKNPIDNVNKEDEKQEIILKQENLSCNQIDDEPKKEIRLNSSENQIKEKRKYFDCVSVHELTNAKKHKTEFIDIDIENLDKEIEDLDNLLNL	zinc finger ccch domain-containing protein 11a	20	4.89375e-65	0.5595	2	F:binding; F:nucleic acid binding	-	IPR000571; seg (SEG)
NAPIS-00439	>scf7180000046772	GeneMark	23343	23719	113	cds+	Multiple exons	MTNHLTKKELEYQATLGLVRLKRTYTNYFDIMHKGRKTLFQSMVLAEVFKLTGYPSTQTKMDISLLIDLSFSTIQIWFQNERRSRHNENEYFEINVLTLFNIVNDVKQKISTN	homeobox domain-containing protein	20	1.54771e-16	0.6065	8	P:regulation of transcription, DNA-dependent; P:transcription, DNA-dependent; F:sequence-specific DNA binding; C:nucleus; F:transcription factor activity; F:DNA binding; F:transcription regulator activity; F:binding		IPR001356; IPR009057; PTHR24329 (PANTHER), PTHR24329:SF291 (PANTHER)
NAPIS-00440	>scf7180000046772	GeneMark	23897	24988	363	cds-	Single exon	MTNQHDKDLLLFMLYKRKEYFRFMKVFKSTKNNCFNIKLAILLNIRDENENEIKILHQNYVKLIRKVKKLSIEPNDFIFNRKKLDEVLCFNEKYCHTVEEVLDTFKKTENIYEWTEQERSKINWQNSIKMWAENRHHTSQHVDNSMIDICIKYLNFEDGWIIFTNMDFVNTKSFIRGLNLCYVAIENLRHCKWKKRLVEVIDNIFLHKSKIDFTFLLETLLSKMATLPVNTLIKLINEVQTNLVNITLKEVHIECIFNYYNLYCYNTRNPEIYKICCQNAIYIYSKWLRSRSSMYIFKKKTDYDTKIYSHMLGICDISKNCDFFYKVCRDILNNDAQINRELCKRLQIFHAKNCQNCDYKKNK	hypothetical protein NCER_100839 [Nosema ceranae BRL01]	7	1.61753e-96	0.508571	0	-		coil (COIL)
NAPIS-00441	>scf7180000046772	GeneMark	25021	25458	145	cds-	Single exon	MDFSNFKETNTEILSCKIKSCVDLLRKRIYNFPKNNQECFLCKEDVEIHNVHDLTKIYALFIYCIKFHCIKIYEIDEKYLCIIEMFLLDFFMPQENYNINYLIKYNENTNEKLYFEALKSQLTAVYNTYFFEKNLRFIVNKKLRV	hypothetical protein NCER_100839 [Nosema ceranae BRL01]	4	1.84153e-26	0.5775	0	-		no IPS match
NAPIS-00442	>scf7180000046773	AUGUSTUS	724	2178	484	cds+	Single exon	MDFLKENTLNKKIEDFDFNKVNLINENNLELEQIKILNEQHKKTLENPEDLKLTHPIIIDSINSKPEINNSFSKNNSFIKTVELKKSSINYNENEFENNYNINKKTSIEANKSSFMDEKENETIMSNTTVVFDELVNTQCIKKMVNPKLIPTVNLNEILMDIGIRFLDDIVVSSTRRETLSKSRKDIDPSLINYYKFFLTHRISFFDTFSEYIKDNLLKLQESIKNIELNFSIKGTLLETDDKSNLRSLKTDCRNRATVSWYDIRAKKELEFNEMIIDKRNELIYIFNEKEIELDKLVNKKRDMEETFNDLELKLNNLNSVKNEINCGRKFNELSYKLEGLENEQNNENLFNKNNKGQLPTDIQQTLYNKETNEMELSIKQLNEDISDHEKVLESYRLE…	hypothetical protein NCER_101221 [Nosema ceranae BRL01]	4	1.44808e-82	0.525	0	-		coil (COIL), seg (SEG)
NAPIS-00443	>scf7180000046773	AUGUSTUS	4659	5597	312	cds+	Single exon	MSEPNKIYEYIVTNTALYNRQFTKEDIQTIYDEYIAQTTDFNEPLLISQIENYHMMKNNLTRTQQEKDNVKNWRQARRASVCSESFFPNDFFCVSYQKSPETFQFLSDTLVNDVPFGFLTPKQKHKLIDTMKSREVSKDFVLIKEGENDNKMYIVEEGSFNVFKNKCLLKTLKRGDYFGEIALLHNVERTATVISRENSKIWEVEQKVFLGLRASDRNKNKEIILEGISELKLYPDLNEKELISFVNTLSFDYCKENDVVCVKEDEVFMFTSDGVINDNEVVKKKMVVYKDFICRSVIEGSCMKRRQRKLYN	camp-dependent protein kinase-like protein	20	7.97114e-117	0.527	2	P:metabolic process; F:transferase activity	-	IPR000595; IPR002373; IPR014710; IPR018488; IPR018490; PTHR24353 (PANTHER), PTHR24353:SF90 (PANTHER)
NAPIS-00444	>scf7180000046773	GeneMark	6318	6584	73	cds+	Multiple exons	MNIIPNFMRYYCNELQDADKENFDPSVQQYKVTERNRKLKNVDNKNKVNDDEIDTLFFNLESSLRKERYSRDM	hypothetical protein NCER_101219 [Nosema ceranae BRL01]	1	5.43262e-07	0.58	0	-		seg (SEG)
NAPIS-00445	>scf7180000046773	AUGUSTUS	7810	8781	323	cds-	Single exon	MKEFFKILELKPVKPIVWNFNSKILQEKSHTIKLLLPYTHEEKLIIFKRKIIAISAKPYQKKQTQERWLVKSDDNTILGPFTKNEMKSKSDEEMKNCMIKRDFDKEFVKYEKIKEDMPNFLESEKLNEYFNLQNLSNIETTSNSSALNSSVSDNSSIRTQNSSASDCTSNISQISDLCSSSNNSSNSSGVGENLNNKSYDSNISSGFNCITQITKNNNTNNKTITSTNTEQIEKSIKKLTIDHKLKQSKKFLKSKNESCNIHFLFRKLHGKNQKSAVNIVKTFGNLNAEDAKKLVELIVKETGNSVLVDNEGFIKAQKKFNKK	hypothetical protein NCER_101218 [Nosema ceranae BRL01]	3	4.31754e-28	0.563333	0	-		seg (SEG)
NAPIS-00446	>scf7180000046773	GeneMark	9300	9758	152	cds-	Single exon	MKFQDYIQSLSNFNLKKITENKYILIENKKTLILTPDNMHSEEEIRDLLKKDDFDPNIKTSVLYNHESKTSSSLFSVGDDDLHPPIGKFSRKPKGSKFNPEDLVCDIKKSDIYPNKKSDPDNDNLEKKEEMIKIHFFIKANTVFILKINLYA	hypothetical protein NCER_101259 [Nosema ceranae BRL01]	1	1.64823e-14	0.6	0	-		no IPS match
NAPIS-00447	>scf7180000046773	AUGUSTUS	12135	12665	176	cds+	Single exon	MLKLETKWTIWQNSVDDSNTKSWSDDLKNIGEFEEIPEYNYFINQIEKVGLQNIHSLNVFKRSIKPMWEDPKNSNGGRLVLDVPHIGSEVIEPIWKITVAYCISNTVDGICGCVYVEKPNVYKFSIWIENESYVDEVKKGWKEALVRYDVNIYFLSHKRSLDGSRVKKNYGNKRNQ	eukaryotic translation initiation factor 4e	20	5.78363e-59	0.5175	2	F:RNA binding; P:translation	-	IPR001040; IPR023398
NAPIS-00448	>scf7180000046773	AUGUSTUS	13651	14257	124	cds+	Multiple exons	MYKVHILLPDDYPFKSPSIGFLTKIYHPNVDECSGTICLDVLNQVWSPMYDLLNIVEIFIPQLLTYPNPSDPLNCEAGSLFLNDYDNYVKKVHLYKIKYATPVVEDVVIEKDDSLIVSSDSLEL	ubiquitin-conjugating enzyme e2	20	1.46626e-57	0.7475	5	P:protein modification process; P:protein metabolic process; P:catabolic process; F:nucleotide binding; F:catalytic activity	EC:6.3.2.19	IPR000608; IPR016135; IPR023313; PTHR24067 (PANTHER), PTHR24067:SF19 (PANTHER), SM00212 (SMART)
NAPIS-00449	>scf7180000046773	GeneMark	14429	15208	259	cds-	Single exon	MLNSQILNVWKNNLEVEMKKIRSLIHKYNFISMDTEFPGVVAKPIGNFKSQSSFAYQQLRCNVDILKIIQLGISLSDDQGNRPSPINTWQFNFSFCLETDMYAQESIDLLLQAKIDFREHEKNGIDVQDFGELLITSGLVMSDDVVWVSFHSAYDFGYLIKVLTCNLLPEKEEDFYELLILLFPKFYDIKFCIKNSKYVKKGLQEISSDLGLIRYGIQHQAGSDALLTSHTFFKTKDIMMEELGNDNIGKLFGIEIKQN	mrna deadenylase subunit	20	1.58559e-157	0.763	14	C:cytosol; F:nucleic acid binding; P:nucleobase, nucleoside, nucleotide and nucleic acid metabolic process; P:catabolic process; F:signal transducer activity; P:regulation of biological process; P:transcription; C:nucleoplasm; C:protein complex; C:cytoplasm; P:carbohydrate metabolic process; F:protein binding; F:transcription factor activity; P:signal transduction	-	IPR006941; IPR012337; G3DSA:3.30.420.10 (GENE3D), PTHR10797 (PANTHER), PTHR10797:SF0 (PANTHER)
NAPIS-00450	>scf7180000046773	AUGUSTUS	15378	16540	263	cds+	Multiple exons	MQPKGPRKHLNRQVAPDSWKLNKKEGTYAIRPLSGPHKKNECIPLAYVLEKFLGYANNRKEIQIILKNNNIKINGKIITRRKFPVGFGDVISIEKTSENFRVFFDVTGKFQFHNIDQEEALFKIARVTNKKIMYGDVPYIFTNDGACFKYCDPSININDTVKIDLKSRKVIEFINFSVNKVACVVSGDQAGRIGTIEAISEKITLKDFSDKIFSVSVENIVVIGENEESLLISLPKEKGVRLTELEESNLKFGEIIELKEEAN	40s ribosomal protein s4	20	2.0442e-90	0.6095	6	C:ribosome; P:multicellular organismal development; F:structural molecule activity; F:RNA binding; P:translation; P:biological_process	-	IPR000876; IPR002942; IPR013843; IPR013845; seg (SEG), SSF55174 (SUPERFAMILY)
NAPIS-00451	>scf7180000046773	AUGUSTUS	16733	17986	417	cds+	Single exon	MGENIKTYVRVKPPADNSEIQIQGNNIIIGEKQMNFDKVFTDCSQKELFDSISEDILTSSIQGYNCTIFAYGQTGSGKTFTIQGKENNPGLVQRCLRFMHNLNMEIELSFVEIYNEILYDLLDLQNNNLIIKDNKQLEQINVENLTILKSNSYEESLKIYQLGIKTRKTKSTDMNLESSRSHSIFTVYIKNLSNNVVKESKLSFVDLAGSERLRNLELENVKIKETGNINKSLFCLGQIIYKLSEDSSKHIGYRDSKLTFLLKDSLGGNSKLRVIGNVCLDYKSDTINTLNFLCRLKMINNIAFTNSEFINDIPDLKNQLKILDQENQKLKTQVALYKSRSNFDKDVDDLTFYINKIKDEIKKVFENMKEFEEIKNKLSIYEFEAKKKTILKCEKIFED…	kinesin-like protein	20	0	0.5615	9	F:cytoskeletal protein binding; C:cytoskeleton; C:protein complex; C:microtubule organizing center; F:nucleotide binding; P:biological_process; P:cytoskeleton organization; P:cell cycle; F:motor activity	EC:3.6.4.4	IPR001752; IPR019821; coil (COIL), PTHR24115 (PANTHER), seg (SEG), SSF52540 (SUPERFAMILY)
NAPIS-00452	>scf7180000046773	GeneMark	18353	18817	154	cds-	Single exon	MNYKRKISKYKSLTLNLLLGSFFTKSISPKSYKLINNIILDENIKNKLIYNLILIITFKCRINENKNEMLKEGLNGLKNLLPLCSNEEYYMVNYNIGVVYHTLGYIGFAEKYYKECLSSNNMELKRLSRLNLLIIYKKNNSVCYRKYYEEDDFC	transcription factor tau-like protein (tfiiic-like protein)	4	1.04778e-31	0.715	1	F:binding		seg (SEG)
NAPIS-00453	>scf7180000046774	AUGUSTUS	1563	2204	213	cds-	Single exon	MTKIRLQLPSQDKTLTVNYKSYIKYFIYNTLHEFKTQLSSYHSIKEIECRKIFLNFIKQKISDFELLFILDYGVEFLNGPSCKILHHDYENIANMLAFVFENLKNTIAPKWNVQKCLEGSYSIYNNNEVKLKTNFYIEKFIKIYLQKENLSYFKNVDINNGLVLLDNKYKVALCGDLSNPKFKLLNDEIIINDFSFDKLTRYLQLYNKLFYML	golgi protein	5	7.10349e-57	0.544	0	-		no IPS match
NAPIS-00454	>scf7180000046774	GeneMark	2542	3048	168	cds-	Single exon	MDLSLYTQIVLDYLAPLPYIRWSIFAIILFLYILRIYFTNAYYLVTYCLGIYLIHGIILFLTPKGDNISDPFENYEQEEDDYVPDLIDNQFRPITRNLPEYDFWWFCLKVILCAFFASFFGIMDIPVYTPILVIYFILMVGFTLKSLYKHMKKYKYNPFFMSKDFYKD	rer1 protein	20	3.33602e-64	0.603	1	C:cell	-	IPR004932; seg (SEG), SignalP-NN(euk) (SIGNALP), tmhmm (TMHMM)
NAPIS-00455	>scf7180000046774	GeneMark	5178	5780	200	cds+	Single exon	MINEINNYENNYSVDKKTIKIIKLYKNTFKYNYLPLALNFSTKHIAKIFKLVFDFITTENFYDIDNIFRHKFSLNEGFDFDRMSFLFKKILNKNDDFCKNEGMFFDKNILLMKYTETIDFVFCSEFIRTIDLSKIFLYFDYISKIPFFKTFSSKIIFLEYNDKYIQMSLPEYFILGLYCFLTSQYDEITNKRYSSNNLCL	hypothetical protein NCER_100716 [Nosema ceranae BRL01]	1	2.76058e-09	0.47	0	-		seg (SEG)
NAPIS-00456	>scf7180000046774	GeneMark	6394	7233	279	cds-	Single exon	MYKLEILPSDTITDIKIYNNLIYISSFDSNIYIYDIWSKKLINKIQNDSSILKMLFNKYIIYSDAQGFITFNGLKKINVNIEGLYVLEQYKNMFIIGGFSKVILLYDNGIFEVLINQKVYGSCLFEDTLALNFGKKVGLVDLRCQKFIKWFKNKYFIRSIFLNKNKLYIGDINGRIHIYYINIVQDYIINAHIAIKNDIKKVYPVNNIICDIDIYSCGSDGIVNRLKEEPKLSNKIIFNGEQSVLKIGKFENFLVVCCGYNYEFGKGDTSFNPIYIITI	mitotic checkpoint protein bub3	20	7.0188e-62	0.435	0	-		IPR015943; IPR017986; PTHR10971 (PANTHER), PTHR10971:SF5 (PANTHER)
NAPIS-00457	>scf7180000046775	GeneMark	22	1166	369	cds-	Multiple exons	MKVVKEQSHSTTIHKITRTKITYKITTGIYNLVIIIAILSISKFLLEDYKEFGWIMSIPLADVTYKDVSYFLLVLLFIFVRSILIFFIVKFNYRYIYSIIVCLYTELIVCYINFKYIQHAYLAGWALSLGIIYLAKIVSFLLVQNETKGTNVKPLKFKHFLYFLIVPTLCYQSVYPMLVKRNYKKIGYRFIQFLVGFFLFVFVSDQYSIPSIYRIIDMKNFSVIFENTINLVISTALMFLIFFHLVFVCSLDIIAEITLFHDNTFYQSWWNSTTAAEFWAMWNVPVHKWFKRHIYKPLLINKYGKLTAQTVCFFISALVHEYVLSVSTKKFCGWLFIGMMAQVPYIYITQFIERKCPYFANFFFWILIL	sterol o-acyltransferase	20	5.40702e-103	0.53	3	C:cell; F:transferase activity; P:biosynthetic process	-	IPR004299; IPR014371; PTHR10408:SF0 (PANTHER), seg (SEG), tmhmm (TMHMM)
NAPIS-00458	>scf7180000046775	AUGUSTUS	5772	6245	157	cds+	Single exon	MIYLLFVISIINFIKSTVIPRSILSSSLKNDKIINHSTQPKKKVYFSNIIEYNEPFLFENDNVQRSSQRYFKTIDIFPERSNAVDEVDSINQDQATEKNEKYKELEQFNDLLNNFDIGYNNVEDLCKNLNIPYPIEQKTSTQECLNINESDVFKEKK	---NA---	0			0	-		SignalP-NN(euk) (SIGNALP)
NAPIS-00459	>scf7180000046775	AUGUSTUS	12518	13222	234	cds+	Single exon	MPMLVFPEGTCVNNKYVVMFQKGVFELDVEICPVSIKFDRTLQDPYWNRRRLGFTLQLLYLMSRWYLEADVHWLPPLKRKEIENATNFAERTRRIIAKASNLKVSLWNGYLKSSPAFKDRDLLKVAFLKTYTKLKRFSEEIIYDTDIDRTTYNNYTVFNLCKYKDFLILVLEEYYIYKSLSILEQEHLISQLAIKNTVEIGKKRKCLCVKYKKNRRRRKKFIFTSCKLDAFKKF	1-acyl-sn-glycerol-3-phosphate acyltransferase	20	2.8318e-66	0.6475	2	F:transferase activity; P:biosynthetic process	-	PTHR23063 (PANTHER), PTHR23063:SF2 (PANTHER), seg (SEG)
NAPIS-00460	>scf7180000046775	AUGUSTUS	14604	15143	179	cds-	Single exon	MLLKLIFYYLTAKCTLCCLEDVIPAIAEDMDNYDYCDTTRDINYKCRSNKRRSASLIVCQDYGIGELFNNRLCRSSALFGLSDIGIYNEPFDYERSMIGCRPYGGFCGEFYNGNYGRNMNYSMGTFEGGYGNCYPYEYDYRRMNSCGLSRRCGYGRGMHGRGMYGSRSCGSVYNNDNFY	---NA---	0			0	-		seg (SEG), SignalP-NN(euk) (SIGNALP)
NAPIS-00461	>scf7180000046775	AUGUSTUS	16940	17988	323	cds-	Multiple exons	MKILQKLFLQRFKIKLLSGVLFDECNCVRCNNNGNYSSHLENPLGKPLSDVSFDECNCVRCNNNEKYSSHLVNPLGKPLSDVSFDYDYKPNTKRSYHGAKEYNNYTKCKTNDISNLNNGNSSFFFNTYECTPSTTKDIRTRRNSIFPNTHFEKIELFVEITYDYLEQQNKEYFNKVDICLILENIWKSIGNNKNELSIFLSHVLYNTSYLNKFANVKDEKYYSRGLLNITGQKNYYILTTLANNIDYLKNPEELESQNAEVIQDTAKFWRYLMQDKEMIFINSIKCFNFSSEDCRCYDCSNKNYEEMFEKMKIHNDLKKLFNQ	swp25_nosbo ame: full=spore wall protein 25 flags: precursor	6	7.22172e-14	0.575	2	C:spore wall; P:sporulation resulting in formation of a cellular spore		G3DSA:3.30.20.10 (GENE3D), seg (SEG), SignalP-NN(euk) (SIGNALP)
NAPIS-00462	>scf7180000046775	AUGUSTUS	21208	22170	320	cds-	Single exon	MTRTSDQSNVITELFSVLKDRTNRSIYSIQAGRGRGKSVALGLTIAKAIQLKFSSIYISAPALENVKVLFDFLIKGLEAIGYIKYKDYKIIYSFKSKKRLIHRLEILKDTKQSIEYFSPFEELKYHPDMLIVDEAAAIPLPLLKKLLFPNLIIMATTISGYEGTGRAFSLKMIDYIKHKTDSDNPFIYKELYMTNSIRYGNNDPVEKWLNNILLLNVESQKISKCPIPSSCNLFYVDRDLLFSGHSHTEILLKDIFSLFIASHYKNSPNDIQILADSPSHEIFTLLTSINENNQVIPRVLCAIHISFEGKCKNSLSKKEI	similarity to hypothetical protein ydk9_schpo	20	2.41118e-139	0.6675	2	F:transferase activity; P:biosynthetic process	-	IPR007807; PTHR10925 (PANTHER), PTHR10925:SF5 (PANTHER), PF13718 (PFAM), seg (SEG), SSF52540 (SUPERFAMILY)
NAPIS-00463	>scf7180000046775	AUGUSTUS	23374	23676	100	cds-	Single exon	MHLRGKTHQLMKKTLLLEKLEDEIVKDEIEAIKRQINPYLLNEKNYGFRLPPINFPKNFKIPEEPKNFKLPKFFDFTNHENFKTDINETLQNMHKKFKKL	u1 small nuclear ribonucleoprotein	1	0.000115024	0.5	4	F:nucleic acid binding; C:ribonucleoprotein complex; F:zinc ion binding; C:nucleus		coil (COIL), seg (SEG)
NAPIS-00464	>scf7180000046775	AUGUSTUS	23805	24309	168	Pcds+	Single exon	MNLRLIDNKEKSADKGRILLKRKSDSLKQKFKQIEKEYKEKEKDLDKMLKDAFFKLSEAEFLGANIQSYIFECQKQPITIKTTTENLSGVVLTHFKLDKSNLNDILWLDRSGQILNKCRDNFLNVLELLIELSALKNSFNMLQAVLMSTNRRVNALEFNVIPKLQNTM	vacuolar atp synthase subunit d	20	1.21519e-74	0.647	6	F:hydrolase activity; F:transporter activity; P:ion transport; C:cell; C:protein complex; P:generation of precursor metabolites and energy	-	IPR002699; coil (COIL), seg (SEG)
NAPIS-00465	>scf7180000046776	GeneMark	28	417	129	cds-	Single exon	MQIILFFLYVFCKHNKNEEILLNTKEYNVIPQKHMRLHKRKYKEIKNLPFIQLTEEVKLENSNKRPFVFKRIFVHNNDLKSFMKKELKHIFPFLYENIDRKFNNRNIDLEKFRDLIFMKKRQFIRDNKK	---NA---	0			0	-		no IPS match
NAPIS-00466	>scf7180000046776	GeneMark	475	792	105	cds-	Single exon	MSIHFLLDLPYDVEKEKLKKVYKKKLLSLHPDRSKSDTTFEFLQLKNEYYLFEKNNSYNENFVLKCKIEDVNNIKCRCGTFYDICNKNNNKIECETCSCYILISI	hypothetical protein Eint_031410 [Encephalitozoon intestinalis ATCC 50506]	3	2.95305e-13	0.56	3	F:unfolded protein binding; P:protein folding; F:heat shock protein binding		IPR001623; seg (SEG)
NAPIS-00467	>scf7180000046776	AUGUSTUS	1928	2692	254	cds-	Single exon	MGAMENWGLVTFRKSSLLYNNKTDSTGSKLLVADTVSHEIAHMWFGNLVTMKWWNDLWLNEGFATWAATMAIHNLPKNLIDFDVWTNFINQDFEYGMEYDALQVSHPIAVEVNNPNEINQIFDQISYNKGASIIRMLEKYTKHENFRKGIQRYMNAFSYSNATSTDLFKFQDNPNIVINMVNSWINQEGFPLITVKETSDSLELTQSRFLTGNKNDDKKIWIIPLTIQFYGDEPQDYFFNEKTIKVPKKMKFIK	peptidase m1 membrane alanine aminopeptidase	20	3.67607e-84	0.6475	1	F:peptidase activity	-	IPR001930; IPR014782; SSF55486 (SUPERFAMILY)
NAPIS-00468	>scf7180000046776	AUGUSTUS	2735	3133	132	cds-	Single exon	MDGIYKSDYNNTPIYSTHFEATSARKASPSFDQPDLKAKFILKVKAPEDFIVLSNSSVKEKIGTTYTFNTTKPMSTYLVAFVVGKLDFIQTTSNNNIPIKIYADKEDLFTANFALKVAKEALDFFERYFEIK	glutamyl aminopeptidase	20	2.25782e-49	0.599	2	F:binding; F:peptidase activity	-	IPR001930; IPR014782; SSF63737 (SUPERFAMILY)
NAPIS-00469	>scf7180000046776	GeneMark	3159	3482	107	cds-	Single exon	MIIIFYLLYFVKSNNRKILNYNIIPFRYSLFFDIKSEGFEGFTEINIHIKQSQDFIDLNVQELDIENVTLDDEQNEYKLTYSNISEDVLRVNIGKSLEKNQKLYIKI	---NA---	0			0	-		IPR014782; SignalP-NN(euk) (SIGNALP)
NAPIS-00470	>scf7180000046776	AUGUSTUS	3949	4239	96	cds+	Single exon	MRIVALQWSRSVQEKVEKCGGSFFNLDQLFKVAPNIENIVLIQGDRMKRKSARFWGKAPGQKGSTTLPRANKKRRGGEKRIKMKGRTNNKKSLKNE	60s ribosomal protein l18	20	1.15625e-42	0.611	1	C:ribosome	-	IPR021131
NAPIS-00471	>scf7180000046776	AUGUSTUS	9730	10758	342	cds+	Single exon	MNNKINYISSGTDFILYNTLFVALKSKTSSLRDQITGLSMFWTDITSDDWDELKLDIENIEMYYNYKISDEKAIINKNKFAILPENFENNCYSDYNIIKNTVIETNKLKTSNEQNDVKKFVFTKCIEFKDFSLSIKDKILIQPSNFQIYKGDKIAIIGKNGAGKSSFMNIFLRYREYYGEIFVDGVNMKHIDKIDQRDKISFIPQTPGILSGTIRENIIYQTNNGDVNDLCSKYDMHFENLDKDVGESMLKISGGQMQKISFLRGVMKDGDLFLLDEPTASMDPNATLNLINKIHTCLKNKTVIAIIHNMNLIKNFDKFLILKDNRLSVYSSYEKAIEIIDN	abc transporter	20	1.34531e-100	0.5785	1	F:hydrolase activity	EC:3.6.1.15	IPR003439; IPR003593; IPR017871; G3DSA:3.40.50.300 (GENE3D), PTHR24223 (PANTHER), PTHR24223:SF161 (PANTHER), SSF52540 (SUPERFAMILY)
NAPIS-00472	>scf7180000046776	GeneMark	12535	12852	105	cds+	Single exon	MITTRTTSSPFGFDNFGHQRQILEPLFIQRFHKEDNLDGVIEEEKNKQNLETNSETRTSFIGYLFNNMLFRLTLFAMTCFLFFFIGYHTRKSQENNSYVRLPTTG	hypothetical protein NCER_100139 [Nosema ceranae BRL01]	2	3.26923e-27	0.575	0	-		tmhmm (TMHMM)
NAPIS-00473	>scf7180000046776	GeneMark	15085	15465	126	cds-	Single exon	MKHDDETENMEIFKKYKFNLRMPHINPTNQNFNVQDNKGYIDKNYDYGYGYYDEQSAQGTYINVKQLNCIQKRKMRREYLDTLMAEQKNNYLHESRHRHAMQRKRAPSGRFLTKEETLELNKKDGL	ccaat-binding transcription factor subunit hapb	20	8.76816e-32	0.671	6	F:transcription factor activity; P:multicellular organismal development; P:regulation of biological process; P:transcription; C:nucleoplasm; C:protein complex	-	IPR001289; PTHR12632:SF7 (PANTHER), seg (SEG)
NAPIS-00474	>scf7180000046776	AUGUSTUS	16541	16999	152	cds+	Single exon	MQRRNRRQNSNIFHMLGKNQIVELRETFSMIDSNSDGMISKEDLIDFLNSIGNPFTLDEISNMMSEMGGSFSFMTFITMVSEKLCNTDTEADIRTALSKFEDEKELRKWLKDDENGINDTDIDILLRGCLTNGKINVNKLTSKIKFGEILNE	myosin regulatory light chain smooth muscle isoform	20	2.78412e-53	0.5655	1	F:calcium ion binding	-	IPR002048; IPR011992; IPR018247; IPR018249; PTHR23049 (PANTHER), PTHR23049:SF6 (PANTHER), PF13405 (PFAM), seg (SEG), SSF47473 (SUPERFAMILY)
NAPIS-00475	>scf7180000046776	AUGUSTUS	17045	17647	200	cds-	Single exon	MNKEQELLTILDNIEKAYDPSSPFFKFKYVFYNKTNSQYYKPLDFPDDLWYNSLTKDSSLMPVLLKGKEIEMRRNEQIETSKKLSLSYNFVQDKIDELKLKNEKISSRIYNLVIIYRKIIKSIYNKYRLQSNDCNIIDEINKLNIEIRNDPLQVFCKKVEIVKYLFELKDNLINLLNNINEELYEHEKKLFIYQNINKFI	hypothetical protein NCER_100142 [Nosema ceranae BRL01]	3	7.5241e-58	0.733333	0	-		coil (COIL), seg (SEG)
NAPIS-00476	>scf7180000046776	GeneMark	18556	19881	342	cds+	Multiple exons	MVISEIKEILLDFCEYPDFIKTDMNSSKQKDILFKLLNLTHHYKQKGILSSKTPSNFVYTTVYSRQYFHKLHLLKLSLIDDTPLEKNFQINLQFCNVLNYIFILAMLKNKTQLVKFLLDSGFPKSINSSIFNTEMTPTYFMLSCVLKNNMYNLFLNYSPNHNITWNGLSKWNFITTRQYELIYSPEIIQYSNFCFVFCTNFAILKILTIYSIDFKQSYGKLTPLHVSTYTGDLNMLLTFLIKTKNLDVQDEKGYTCLHIAALHKQYILLELLIRCGGNVNIKDNNNETVKQIYEKDNWIMKKPNVLDNELIVNLVDMDANDIGFKCSSIALDHITQFTNLDY	ankyrin repeat protein	20	6.04516e-83	0.537	4	F:molecular_function; C:cellular_component; P:apoptosis; F:ATP binding		IPR002110; IPR020683; PTHR24198 (PANTHER), PTHR24198:SF302 (PANTHER)
NAPIS-00477	>scf7180000046776	AUGUSTUS	19898	20341	147	cds-	Single exon	MKNYSTCKIVIGTKAKKIKNPQNDITHQWSAYVHAPKNIVKSVQFKLHESFTNNLIMKEYPFEIHEMGWGEFTIQLKIILTNDEKLHTSHFLKLHGEGDTVINECMDEIVFTGPYDDTNIPDESEENEYQKIEEGINYMLKLYKEDD	yeats domain-containing protein	20	9.65472e-55	0.5735	5	P:biosynthetic process; C:organelle; C:intracellular; P:metabolic process; P:primary metabolic process	-	IPR005033; PTHR23195:SF15 (PANTHER)
NAPIS-00478	>scf7180000046776	AUGUSTUS	22834	23253	139	cds+	Single exon	MPVGTYGAIKAILTENIEENMILSNTYHLRNLNKNVKNFMKYDRSMLTDSGGFQIGSLPDVEVEEDGVKFFNKMFTPEESMDIQMTLGADIIMQLDEVVNPNDDLVKIKNACERSIRWLDRCIKQVYYNNDTIKRKKTY	queuine trna-ribosyltransferase	20	1.10522e-71	0.663	3	F:transferase activity; P:nucleobase, nucleoside, nucleotide and nucleic acid metabolic process; P:biosynthetic process	EC:2.4.2.29	IPR002616; SignalP-NN(euk) (SIGNALP)
NAPIS-00479	>scf7180000046776	GeneMark	23905	24444	179	cds-	Single exon	MRTIKVVLIGDVAVGKTWLCSTYVSNESPKGYVTNIFNNFGKKIRFENIDYLLSIWDTSGIKECNKISSLSYQQADVFIVCFSLINRESFKLTNGILEFLKSYEIPIILCGTKSDKKEERVIRASTGRKQVEKYKCYEYIETSALNFTNVNKLFDLVIEAAIKPKILKNDRCCGIFNCC	rho gtpase	20	2.85505e-65	0.564	2	P:biological_process; F:nucleotide binding	-	IPR001806; IPR003578; IPR003579; IPR005225; IPR020849; G3DSA:3.40.50.300 (GENE3D), PTHR24072 (PANTHER), PTHR24072:SF285 (PANTHER), PS51419 (PROFILE), SignalP-NN(euk) (SIGNALP), SSF52540 (SUPERFAMILY)
NAPIS-00480	>scf7180000046776	AUGUSTUS	25561	26786	174	cds+	Multiple exons	MKDQNTNKKYNMADHYSNNYYYQGRNEPTYSNYPMPTEYMHPVRMDVRMDEYLDEEQLKIIWKKEKNRLAAKKSREKKLTHIKELEKKIEDYDRILKNIFDYIRHCIGRQDKKQENLVYLFDCLCRLKKQNGEQSMFLKDINYMFDNKLTVKNDDIEDLSDRLRDSLNEIFERK	leucine zipper domain-containing protein	3	1.15549e-94	0.706667	7	F:transcription factor activity; F:DNA binding; F:protein binding; P:regulation of biological process; P:transcription; C:nucleoplasm; C:protein complex	-	IPR004827; IPR011616; coil (COIL), G3DSA:1.20.5.170 (GENE3D)
NAPIS-00481	>scf7180000046776	GeneMark	29230	29694	154	cds-	Single exon	MSFFFFPSKIGKFFLSLLFNLYFGILSREMIFFFSETMAFNTGYYSKEGIPTKNNNNSICMICTKVFDNSEMIHTLICNHSFHEQCIKGWCMIAKKNSCPYCKKGVDLERIPKDIWYKTETWFYPLINTFRNFIVFAIFMFVYFTCKMYALKHN	ring finger protein 121	20	2.54044e-62	0.64	1	F:binding	-	IPR001841; IPR013083; PTHR13407 (PANTHER), PF13639 (PFAM), seg (SEG), SignalP-NN(euk) (SIGNALP), tmhmm (TMHMM), SSF57850 (SUPERFAMILY)
NAPIS-00482	>scf7180000046776	GeneMark	29733	30197	154	cds-	Single exon	MVNKTNNSFNTNQNTKEKFINLTEDVKTEVSSDSFNRNYKQRLPPSRQIIILERPVTLLDIIPILFTMVIYAIIILTICTILKKTSRSMYDKLIFALLLLSPLLYFLISHDIIFIIFWLCYILTMGRIYKTINNKPIKKKLQEKFINSLNYYLY	---NA---	0			0	-		seg (SEG), tmhmm (TMHMM)
NAPIS-00483	>scf7180000046776	AUGUSTUS	32463	33068	201	cds-	Single exon	MESKDKSRSSSSDKSKSCSKSSNNSANENKSLNNDKNFSSKSENTKKNNSKSMSDTTKSSSNTKPIIENKESTFNTDSTNVPITSTTFTSTNTTEFLDIPAESTDKIFDLDNNTVNELGFREKIPLSADFKPTDLQLEVFENGFSISCGNVHTRNDEIKTASAHQMRYSRFFDRPIRDVEFEGGEGIVFVYGDFADYPYPQ	spore wall protein 8	4	1.82924e-24	0.575	0	-		seg (SEG)
NAPIS-00484	>scf7180000046776	AUGUSTUS	34504	35103	199	cds+	Single exon	MFQFKLVTDFIIEFQDNKDEYLSSTGEEFEGKKLSLSEQKRLLKKMTDLEHVETNIVNEIDFKADSRIVIKKQKILDKPINNIMDFFENITNNLLNYEWNKRHGAFLAYCAIFESETKGSIEIKIDSSIFLKIYEILISDKFNDFIDDKTTAPVRETAATLLSLIYNRIPRNNIINQLMKFLQNDDWQTQYSGLLALKV	tata-binding protein-associated factor 172-like	20	1.25471e-81	0.5435	3	F:nucleotide binding; F:hydrolase activity; F:DNA binding	-	IPR011989; IPR016024; seg (SEG)
NAPIS-00485	>scf7180000046776	AUGUSTUS	36294	37103	269	cds+	Single exon	MKFLYEESYEKKSILILKGFISKINFLEDFIEKLFSDFDFLILEQLIENIDHSFYPLFVKPLLKQISLSENQKIASKLFSFIIPKLNFRINSYISEKWKLKIIEQKKDLESLLDSNKIANYTIKCPTVAVLRKYQSDGIKWINFLYKFGLNGILADDMGLGKTMQVLTFLCSEIYNTDRKALIICPSSLTGHWEYEILKFFPNFKPLCYKKNKKLEFDLLITSYDSFRNDYCNFIDEDWFYVIFDEGHILRNSNTLLYQRIVKLNLLDV	mot1 helicase-like protein	20	7.08269e-111	0.5755	3	F:nucleotide binding; F:hydrolase activity; F:DNA binding	-	IPR000330; IPR014001; G3DSA:3.40.50.300 (GENE3D), PTHR10799 (PANTHER), PTHR10799:SF225 (PANTHER), SSF52540 (SUPERFAMILY)
NAPIS-00486	>scf7180000046776	AUGUSTUS	37208	38027	273	cds+	Single exon	MNSKMSDSEIHEIHNQLEILNKKTLPFILRRLKVDVLTDLPPKIIRDINVEMGPEQTAIYSRIAEEGQSNIENINYKTFQNKAEGLNRTRNLLNASSHISYFKSSLEKSCKVKALEDIINLCGGEEMRNKILIFFQYKTTIDYVIHDFIKKFSLKFLRLDGTVPASKRSKIATDFNTGNIPILFLTTHIGGLGLNLTGADTVIFYEHDWNPFNDLQAMDRAHRIGQKNTVNVFRLIAKDTIEQKVMDLQSFKVFIASSVISQQNADIETMDTK	mot1 helicase-like protein	20	3.08055e-147	0.6465	3	F:DNA binding; F:nucleotide binding; F:hydrolase activity	-	IPR000330; IPR001650; G3DSA:3.40.50.300 (GENE3D), PTHR10799 (PANTHER), PTHR10799:SF225 (PANTHER), SSF52540 (SUPERFAMILY)
NAPIS-00487	>scf7180000046777	AUGUSTUS	1573	2061	162	cds-	Single exon	MNNMPMFSNADEALWRRLIILNFSTKFVENPRKCNEKKINFNLYETIETSKEILNAFFNLLLTYMNKKVPVPRAFLDAKSAVIQAEDEFNRFLEDHLVYEEGSFVTVFDILNAYYDGAGIPEYRSVEYKEKLRTVHSYCYKLNLSKINCSSKSTMYGVFKGK	phage plasmid primase	3	0.000308478	0.496667	0	-		no IPS match
NAPIS-00488	>scf7180000046777	AUGUSTUS	2135	3049	304	cds-	Single exon	MLTSAEINSSTWLDLLEVFSEYMPANCIEACKDFIEFRCSSSLADVFLQSEDCKKFIISNENMYVKEGVTYKRVIKSKTFNDLVLFMISSKFNYAKNLIKSVPRYNRLTKVMGMFLQLTRGRNMQANVLSHIRTSVTDNSFESKLDKNTKIIPFLNGVYDLSINAFRNYLENDLCSFCIQYEYSECNDFELIESIFSDLFQNPEEREYTLSVLASLLDSSLPNDNLIIFKGHGSNGKSLLVRLLSKTLGPFSTSLSSSFFNQDPTVTNGPSPTMSDLEFKKVAFVAEPSINSLKTNIIKKIMWK	d5-atpase-helicase	20	1.27612e-08	0.4705	5	F:hydrolase activity, acting on acid anhydrides; F:helicase activity; F:ATP binding; F:hydrolase activity; F:nucleotide binding		IPR014818; seg (SEG)
NAPIS-00489	>scf7180000046777	AUGUSTUS	5470	5802	110	cds-	Single exon	MASSKILNKRANDKDEPINLSAKFRRLENTYSFQDININDTSKDKRFFEYNIYDIEINLKNIDTTESFIYIVKIIANYIPYNEKQINFLIKETNKITSKNIKVKINNTNY	---NA---	0			0	-		no IPS match
NAPIS-00490	>scf7180000046777	GeneMark	8426	8995	189	cds+	Single exon	MLDEIYPEYKLTTYLVDPINLNMCYLFIENTLSKEIKHYTIFLNDEKSLQIVKNKIFCDNILVNSKFDKCFNNFLNFQKEIYEFKFKPIQFHIVKYNDILKIIYSNLLMIVHNVDKTNLVKFNLHLNTELYQFKTIYSMLNNLNIILSISFQLKNSNISILNPPLYNLTNLKKLEILITDRMFNCNNLG	---NA---	0			0	-		no IPS match
NAPIS-00491	>scf7180000046777	AUGUSTUS	9517	11406	629	cds+	Single exon	MLNFLKIIDPSVNELGSENGVISVHATNDLIDKYKIQATGLPTHYIDSDTHLLEYPDKVVDIEEYLNSVPFKKLSQANILIIKNLTINDNRLGIFDTNIYNENRLGESSLASKSAKKGDSITPSIKSTIESLLKSSDLVKLYSDQDMSYLREFFTFQSLNVLSSIFLRQKEASLIKFSEGVTYTKVGYLWKVEKEIRMVKALIAKALNEFFEPMLTEVSVKPNLATFRPFMSKFLRRLESNATLSYVELTTLLRLTDDRFTSMLNSDITILPFENGYVRLADKTFANYDESQYISFTFPFRFTYTEDVEEVEQIMCKMFLNEEERIFVYKLMATFLDNSLPNDRLIVFLGSGSNGKSLLMRLLSLVFGRFSTSLASNFFTYEEKSIGWPNPVLRDLRYQ…	primase	20	3.42296e-26	0.447	5	F:helicase activity; F:ATP binding; F:hydrolase activity; F:nucleotide binding; F:hydrolase activity, acting on acid anhydrides		IPR014015; G3DSA:3.40.50.300 (GENE3D), seg (SEG), SSF52540 (SUPERFAMILY)
NAPIS-00492	>scf7180000046779	AUGUSTUS	1692	1970	92	cds-	Single exon	MFIEDAIMKFIGAAKKKILMHIFNIPENTQNVHTNNYWMYVLKDHLGLDVVGEKPKLLGIDEFNGKMELGLQSFFEIFTPEWLISELTKSNK	---NA---	0			0	-		no IPS match
NAPIS-00493	>scf7180000046779	GeneMark	7589	10174	522	cds+	Multiple exons	MSYVFLKFYSEHRTRIINNHDFKNGNDDKEQLLREEDEHDKVNTRYGINIEKLRIDVKIEDTNIVIQLKQMERKLKIIMILLQDIHKISQENYLSINDYDETIKEHKRHFNVIFFNGVSMYVLSEEDYNSRNFKGHFKGKETKYFQKWCSKCKQQSYVKQHENYMIKNNYNKSVRDDKDNDNTEGRERFHNKQHYNSKIRLPFNYRNEDMNNNNAINKNIKHNDNQNLVIGEKKPNIKEVHMSVKYKGKYLDMTLDYEARLKPKEDIRTILYNKIIADFGKCQIEMEGKRYGFCSLDFESDLDDKPCRNLNMICDTRRLFSLKYKKKLQYYARPEYSVPEKYKERLHEKLNRLEKEEIIERSNSNFSSPAFIVIKKNQEIRLVVDYRHINDHLIDKIVK…	pol polyprotein	20	1.20772e-27	0.514	1	F:binding	-	coil (COIL), G3DSA:3.10.10.10 (GENE3D), PTHR10178 (PANTHER), PTHR10178:SF14 (PANTHER), seg (SEG), SSF56672 (SUPERFAMILY)
NAPIS-00494	>scf7180000046780	AUGUSTUS	2837	3196	119	cds+	Single exon	MDKTFKAYTEYQIISMTFPFEYRNYDSCEEVERIFMSIFPDDIEFEYVYKVLATFLDSSFPNDKLIIFRGSGSNGKSLLIRLLSLVFGKFSTSLSSNFFTYDETNVGGANPVLRDFKHQ	vv d5-type primase helicase	12	2.84968e-07	0.473333	5	F:helicase activity; F:ATP binding; F:hydrolase activity; F:nucleotide binding; F:hydrolase activity, acting on acid anhydrides		G3DSA:3.40.50.300 (GENE3D)
NAPIS-00495	>scf7180000046780	AUGUSTUS	3302	3883	193	cds+	Single exon	MVKFKLRTKFVIAMNSLPTFTRVDDALWRRLVVINFGIKFTRIPKHKHEKRINEHLLDQIEDNPQLYNQFIQLLLQYYTGSSISESELPEKFACLLDEIKAVEDAFGLFLVNNVIYDINSVLTIREILEKALECESIPEPNTSSYKTYSRKIHEYIQNVNASLDLKGKDRIHIGAHRREGKVVRGIRGLSFNK	---NA---	0			0	-		no IPS match
NAPIS-00496	>scf7180000046780	AUGUSTUS	7335	8027	230	cds+	Single exon	MDYYDELIEVQEFKKSKAYKALEIPLPTIIGNVTFINKTKIIQDSYNTTTFKDNVCTNMQNTATTAKTHSVVDSHKNSHLGFSFVADIPSVMAQYTNEDQQLLTKYIRFHSLRDLCDVFLSRPEAKLIKYCEGTTYTKVGQLWKVEKENKIVRALIAKGSTDFFTPALSLVESEPSLAEYRTMTVTFLRRIESNSTLNYLENLCLLKLSDQDFEKRLDNNLSILPFPNGY	---NA---	0			0	-		seg (SEG)
NAPIS-00497	>scf7180000046781	GeneMark	852	1436	194	cds+	Single exon	MDDINTIIQDTEQRSGITPILQNVVATVNLNCKLDLKNIALRARNAEYNPKRFAAVIMRIREPKTTALIFASGKIVITGAKSEKQSKLAAQRYAKIINKLGFNADFNDFKIQNIVSSCDTKFSIRLEGLAFSHSNYCSYEPELFPGLIYRMVKPKIVLLIFVSGKIVLTGAKVRDDIYQAFENIYPVLTQYKKT	tata-box-binding protein	20	1.33492e-128	0.91	11	F:transcription factor activity; F:DNA binding; F:transcription regulator activity; P:cellular component organization; P:transcription; F:translation factor activity, nucleic acid binding; C:nucleoplasm; C:protein complex; P:regulation of biological process; C:ribosome; P:translation	-	IPR000814; IPR012295; SSF55945 (SUPERFAMILY)
NAPIS-00498	>scf7180000046781	AUGUSTUS	1023	3271	179	cds+	Multiple exons	MRIREPKTTALIFASGKIVITGAKSEKQSKLAAQRYAKIINKLGFNADFNDFKIQNIVSSCDTKFSIRLEGLAFSHSNYCSYEPELFPGLIYLKKNFPKIIPTTIETTILQNTILNIKSKIPLELGIFIKIIPRPSLIPLSACNSNLIRFGILVEANLPLIILELNIGSVGVNAEAKYQ	tata-box binding protein	20	1.23677e-57	0.902	11	F:transcription factor activity; F:DNA binding; F:transcription regulator activity; P:cellular component organization; P:transcription; F:translation factor activity, nucleic acid binding; C:nucleoplasm; C:protein complex; P:regulation of biological process; C:ribosome; P:translation	-	IPR000814; IPR012295; seg (SEG), SSF55945 (SUPERFAMILY)
NAPIS-00499	>scf7180000046781	AUGUSTUS	3830	4420	196	cds-	Single exon	MIENISQENSLSNIVTSSTSTICHNCNQEANLKYVTIKEVKPEITVVVFECQICKIKESKIFNDKINNIKLKIECKFNSSEDMKREVFLNLGAKLFIEYDTYTYEHESSLPFVTTVEGLITNAIKAFSDENNHFVGNKTNLNKSLEILQNMKSFTLIIEDNDGVSRVGKIGRGIYEMQDCDIEEFNDEKVKHIFIN	zinc finger protein	6	2.6756e-63	0.501667	1	F:zinc ion binding		IPR004457
NAPIS-00500	>scf7180000046781	AUGUSTUS	5083	6171	362	cds+	Single exon	MPIYVFGSNSISQLGLGEDADSTHIPTLLPFFNDKKVKKIKCGTIHTLVLTTDNKLYSWGCNDEYALGREGDESIPMEVDLKDEILDMTGGASISACITKKGDLYIWGTFRNSSGVFGIDKYTRIQKKPRKFKSNLSGFKFIDIDSGSNFICLLSKTKNIWTFGSNEFYELCRRTSTRDRTSSLFPHPIFSGKARIENHKFQAVRCGSNHGAGINTNNEVYIWGSNIYGQLGIGHCEETKLKHKVDLKNVVDVSGGEHHTLFLTDDHKCYGCGRNDQSQLGIEKDKIILKPKLIIENVQKIRTYENFSILQIDDKLFSFGLCYSGATGFEETIVSKPKLIPFDFKKIIDFRVGADFTIVLTE	regulator of chromosome condensation 1	20	4.21528e-150	0.5315	13	P:cytoskeleton organization; P:cell cycle; C:organelle; C:intracellular; F:hydrolase activity; P:regulation of biological process; P:organelle organization; P:signal transduction; C:nucleus; F:binding; C:mitochondrion; F:enzyme regulator activity; P:biological_process	-	IPR000408; IPR009091; PTHR22870 (PANTHER), seg (SEG)
NAPIS-00501	>scf7180000046781	AUGUSTUS	6349	7779	476	cds-	Single exon	MKLEKTAKTFACEAYIEEHKITEGPPVLSQWYIAFNEISNVRCGLSSNPGDLSRIEGIMLKLENEKKRYQQMSRMDHVSHYNIQRDPNEMYKPHGGYYPPSHYSPHNDHHQMYMDPRKQIEMRNMGMHGRMRYEDQNFNRFDLDQKTISPKMFDQSPKMYDQSPKIYDRSPKIYEPPTKIYENSSEDKPFILREISTFKLSDKKILSSVLSKEHNILFNVFENKSIGSFNCSAMKNECIVETNGKQISSLKLKDTPDFIWIVASFDTNELMVIRYLIKEIKFEMAGYLRGHAENIICFDISDSIFSLDASGYLRKWNFKGICQKEEMLSGNLQKMYLFSENCLILSDTSRTYLYDFEMNMETTEISKGILLSLKKHDSFYILIFREKVAIYDKGLNKVK…	y4e9_enccu ame: full=uncharacterized domain-containing protein ecu04_1490	4	1.09677e-172	0.5625	0	-		coil (COIL), seg (SEG)
NAPIS-00502	>scf7180000046781	AUGUSTUS	13525	14349	274	cds+	Single exon	MLVKYSKGFKDIMFALKHFENNLKTLEISEGFEICDENISYKESQQSIDFLVQKYKITGNLKKVRDKQQIPIDNSFLSYISLYVYYFDLITKTNLKNIIYTQEMLEKYNYNYLLFYLLQIQVGKIIDVKEVEDSNKLYIETVNTGKTLQIVSGIKELYSKEEIQNKKCLFITNIKSSKIRGIKSEGMILCARNDSNVEILFVDDMIEEGSRIYIDQKHDIIEIDQVGTIDLKKEFYKNIFNKLSIKNGFLNYDGFCVKIKEQNVKTGILEGIIS	methionyl-trna beta subunit	20	1.48398e-57	0.6165	6	F:catalytic activity; F:RNA binding; P:nucleobase, nucleoside, nucleotide and nucleic acid metabolic process; P:translation; P:cellular amino acid and derivative metabolic process; F:nucleotide binding	-	IPR002547; IPR012340; IPR016027; PTHR11586 (PANTHER), seg (SEG)
NAPIS-00503	>scf7180000046781	AUGUSTUS	14778	15932	384	cds-	Single exon	MIYILMNLILCSLNFEETPSELIKYKPNIKNELVGTQGGQAMEDGIKLRKSKDKGGIVYFLQDNEFSEWSFTYTITDFDLHFPEQGGVYLWYTSHDIDMGDYRGGNGQFNGIMAGIEFTGLSPELVFSFNNGKDYNGKEESTLYRDSFNPSRLKNVKELTVKVIVTKKNFKIELYNNEKLLYDSFRFSDGDTHHALNSDYRFSITSHYYNTSAEKSFKLLKAQLFKRTEYEDYDADKIHAENIEKLSHNSSDILHPDKEVRHFIAHFSHFENYIKSVLGDADTSVFKTYSDKILDSINILSNLIKKHKVLNFENNINNKINGIDKTLLTIQKTLIDINHSVKMLEDKKSNNINYLSYVLFILGSISLILLVYKEYKLSKHPKKI	threonyl-trna synthetase	6	4.57411e-123	0.575	1	F:aminoacyl-tRNA ligase activity		IPR008985; IPR013320; seg (SEG), SignalP-NN(euk) (SIGNALP), tmhmm (TMHMM)
NAPIS-00504	>scf7180000046781	AUGUSTUS	16433	16975	180	cds+	Single exon	MLTLEKIENSINFMDDTYDANFGEWIRNEDNCRIVAYNMKKYVNKYSTSNMIVAIKWIVKDWTLKSIIIFTKKMIIEDIKGDIDNQLEKIKIISGLIYTWNPLFISEFILATTKNFMVDEKIKFLNYMLESFEYKKINEIFKQLDNKLELKVKNEIMVECRLKRRRLKRSKSIIEAYNVS	protein with wd40 repeat	5	8.80126e-74	0.712	0	-		seg (SEG)
NAPIS-00505	>scf7180000046781	GeneMark	17709	18077	122	cds-	Single exon	MDHNKKFLPIIKVGGRKVIKKSNIGSNNNLRSFIDLNKEILCKTTIDEIILEKNSKILKFKNNIKIIYDENKKPIGIFLTGLPEIKTKIITNIPENFENAVIELNKEFFKEESELEKLLTID	hypothetical protein Eint_041580	5	0.004	0.3	0
NAPIS-00506	>scf7180000046781	AUGUSTUS	18342	18776	144	cds-	Single exon	MNSNANHLKFKICLIGDGGVGKTTFINRVLDGPFTKEYVATVGVVVHKATFWVSKDHSIQFEVWDTAGQEKKAGLKDLYYLEADGAMFFYDVTSRVSAKNLPNWIDHFKRAAGDDKPIVIVANKIDCVDRKVNKKNILTSIKRI	gtp-binding protein	20	1.34066e-63	0.6875	10	C:organelle; C:intracellular; P:signal transduction; P:transport; P:nucleobase, nucleoside, nucleotide and nucleic acid metabolic process; P:catabolic process; F:protein binding; F:hydrolase activity; P:protein transport; F:nucleotide binding	-	IPR001806; IPR002041; IPR003578; IPR003579; IPR005225; IPR020849; G3DSA:3.40.50.300 (GENE3D), PTHR24073 (PANTHER), PS51419 (PROFILE), SSF52540 (SUPERFAMILY)
NAPIS-00507	>scf7180000046781	GeneMark	19210	19846	197	cds-	Multiple exons	MLNTPQFLLNSYDTDYESILKQILLLHSNIKYEIEARIGKIYNKETDSRIKINSLVPIIFKKLPKMNVFVPGVDQWDFKNLQKNLTLKDHLEDSFKYYKNGNRVRYVNGEYRFCEKKSKILVLDVYMPAYKYDIRISVMTEEKQMQRITQILKQFNCDFTTVRKNNEISFEIEIEVDDFNYSVEDFIECFYKMNICK	mrna capping enzyme subunit beta	5	2.68296e-87	0.546	4	P:nucleobase, nucleoside, nucleotide and nucleic acid metabolic process; F:hydrolase activity; C:nucleus; C:protein complex	EC:3.1.3.33	IPR004206; IPR019029; IPR023577
NAPIS-00508	>scf7180000046781	GeneMark	20418	20926	158	cds-	Multiple exons	MKYTSLKDALNSIQNKQYKMRIYIGRIVHKVTENRYIINALNPLLLSRLPFLYKFKIHESDFMYNHLVKSLDNGNVYIKNCFDIDVFSIHFLYLPNKCYDLMIYQEICEFVYSGFSINCIKFKTPILYEVYVEVEDINKVLPVIFNLSKDVQHKINNK	hypothetical protein NCER_101916 [Nosema ceranae BRL01]	1	2.22351e-10	0.56	0	-		seg (SEG)
NAPIS-00509	>scf7180000046782	GeneMark	236	673	145	cds+	Single exon	MIINKLDKLTFLLCLIKIYGDVYNNNSKPRLLKLTIMICLYLHNINIEINNEETLIILYTICKKRIVKNEKYFKGSDLCVLDKRQKSTMKLVIIRRYSYFVIFYQNEFLNVLKNLEYLSDYFNFIWFIIKCSIVTIYNIFDIEII	---NA---	0			0	-		seg (SEG), SignalP-NN(euk) (SIGNALP), tmhmm (TMHMM)
NAPIS-00510	>scf7180000046783	AUGUSTUS	487	1671	394	cds+	Single exon	MKHKDTDDLCTIEDVQEDTVVDILYDRFINKCTYTHAGAILISVNPYTYECNGKLKFENGCEKDLDCEGNILDKYEEIKCEYNNEKEKDFKCNINKENDFKCDINEENDTEYTNNNNEYTSNNNFNNNNNTNEYNNNNNTTNQFINTYNNNNTTSKFNNEYKTTQINYQTNISLLNTLADDSLSSKTPTTIIISGESGSGKTENTKHLLNYLITKTNTTYQISEYLYSLNVVLECMGNARTVLNDNSSRVGKMIRLCIDDEIVSIKVETYLLEQFRVSKQDKCEYNFHVFYIFVEWLISEGKVFNNEDVINGEEIINEENINNEKFLYEENINNESFNDKYNMCEEKINEDNVKKDIIVNSENNTNKILLTMKIIQIKILFLPMKIIQRKYYQQ	myosin heavy chain	20	7.19082e-26	0.6505	10	F:motor activity; C:cytoskeleton; C:cytoplasm; P:cytoskeleton organization; P:cell cycle; F:actin binding; F:hydrolase activity; F:nucleotide binding; C:protein complex; C:nucleus	-	IPR001609; PTHR13140 (PANTHER), PTHR13140:SF163 (PANTHER), seg (SEG), SSF52540 (SUPERFAMILY)
NAPIS-00511	>scf7180000046783	AUGUSTUS	3596	4312	238	cds+	Single exon	MREGKTKVYYNKNVKEWIECVEMLKSKRCFDVLSCVFKKFVCLYREREIGDGVVNCGDGVVNCDGIVNCGDGVMNCDDVIDYDDDVIKNYGVLFDESKVVLDEIKNCDILDSEKEKVDNENIDNESVDNRNINNKFIDNITIDNENIDNESVDNRDINNKFIDNITIDNENIVNIIDNVTIDNESLDNKNIFNVNDNVTVNTKLEDNKFTDNLNNLEDTTYKEINKCIPFKDNKKKLY	---NA---	0			0	-		coil (COIL), seg (SEG)
NAPIS-00512	>scf7180000046783	AUGUSTUS	4618	4962	114	cds+	Single exon	MNNNSTNPKNNPLIWDTESSEEEHTVFNKMKFLNKSVDNLINENISDLINEMKFGNKKTRDEEYEREECVEEYKRGDCNEEYERESCNEIYKRGECDEIIIDEEYKKKMKMFLI	---NA---	0			0	-		seg (SEG)
NAPIS-00513	>scf7180000046784	AUGUSTUS	1	602	200	Pcds-	Single exon	MEQHFILRLIGELQNSVDIFESKFEKLNEKSINMIYKNHTYPGIIVKLPCIIESQKTLDKKQYYKICDISTLIVIYPNSNYDFDKERKILELSGLSAPLKYVKARRFRKNHNGKAQMISEIEHQVNKLIEKDKKAFKTEIVGEDKDVSDTEISDIAAELEDNFEFNETKIKKEEQIEENTEIISLKNEIEKQEKLVENAL	tata-binding protein-associated factor	20	5.25348e-66	0.5495	6	P:transcription; P:regulation of biological process; P:protein metabolic process; C:nucleoplasm; C:protein complex; F:protein binding	-	IPR006751; coil (COIL), PTHR12228 (PANTHER), seg (SEG)
NAPIS-00514	>scf7180000046784	GeneMark	3853	4721	281	cds+	Multiple exons	MRCLFIYISTLITYKEFFYCICSFTYISDKDLKVNNKEDDDKMQNEEILMTIEENFKDCLNISKKNGDICSNKIHKKDEICCEDKNFICLEKQNDVVNALEETKFTETDNNKNFNEKWNFEVFYLKTLQCIHQDTNGKFCEKDIKLLLGYIWEYVSNDKTELAVFLSNALHNTSYFTVFKTIHDDSLYASRGLLQIQGKENYETLTKISNTDYFNSPDLLAILSESAIKDTGLKKMTWENSMDVLKIENWTIYCKSQSKGEYPSDVSARYDIYKFLTRIYN	swp25_nosbo ame: full=spore wall protein 25 flags: precursor	7	2.54052e-14	0.525714	2	C:spore wall; P:sporulation resulting in formation of a cellular spore		IPR023346; G3DSA:3.30.20.10 (GENE3D), seg (SEG), SignalP-NN(euk) (SIGNALP)
NAPIS-00515	>scf7180000046784	GeneMark	5651	7536	219	cds-	Multiple exons	MNQIYFETKNLQIKENICDYSEKLDVNESFKTGQIKCEAVLICINYIIHIINFNKCFNDHLSFFKNPDNNKKFFVLKGTNNVNLCFSCNEYINVNMFVNILFEFTKNCYPKLLANSTDLQKINIQNFNEKNNNIEISLIYNPFLNTNETNNFHLLNNSEFETVKNDSKILRNQNIIYLFLVINTYNNNAEILINTRILTNIRNFNCYDWNYQSKLNNTG	---NA---	0			0	-		seg (SEG)
NAPIS-00516	>scf7180000046785	AUGUSTUS	276	2456	726	cds-	Single exon	MRCYLDSFYLVGETQNIHRILEIFSRRYCENVLRDNVNNVFIENVDLKVDEKDESIKTYNNNGEKDNNLKTETDSENMEQDKNIYYDITFQITFSLLLLNTKMHNPNIKTKPSFEEYMMDFKDENMGPYDANYMLEMYTSIKNHKLNVPSTNKRSLTHFDVYTKIYENDKFISNDYKKEINTIKFSGYNKLSNNEEVKSVYCFNNYKPHKCLLNNEKKDKSVENYVNNRNEEIKFGNYLNIEKLQNCFHNKKTNNEEIFIQTKPDYSEFLFYINRIYTYLIDNLIIENPTFLDISYEKFLIVCKNVSLNYVKIYLIYNRENFYRFLNMFNFYLQQPGELRIFKIFINILAKISIKKSSEIYQIQNQYRQIYNKIITNEKLNVANIIIIKELIKINTKEY…	arf guanine nucleotide exchange factor	20	2.21565e-14	0.4855	2	P:transport; C:cytoplasm	-	IPR000904; IPR023394; coil (COIL), PTHR10663 (PANTHER), PTHR10663:SF13 (PANTHER), seg (SEG)
NAPIS-00517	>scf7180000046785	AUGUSTUS	3390	3800	136	cds-	Single exon	MKFTHSETQPKNIVECDEDEINNIENKNILEQKVVNDPNMMVNKNLNIDNMSIEYDQKDLLKIKILLFNLKSTNREFQEIISSFDKINSVDELFSSILSINNFTNLEMYEYLSILSQTTIKDPVLINKFINFEILS	---NA---	0			0	-		seg (SEG)
NAPIS-00518	>scf7180000046785	AUGUSTUS	4698	5111	137	cds+	Single exon	MSFISKLTDITSKYNQSVLDHFNNPRNIGSLDKSLSNVGTGIVGAPACGDVMKLQIKVNKNDIIEDAKFKTFGCGSAIASSSLATEWIKGKSLDESLKITNKEIAKKLSLPPIKLHCSMLAEEAIKSAVTDFIKKNK	cluster assembly scaffold	20	8.17537e-72	0.8825	4	C:organelle; C:cytoplasm; F:binding; P:biosynthetic process	-	IPR002871; IPR011339; G3DSA:3.90.1010.10 (GENE3D), PTHR10093 (PANTHER), SSF82649 (SUPERFAMILY)
NAPIS-00519	>scf7180000046785	AUGUSTUS	5289	5789	166	cds+	Single exon	MNPIVFVDQSYISTTPLNSSNVLEYFSRSPFYDSSCTNEILKMQNQYRGITSFEGIEKLNGMYYTLEYSSDFLFIIRCSLNSNGVSNNLKFFYIIHGYIYEGPNANSLYKNRINNIFWYLNKILDYHIELMLQDKKETNEINNLNCKIQDTIVQDVLEILKKKSEF	med6 rna polymerase ii transcriptional regulation mediator	20	1.70353e-37	0.567	6	P:regulation of biological process; P:transcription; C:nucleoplasm; C:protein complex; F:transcription regulator activity; F:protein binding	-	IPR007018
NAPIS-00520	>scf7180000046785	AUGUSTUS	7229	9397	722	cds+	Single exon	MHKYENSTNQNLNMQDYDKINDEIKEFINMQETKPNSIIKSTTQENDKTNLISLLSELLNIYKDIHEMIESKDFQNVKDKILNTDIKNALVCESLMKILKDECQEKNTLKKEIENEKEHQKKYFEQLEHYKIKIAKIESDIEFLKREKQEISRVVKDQKNLLISTKEKAELERKNCESLKNLNKELEFLKVKAYDKCQIFENEIKVFKDKLKEKEKTIKELHYKIKEFENEKNLSLKKITNYERLNGILKNKIETKDKSLNICNEELAKFINQDKKNVSIMEDLKEKSSYYERLYKATNKQNEYLNSQLAKLINTDNVEKIKSDSSIILKENVSSIKSIESKFKNKFKKYRKKYLMYKQNEENKNEEINEIKKIIEKLKLENKRLQDEKERAISGNNKI…	hypothetical protein NCER_100230 [Nosema ceranae BRL01]	4	1.23833e-88	0.65	0	-		coil (COIL), seg (SEG)
NAPIS-00521	>scf7180000046785	AUGUSTUS	9872	10396	174	cds+	Single exon	MNYEHSGSAMEKINHGLSIIGSASRLNIGNPNDVFSYMSQVTNDFGNDDDAQVKNMAGNMTKAYTQISEEKIKFNEDCKKELELLTDIKKKITSIDKERENVKLYAYDLECSLQKEDREESERYKDLYNKSVSSALSKMNDFLGENGVQGILRRMYEYNLEFFKNSYKIMDELK	swp12_nosbo ame: full=spore wall protein 12	5	4.32084e-39	0.57	2	C:spore wall; P:sporulation resulting in formation of a cellular spore		seg (SEG)
NAPIS-00522	>scf7180000046785	AUGUSTUS	11982	12587	201	cds+	Single exon	MTVLILSSRGSTALTRYLIKDITKFIKCEEETKYDIKQNIRSLNDLIDLHKCSSIIYFETTKRNERVWIGLRDGVSIKFNVYNLFTIKSLKFAVNCYKNCGHLLMFTEEFDKIDYLISVKKVFSEVFKTSATMYDRTLCFYWVDNKIWIRNFVIDNENLNEIGPRIVLEVDKILEKCFSGSVLYSRKVEQEIEEFKKNRNN	likely nucleolar ribosomal biogenesis factor brx1p	20	1.30578e-103	0.581	10	P:reproduction; P:multicellular organismal development; P:embryonic development; F:catalytic activity; P:regulation of biological process; P:growth; F:nucleotide binding; P:nucleobase, nucleoside, nucleotide and nucleic acid metabolic process; P:translation; P:cellular amino acid and derivative metabolic process	-	IPR007109; PTHR13634 (PANTHER), SignalP-NN(euk) (SIGNALP)
NAPIS-00523	>scf7180000046785	AUGUSTUS	15777	17661	600	cds+	Multiple exons	MSYIHCNYVSRSEIVKTKGGAIKVKRFRPTTETFDPDFIKVERVLHEDFKNGKVYVIKWKKLPYELSTEEKSEDAVKCENFEEELKKYRERKKIRTMRYPLEWRPPRELQIKFDESPEFKNGNKLRAYQLEGLNWLLNRLFSKFDYVGPILVVAPLSTIVHWEREFLAWTNLRVLIYHGSISGRNTIAAYEFFFKKQIIQNIRLFDVLITTYEMIMSGFDHLSQFNWAVGIFDEAHRLKNSTSRATNTLRNYNFGHKVLLSGTPLQNNIKELWSLLNFINPNEFSDSITFLNEHKLENSADVEKLQALLRPLMLRRMKEDVEKTIPMKEETIIEVELTMIQKRYYRAILEKNLDFLTKGCKDAAPNLLNAMMELRKCCIHPYLIKGAEEKIIGDFIKRK…	helicase dna-binding protein	20	0	0.66	19	P:anatomical structure morphogenesis; P:cellular component organization; P:cell differentiation; P:multicellular organismal development; C:chromosome; P:organelle organization; P:behavior; P:regulation of biological process; P:growth; F:hydrolase activity; F:DNA binding; P:embryonic development; C:cytoskeleton; C:protein complex; P:response to biotic stimulus; F:chromatin binding; P:reproduction;…	-	IPR000330; IPR001650; IPR014001; IPR016197; IPR023780; coil (COIL), G3DSA:2.40.50.40 (GENE3D), G3DSA:3.40.50.300 (GENE3D), PTHR10799 (PANTHER), PTHR10799:SF182 (PANTHER), seg (SEG), SSF52540 (SUPERFAMILY)
NAPIS-00524	>scf7180000046785	AUGUSTUS	17744	18991	415	cds+	Single exon	METDEASKKFCEEDIDQILERRTKVIKHSDGGNVFSKASFQVEEEIDDPYFWDNLLNKKRNEENEGRVKRQMRRLARDDVITSEEIIELEKNISPLIDTENDVEFFENQCLKIFTIILKEGISKLGLKFNGSKLVENEETNIYNLKDSLLHFKFLFKFLIDQLPNPKLVADFSYCMDQVLEENYDPSLFEKYKDLYSKFGEKFLLRAQIVFILNFLLQTEKLNVEKNRGWNQEDDKALVESVFNNGYGNYPDKIRNKAPEECNQRLRKIISTLNRMKEMAEADSIFYKTIMKFGKVTELNEENILKFLESRDINGLKDNINKILNTPRRSRTQSESECFERIMFFDRLSEIVIINNVRKVNMPRNWTKENDMKLKEHLLEKGIVDIEEIFGINEDLCIK…	helicase dna-binding protein	20	1.62038e-169	0.6725	7	C:chromosome; F:hydrolase activity; P:organelle organization; F:DNA binding; F:chromatin binding; F:nucleotide binding; C:nucleus	-	coil (COIL), seg (SEG)
NAPIS-00525	>scf7180000046786	AUGUSTUS	4152	5321	389	cds-	Single exon	MMKLNITPDDKFINYKEKEEKYKMMCIREEYVKKEIEFLKREERHAKDELNRVKSVPLIMGQFLEPIDSNTAIVGSTAGSNYVVKILSTVDRELLKPNTTVALHRHSSAIVDVLPPEADSSIPLLAENEKPDITYADVGGLDIQKQEIRETVELPLLHHDLYKQIGIEPPRGVLLYGPPGTGKTMLVKAVANHTKATFISINGSEFIQKYLGEGPRMVRDVFRMARENEPSIMFIDEADSIATKRFDASTSADREVQRVLLELLNQMDGFDQNCNVRVIMATNRPDTIDPALLRPGRLDRKIEFPLPDRRQKRLVFSTISNKMSLADDVDLEVLVNRPDRMSCADINSICQEAGTLAVRASRYVVNHKDFEEAYSKVIERNNSRPDFYY	26s protease regulatory subunit 6b	20	0	0.882	19	F:protein binding; P:regulation of biological process; P:cellular amino acid and derivative metabolic process; P:cell cycle; P:viral reproduction; P:embryonic development; C:nucleolus; C:intracellular; C:protein complex; F:hydrolase activity; F:peptidase activity; P:protein metabolic process; P:catabolic process; P:nucleobase, nucleoside, nucleotide and nucleic acid metabolic process; P:cell deat…	EC:3.6.1.3	IPR003593; IPR003959; IPR003960; IPR005937; coil (COIL), G3DSA:3.40.50.300 (GENE3D), PTHR23073 (PANTHER), PTHR23073:SF8 (PANTHER), seg (SEG), SSF52540 (SUPERFAMILY)
NAPIS-00526	>scf7180000046786	AUGUSTUS	5656	6684	342	cds-	Single exon	MIDEEELEHINFLKNKYVILDKIGEGTFSRVYKAQDIRNNKIYALKVITKTSSPNRVVDELNFLIELDGKYNCIPLFGVLRHEDQIVAVFPFYENTEFRSFLTLCTELDAKKYMYNLLIAVNHIHECNIIHRDIKPGNYLYNKETQSGIVIDFGLAQHNKTENKKPGNKSPVKPVIFFNSVISKSKPPGYYERDTRPHIKAPRAGTRGFRAPEVLFKYQYQTNAIDIWSVGVIMLNVMTSQYPFFYSGDDLDALVELGTIFGHKEMRKIAKFYGRVWKSNIDTIPEDRIPFERLVESYQGYNGYSASAYDLLYKLLDLNCETRISAKEALHHKFFDGVREYI	cdc7-like cell cycle protein kinase	20	2.3294e-174	0.62	11	F:protein binding; P:organelle organization; C:intracellular; P:cell cycle; P:protein modification process; F:protein kinase activity; P:DNA metabolic process; P:biosynthetic process; P:regulation of biological process; F:nucleotide binding; P:cellular amino acid and derivative metabolic process	EC:2.7.11.0	IPR000719; IPR002290; IPR008271; IPR011009; IPR017441; IPR020635; G3DSA:1.10.510.10 (GENE3D), G3DSA:3.30.200.20 (GENE3D), PTHR11909 (PANTHER), PTHR11909:SF7 (PANTHER)
NAPIS-00527	>scf7180000046786	AUGUSTUS	7285	8787	500	cds-	Single exon	MPSINKTISNLTKDVQNKGKSYNFLEQRADKKDYVSMIKPQKPKTSTINVPITKTSTVYVKVPQKKITTQQLQFSPISTKSKVFVKKKTDRPQDYIKYTSLASYANLININTFKTTKLQAQTILPIAPRPQKIIPISVTSNVTQQPIILQSSIILKTSTVTNTPVILQTEFNKLTQIPTNINNTNQSTVYCTTSCANTNEIITNVTKIPEVQTKTKHHNIFNYNLTAQSNSDSINKKYDTNKSIQPVKSVIENANIKELKKVNKNIRNVYDLLKNQISLYNEIKSLNPKKCEIFRQKLNKKKTVPNYLDFDEYVDDTLESDTNECQEDISIEHNQGIDDVKKLIKHSKNKKKIQYKNPEKSYLEFSNEIEPTFKEFFDKLHHKIYYKDRRDNQFYEITS…	hypothetical protein NCER_100070 [Nosema ceranae BRL01]	1	1.79624e-06	0.67	0	-		coil (COIL), seg (SEG)
NAPIS-00528	>scf7180000046787	GeneMark	947	1597	216	cds+	Single exon	MLDEIYPEYKLTTYLVDPINLNMCYLFIENIFSKEIKHYTIFLNDEKSLQIVKNKILCDNILVNSKFDKCFNNFLNFQKEIYEFKFKPIQFHIVKYNDILKIIYSNLLMIVHNVDKTNLVKFNLHLNTELYQFKTIYSMLNNLNIILSISFQLKNSNISILNPPLYSLSNLQKLEILITDRMFNCNNFTLLCLKKKIEQINKMSVYAYYFCIKKNI	---NA---	0			0	-		no IPS match
NAPIS-00529	>scf7180000046787	GeneMark	4542	4913	123	cds+	Single exon	MDTFQKVELLKLTTQQQRDLDEMLQTLKRNYILTTYLIDPINTNLCYIFIENTKSNEIKYYTIVLNDKQSLISVKNRILEEGTSINDLFYLNFKNILNIQYEIENLKIFFLLIILLYIINSLT	---NA---	0			0	-		coil (COIL), seg (SEG)
NAPIS-00530	>scf7180000046787	GeneMark	14776	15171	131	cds+	Single exon	MLNDRTSYETVKKNILTINCNTNNNFDICFIDKSNIKIDIDNFKYMSLINENYIYNLISKQLVDMCSLLMLNIDKIYVLLFNLQFYCKYSLNLFSNYIYYYLKEYVLINKRTRNVNNKNISLIESYLCLKN	---NA---	0			0	-		seg (SEG)
NAPIS-00531	>scf7180000046788	GeneMark	204	2094	276	cds-	Multiple exons	MQTKIPKGTMEYTTFLLRKLNLDSLPACRIYTHKYDPLYTPGRKEQILLTYSALLVIEDFINISCLFSICPVYGSVETFKQRFNTNNFFLLINLLLLNEDECILKAMAKVYNEDATILEDNANIISHLNRLCKTKHNSKNMILVFSELAISVFNYHAVPSTIRNRNSSLIGNYDYILYLLRKERIMVSCIKLGPQLSLKKQITSYEIGKYPSNKKMDLYYEKIQQGIQDVIYNDNTKILVDTKISTDIKINHNKLDIFVLDKKNKEILIVEVGINT	hypothetical protein NCER_100825 [Nosema ceranae BRL01]	1	7.62052e-07	0.71	0	-		seg (SEG), tmhmm (TMHMM)
NAPIS-00532	>scf7180000046788	AUGUSTUS	5268	5678	136	cds+	Single exon	MSFNKIEKIEREICEMSNLKYLNLNFNKIKILPSTFKLLKNLSDLRLSNNPLENLSELPNSLTYLYLSETKLDFLPKHVCNLINLKVLHLDSNLLSSLPKSFDNLYLLETLNLEQNLFKEIPDQIFFLKIKALIFK	leucine-rich repeat protein	20	4.96924e-11	0.512	0	-		IPR001611; IPR003591; G3DSA:3.80.10.10 (GENE3D), PTHR23155 (PANTHER), PF13504 (PFAM), PF13855 (PFAM), SM00364 (SMART), seg (SEG), SSF52058 (SUPERFAMILY)
NAPIS-00533	>scf7180000046788	GeneMark	5810	6666	228	cds+	Multiple exons	MYSNNISKLPENIGNLKNLKFLRCRNLNAIEEISLSNNKIKNLPNSINNLKNLIRLHLNNNKLTEFTDDCEGLIKLTNLHLSNNLLTNFSRVCKIKSLEILNLSTNNIILFLPKELLRCTKLKKLILYNNQIQRIPIELLGILSNLDCLDLKQNSLEIYGTSTELGLNELVKELGFKLSVDDIEINKVYQFLDSKPISFNFENLRKCRITSLTEHIISEQELLNKINN	leucine-rich repeat containing protein	20	3.18687e-13	0.5225	6	F:ATP binding; F:protein kinase activity; F:nucleotide binding; P:protein amino acid phosphorylation; P:signal transduction; F:protein serine/threonine kinase activity		IPR001611; IPR003591; G3DSA:3.80.10.10 (GENE3D), PTHR23155 (PANTHER), PF13855 (PFAM), seg (SEG), SSF52058 (SUPERFAMILY)
NAPIS-00534	>scf7180000046789	AUGUSTUS	2316	2993	225	cds+	Single exon	MFIVLTSFILKIKLTYVFENSNIESKETKINEIKLHTEQNSSENKIVNKNQQLNIEESLSTGEQNIEIEFTKISEKYSCNNVDEVEKKQNNNVLNDLKYYSKNNEIYDENLTNTYCLDISELDNKYQNFMKNIKQLIESNDFKYLFNIIELDLRNIIINSIKYLHENDERLEKNLLELKKSQNRKQCILRFLDIIKDILKIDLKQNTYINSKSISFFNKKIKTKF	---NA---	0			0	-		coil (COIL), seg (SEG), SignalP-NN(euk) (SIGNALP)
NAPIS-00535	>scf7180000046789	AUGUSTUS	5079	5732	217	cds+	Single exon	MENSFSLQFNPLQQLKSVQDYEKEIERLMNENFQIKHELSYYKNNPSYANVNEDIQKLLLDSKLSIDVLENENKTLTKQIEHLKELIRANSQDKEKLRNDLENNKNISELRICTLEEENQRLLNHIENLKQKNEKNIQEHKLYENKLIDIEQEKNYLKNVIEEYKTSNNNLQTEKNNYFKEGEKLLVENQNLKNQINIINEEKIDLLYQEIIFFKKI	hypothetical protein NCER_100844 [Nosema ceranae BRL01]	3	3.76187e-47	0.723333	0	-		coil (COIL), seg (SEG)
NAPIS-00536	>scf7180000046789	GeneMark	6827	8152	166	cds-	Multiple exons	MLKNDAGEEEVGALCKNPKGLTINKECEEETMKSNLINILKKLEYPHWLPCSHKKRNFCPLCFQCPFSVSDLRTYEKQYEYIKKMPVILFTNEIKLKKELKKYRFEINVNRHVLEQRYKEMCINVEFERFKKIPRNYNTIVRHICQNEIMKNLIIKKNEDDFKKQK	hypothetical protein NCER_101577 [Nosema ceranae BRL01]	1	5.72317e-28	0.62	2	F:metal ion binding; F:zinc ion binding		no IPS match
NAPIS-00537	>scf7180000046789	GeneMark	8391	9007	185	cds+	Multiple exons	MGNIVSKKKLQEKKSHLKHQKYLYVFSIFSIILSLIYAYIDNQNILIFLVLPFLITIVVNFLFSTIYDWRIENVIKKLEELKETQKENVEKLKKEEDFTQTVELLEKYDENTLRDTSFSRIQQKKKNVMDTVTNIVLGEDPSLKYALICKECLYHNGMIDQNDDLNGFVCYNCNAKNDRRNNRKK	integral membrane metal-binding protein	11	2.59772e-34	0.61	0	-		IPR019273; coil (COIL), PTHR22166 (PANTHER), PTHR22166:SF10 (PANTHER), seg (SEG), SignalP-NN(euk) (SIGNALP), tmhmm (TMHMM)
NAPIS-00538	>scf7180000046789	AUGUSTUS	10133	11125	330	cds-	Single exon	MKIPHSVSDLTAENSFESKFNFNTPVKGLDFNNNDITLDTIIESFSTTGFQSINLHKSISEINKMIETKAKIYLGCTSNLISSGLRDIIRYLVEHKFVHVCVITAGGIEEDIIKCLKPTYCANFNIKGAELRNDGLNRVGNLVIPNENYVLFEKWMNEILDELVQDKQIIMTPSQFIKYLGMKINNKESILYWAYINNITIYSPAITDGSIGDMLTFYKKRENLKLDIVEDIKNINFSGISTKYTGAIILGSGLIKHHILNANLFRNGLDRCVLINTANEYDGSDSGASLEESISWGKVKPNTECVKVFGDATILFPLIVYSTFYKLKKV	deoxyhypusine synthase	20	5.3443e-175	0.699	11	P:translation; C:cytosol; P:protein modification process; P:cellular amino acid and derivative metabolic process; P:catabolic process; F:protein binding; F:transferase activity; P:regulation of biological process; P:cell proliferation; P:cellular component organization; C:nucleus	EC:2.5.1.46	IPR002773; SSF52467 (SUPERFAMILY)
NAPIS-00539	>scf7180000046789	GeneMark	11805	12251	148	cds+	Single exon	MSLHKVILRIYKIGTPQMVILLNSIAKTKFEAIWHTSIEIFNKEYYFGDRIYISEPNKTSHGVPYKIFELGDTSISKEEFDMFLNNISEQFGPKTYNILLNNCNHFSNICSLFLCDKPIPQYILDVHEMSYKCEEVRKFSSLFFPDTN	pppde peptidase domain-containing protein 2-like	20	4.88475e-35	0.59	1	C:plastid		IPR008580; PTHR12378 (PANTHER), PTHR12378:SF2 (PANTHER), SignalP-NN(euk) (SIGNALP)
NAPIS-00540	>scf7180000046789	GeneMark	13830	15888	577	cds+	Multiple exons	MIYFLTFFILLIKPTNIKFFYVDTTTQELNLSNQNIVKLDEFETDITNLTNLYVLNMRKNFILNLPSEIKNNKKLKILNLNDNLLSELPTTINELKLIEILDVSNNYLTSITLNIFYNNNLNILLLNNNFLCEINHLTSKPSNVKILNLGSNYLRYIPNTISNFIQLKIGYIKNLKQLNLRNNLLTKIPSSVLNLKHSIEFINLSGNPIDENGCSNFFGKFELSLIFGNKIIFEDQIIFDSKFFLTDAWNNRKIYVLENTLLPDVNYSYKEILKLWNSCSFNFFKKYIKKFCQLNEMDILDLISKNTNSYDFKIFMVDKFDVNCIFENSVIFKVVRYYRKKIYLENFLYYLFNYTPNKSLQSICLKCTESFNFGKYIQDYVNKKIVNTYSKKENSEKNL…	hypothetical protein Npun_R6524 [Nostoc punctiforme PCC 73102]	20	4e-16	0.31	0
NAPIS-00541	>scf7180000046789	GeneMark	18227	19151	240	cds-	Multiple exons	MTLNKIKNKLIDTFLKQQALINNGYIPIKTILTFKKMRELEATEEKVIDSIKNSNVVELKDGCLKKIETDEFKSYICESDIDSRCLYISGFDKNMNFEELENILKSYMTPLLIRMRLENEEKKVKEAKEALKSDFLNKLFKYEINKEVSDIAVIKNLVSDVAFVDLNEKVIRLKFSKDFENKEYEKDDMKINITKLNKKEVEEYCNKIPKKNSNKDNKKKSEKLTKRTNENEENVKKIKN	la ribonucleoprotein	7	9.59317e-39	0.644286	5	F:RNA binding; C:intracellular; P:nucleobase, nucleoside, nucleotide and nucleic acid metabolic process; C:nucleus; F:nucleotide binding	-	IPR006630; IPR011991; coil (COIL), PTHR22792 (PANTHER), PTHR22792:SF31 (PANTHER), seg (SEG), SSF46785 (SUPERFAMILY)
NAPIS-00542	>scf7180000046789	GeneMark	19444	20124	226	cds-	Single exon	MFTKTGTTIVGLKFNNGVVLCADTRSTSELVMDKNCNKIHKISDKIYACGAGTSADITRVTRMAEKELSKFEHKFNKQPRVCHCIRTISTHLHSYNGHISAALVVGGVDETGIWLYDVHPHGSSNSVSYTALGSGSMCAISILENGYKEMNKEEAINLGCAAIKAGILNDLYSGSNVDVIVIEKEEINYMRNYMVVGKRNNRPVLKYPISSVKILKEDVFKYVEEI	pup1p	20	5.65099e-109	0.6735	8	C:endoplasmic reticulum; C:cytosol; C:protein complex; P:protein metabolic process; P:catabolic process; C:intracellular; C:nucleus; F:peptidase activity	EC:3.4.25.0	IPR001353; IPR023333; G3DSA:3.60.20.10 (GENE3D), PTHR11599 (PANTHER), PTHR11599:SF1 (PANTHER), SignalP-NN(euk) (SIGNALP), SSF56235 (SUPERFAMILY)
NAPIS-00543	>scf7180000046789	AUGUSTUS	21045	21866	273	cds+	Single exon	MVEDSSSISFLNYDWGGATYVNDLIYPLALDPLFSELYVEIPFSLKIYLKNVNFTYKFIENNSVNIKNIKTSELKIKLEVIEFENIESIDPYNCKYFLILNKDKYKKQVQSKINKINKKYLENKVNNIIQPDHKIDNKYESKREILFTLQINHKLNYFFIDDSPSFVREIQNIMKYLMKKTSNEIKTKTFTVDNNIQYLENLINKIPGIGKQVSSFISNKYKTLYNLLESDLENELENIIIEDNKSKKCRKLGKAQALKIIKVLRSDKPNEKL	bos1-like vesicular transport protein	3	4.36738e-47	0.553333	0	-		seg (SEG)
NAPIS-00544	>scf7180000046789	GeneMark	22291	23261	297	cds-	Multiple exons	MSFISSNNYEFNYHKFIYKNPKIHNEGIKSQHWQLKDMLKTYENKLLFSQHNKVFLYDTKLKQKKILANELKFYPASLNAYKNYLVVGGANGQLYIKNLETKTFLISSISNSINNHINISEDAIYISNNDRNLKIITLDLENLLQINFPSQVNHSCVSPDNKYLVLVGDSNDVFLYGIEKLHYRLIAKLKTVNDGGFCVSWNKLSNIQQCGTPKGAVRSVFFSKKHSIDLLFFTEQYSYINVYDTRTFEHRQINNVKDSMLTGSTILENDYKVFVSTETEIFEYDIDTVIRRIFGGI	wd40 yvtn repeat-like protein	20	3.77422e-89	0.4625	6	C:protein complex; F:molecular_function; C:cytoplasm; C:cytosol; P:cellular response to stress; C:nucleus		IPR015943; IPR019417; PTHR22847 (PANTHER), PTHR22847:SF52 (PANTHER), seg (SEG), SSF69322 (SUPERFAMILY)
NAPIS-00545	>scf7180000046789	GeneMark	24142	24696	184	cds-	Single exon	MGNKTSNIRSNNTDITNQFSYFPSKDVQDWAISFKKQFPCGYITLTNLEQVFKRLFPFGSCKKFVKRLFYTINISQSNQIEFHELLIAFSILKAGSSFEKLRWIFRFYDEDSDGVVSKAEMIEIAQSLVDMVSNTLDLNIDAEKAINDLFEVCENKSGFFTFEDFKELAVRKKEAFEMLTLYIC	neuronal calcium sensor 1	20	1.64911e-86	0.5675	9	C:cell; C:organelle; C:intracellular; P:transport; P:regulation of biological process; F:calcium ion binding; P:multicellular organismal development; C:cytoplasm; C:plasma membrane	-	IPR001125; IPR002048; IPR011992; IPR018247; IPR018249; PTHR23055 (PANTHER), PTHR23055:SF22 (PANTHER), SSF47473 (SUPERFAMILY)
NAPIS-00546	>scf7180000046789	AUGUSTUS	25194	25787	197	cds-	Single exon	MVKIFFKKNTTLAYHSQSLEKNFGKNNLVNILRQLDNLYKKKHISVGFVGYPNSGKSSIINTLRNKNVCNVAPVPGETKVWQYITLTRSIYLIDCPGVVPISDFDQAVFKGAIRVENLENPEFYVEKLINKYKTEISNLYKIEFTNVQDFYEKFASRYGKITKGNKPYIDLICKTILHDWNRGKIPYFNLPPDVEEK	gtp-binding protein	20	1.06581e-114	0.7255	2	F:nucleotide binding; C:intracellular	-	IPR006073; IPR023179; IPR024929; G3DSA:3.40.50.300 (GENE3D), PTHR11089 (PANTHER), SSF52540 (SUPERFAMILY)
NAPIS-00547	>scf7180000046789	GeneMark	27207	27580	111	cds+	Multiple exons	MYKNSKISCQNILNIKLYKVYLGLIHGCKTRIIPYVLTWDGLVTKYHTKYRKALEISDRIEAYIQSVTLKKTLESVSLEYRRGGDLILVESERNENVHLIETFDAEAKNNK	hypothetical protein NCER_100825 [Nosema ceranae BRL01]	1	3.17157e-22	0.88	0	-		no IPS match
NAPIS-00548	>scf7180000046789	AUGUSTUS	28286	28705	139	cds+	Single exon	MLRNYFIFTLQVLCEDVKLILTKEPVDVIEVPDKQIISFNRTNNGVQYTLYDANTQSWSYPEPVKSYNTNTHSTNQGFSNQMMDLNSGQNNNQQLTNTPLSENNSAFLANNVPQSSSNNNSSSNNNKGEKKIKKIRKKR	---NA---	0			0	-		seg (SEG), SignalP-NN(euk) (SIGNALP)
NAPIS-00549	>scf7180000046789	GeneMark	29571	30108	112	cds-	Multiple exons	MKLKKIKNSFSSIDSNILVINKKSKEILIVERETEKLRKYDLLANELGLIQGCKTRIIPYVLTWDGLVTKYHTKYRKALEISDRIEAYIQSYRRRGDLILAENERNENLHTK	hypothetical protein NCER_100825 [Nosema ceranae BRL01]	1	2.29518e-31	0.78	0	-		no IPS match
NAPIS-00550	>scf7180000046789	AUGUSTUS	31012	32358	448	cds+	Single exon	MKLFMYIKSFFTLSIVFNSGKKIIKHGKEIEVKEKISEGTGMVYIENLKMMLENESAYKKAEILLKRFTLPPQGMAEAGLEIENLKNDIEEETRKGRIYFIIYFVDDSTLFIPEKHPNDGTKLYISTDKELASKLKTPYPGVYGFNPRDRVSYQLPLNEDTPNVISSIVRLDLIGLLTYQNMQLYRDTKLHSFYCFVKLNEIDSFTEQFFEKAKKCKDLGKFCLIPFKDDKEQLRTYGLTEEDLPAILFLHEQDKYPLKKCLDNDVRSFINDVIEKKVEPVFISEKEPLNNENLNVKIITRNNLQAFKKNQLKDRLLIFHSPQCGFCVKLKPIIDEIGSIAKSTLSEKLEIGACDVTQNDISDFDVTSVPLIVLIKAKTNEIIKYEDKERTAVALGNFI…	protein disulfide isomerase	20	1.38648e-118	0.484	3	P:regulation of biological process; P:multicellular organismal development; F:catalytic activity	-	IPR012336; IPR013766; coil (COIL), PTHR18929 (PANTHER), PTHR18929:SF32 (PANTHER), PF13848 (PFAM), seg (SEG), SignalP-NN(euk) (SIGNALP)
NAPIS-00551	>scf7180000046789	GeneMark	33219	33557	112	cds-	Single exon	MLTLNFNFTIDNHPQLLHINTLIERKENIISFALEYKFEIIIENSVCISIQKNEKGFVYVFEFEDMNDAINFEQNSKCTVLNSTNFKKPSELEAEIVEYAEVYLKQDGCKKN	hypothetical protein NCER_102305 [Nosema ceranae BRL01]	3	1.31321e-32	0.61	0	-		no IPS match
NAPIS-00552	>scf7180000046789	GeneMark	33747	34211	154	cds-	Single exon	MDNNQIILHLLTTGIYNKSQIINLNEINTILRQIHFEVVEWYDKSVYILKNTSNKDIILGYDENENKEIINIFEKIVCKKEVKSDLIHSLVQNNWLEYVKNELILSKRCLVIFKNEILEFKGRYVLCCICNFLVDGKEMHEYCKNIMDEKNCNY	hypothetical protein NCER_102304 [Nosema ceranae BRL01]	3	1.40201e-34	0.59	0	-		seg (SEG)
NAPIS-00553	>scf7180000046789	AUGUSTUS	34267	35154	295	cds-	Single exon	MRGIRINEHKFLKEENDLQFTLGISHKFSRDKVEYNIKKEDNLLVHTVSMLDQLDKDINSYCMRIKELYGWSFPELFDLCDDNDEYIEAVQFSITGQSCLSSEKIKIILEHKTNSIGIEINELDIKNVLNLCSIVSEKIKNKIILKEYLKEKMDYSAPNLSEFLGDIMTARIIMMSGGLLNLAKATASTIQLLGAEKSLFQALKNRSNTPKYGVLYYSKYVIKIKTKNKAKLSRCIASKIAVLAKIDYFSQNRTRAYGKAIRKLIDKKIKYYENGKRCHSTDIILSKIYKKIQEC	nop56p-like nucleolar protein	20	2.18803e-118	0.649	5	C:nucleolus; F:RNA binding; C:intracellular; F:protein binding; P:nucleobase, nucleoside, nucleotide and nucleic acid metabolic process	-	IPR002687; IPR012976; PTHR10894 (PANTHER), SSF89124 (SUPERFAMILY)
NAPIS-00554	>scf7180000046789	AUGUSTUS	35505	36518	337	cds+	Single exon	MKIISTENLDINDILKYFNDVVVIPTETVYGLAAPINNEKILMKIFKLKNRPCDNPLIVHVSDLDMLKTVIDGEIPKNYDKIIKKFWPGPISLLFKANKKLSKIVTAGLDTVLVRIPDNETIIKIIKTLNIPLAAPSANLSGNPSPSTIQHTIDDFNDKISLYIDGGKCKIGLESTVFSYLNDNPILLRPGAICRQKLEEIINKKIEIRYNQKNLNTDIISPGQKYKHYSPKNKFILIYNDYSDITDLILNFSNFDKKIKIGILKHQNVIINISKIKNIEIFELGNNLSEIANNLYNGLRYLDVRCNIIFTCNVEDFMEGEAIMDRLKKSAHFIYKK	sua5 family protein	20	4.65476e-125	0.593	3	C:cytoplasm; C:organelle; C:intracellular	-	IPR005145; IPR006070; IPR010923; IPR017945; PTHR17490 (PANTHER), seg (SEG)
NAPIS-00555	>scf7180000046789	AUGUSTUS	36873	37988	371	cds-	Single exon	MLVKLREKRKERLEIDDTTMLNFSKSQIKNVKSRNFVSHYIKKLENKNTKNIYSDCKKTYVFTKNKDECSSSNEEIDNFLEIEKNTEINNLEVEYLAMNKYYDKETQKINNEQINNKDLKKVNIKSLNKNYMQNGFFNNQSGNFSSDEEQKFDLVINKNKNLLENYQISNETKNEINKKDFEYTSNNESLDFLSIQSLIKKIISVLNLPFIDSPSESDAQCGFLCKNNLVDGVITEDNDILLYGGTVYKNFFRKNKYILKYDPCVIKNNLGLSTVDLINIGFVLGSDYTIGIKGIGIKKVRDYIKTKEFNSIEKNEYLKIYLNSKVNTEWKPKFGVLNVDKFLIFCKKNNIDDEKIAELEFYFNCKIKSNM	dna repair protein uvh3	20	8.94689e-72	0.658	9	P:response to stress; P:DNA metabolic process; P:response to abiotic stimulus; F:nuclease activity; P:catabolic process; F:protein binding; C:nucleus; C:protein complex; F:DNA binding	-	IPR006084; IPR006086; IPR020045; coil (COIL), G3DSA:1.10.150.20 (GENE3D), G3DSA:3.40.50.1010 (GENE3D), seg (SEG), SSF88723 (SUPERFAMILY)
NAPIS-00556	>scf7180000046790	GeneMark	1334	6573	332	cds+	Multiple exons	MVVKINLSTTFVSLKYFLKVYSDRILFSIAFITNKSRKKLYELVEDNSLFKDKIVFIQYVYDQKIRLLCKKRDKIVFIEKRDKIVFIQDVILLNELESNGEKNVLDSERYTYKIISRELLKIVKIVKEQTNLNIDINKPAKEWIVNSVVFVEHRSEFIKFYLLQILKYLRTKFRLADKIKDVNNKTYKKRTNYKKLLDRKQNKNILCTNLLFFKNEKLRKYDLHTNKLELIYNSKIDNILCNDMECTLNLYDAKGEKIICSGLCLILYFLRIDSFCTLVAYFVMVRNQYVTHGFMRSVFGEMRVYADKICALMPSKVQCWYSRVQSVLNQIN	hypothetical protein Eint_041130 [Encephalitozoon intestinalis ATCC 50506]	2	5.69391e-05	0.51	1	C:integral to membrane		seg (SEG), tmhmm (TMHMM)
NAPIS-00557	>scf7180000046790	AUGUSTUS	8150	9550	466	cds+	Single exon	MSSEDKKQLNVCFIGHVDSGKSTAVGNLAFQLGAINKRVMEKYEKEAAANNKASFSFAYVCDQTAAEKERGITIQTTLIQIPTRKFKLNVLDCPGHKDFIKNMVTGAAQADVGVVIVPASGFEACVGEGGILKAHITISAVLGCSKLIICVNKMDEVEESKRETRFNEIRAEMLRIAKLNHCDKNPIVIPMSAFCNVNLVESSPRYEWFKGWVDPKTKTVISTLEAALDFQEEPPRYVDKPLRMPIVQKHKISGIGFVYTGRIDTGFAVPNMQVVIEPAGVTTEIKTLEIHREARQKVLAGENCGVAFKNATKGDFDQVKPGNVISDAKNNPIKLFKGCIAKIVVVDKPKGFTAGYTPTLDLGILHVPVKVHNLLLKKGPKDASPVDNPERVEQGDSAK…	elongation factor 1 alpha	20	0	0.7145	8	F:translation factor activity, nucleic acid binding; P:nucleobase, nucleoside, nucleotide and nucleic acid metabolic process; P:catabolic process; F:hydrolase activity; F:nucleotide binding; C:ribosome; P:regulation of biological process; P:translation	-	IPR000795; IPR004160; IPR004161; IPR009000; IPR009001; G3DSA:2.40.30.10 (GENE3D), G3DSA:3.40.50.300 (GENE3D), PTHR23115 (PANTHER), PTHR23115:SF37 (PANTHER), seg (SEG), SSF52540 (SUPERFAMILY)
NAPIS-00558	>scf7180000046790	GeneMark	11148	11323	57	Pcds-	Multiple exons	KKLIHFFDDIGYEHPPYSHCPSSPSRLVDCECRPKDSVDFMEISCLKQWLSDVLEST	hypothetical protein NCER_101962 [Nosema ceranae BRL01]	1	1.5575e-07	0.78	3	P:protein amino acid glycosylation; C:membrane; F:glycolipid 2-alpha-mannosyltransferase activity		G3DSA:3.90.550.10 (GENE3D), seg (SEG), SSF53448 (SUPERFAMILY)
NAPIS-00559	>scf7180000046791	AUGUSTUS	902	1900	84	cds-	Multiple exons	MIHECTFDDENKANAYKTLHSTLKEAENIFTLSQSKKLLLTHFSQRFPKNLTKPIGIPCYDFYLHVIDRFFIKIKIAILYYIDI	ribonuclease z	20	3.45918e-16	0.6775	2	F:nuclease activity; P:nucleobase, nucleoside, nucleotide and nucleic acid metabolic process	-	G3DSA:3.60.15.10 (GENE3D), PTHR12553 (PANTHER), PTHR12553:SF3 (PANTHER), SSF56281 (SUPERFAMILY)
NAPIS-00560	>scf7180000046791	AUGUSTUS	4982	5797	271	cds+	Single exon	MFELEIHYAQKEKEDKQQISFIGGKLGLLRKILESLSEIVDHVELKVKEHGIEMQVMDSMHVVLVDVFLSRALFDKYRCDRDIILGIKIKSLITILKDLTFPANSLLHISCNDNPDKMSICYKQPQYTLNWDLSLYSFDNEVFEIPNIISTCEIVMSVQQFLVLPKLVGIFGEFLSIDASKDVVIFKQVGDTTSADMTLKKDGENEVEINVTEPIKREMAMKYINIISKVASMSSNVKIQMGEEIPIFIELNIFNLGHLRYFVAPKIDSDN	proliferating cell nuclear antigen	20	1.60296e-104	0.567	8	F:enzyme regulator activity; F:DNA binding; P:regulation of biological process; P:DNA metabolic process; P:biosynthetic process; C:intracellular; C:protein complex; C:nucleus	-	IPR000730; IPR022648; IPR022649; G3DSA:3.70.10.10 (GENE3D), seg (SEG), SSF55979 (SUPERFAMILY)
NAPIS-00561	>scf7180000046791	GeneMark	5894	6931	345	cds-	Single exon	MENKYEQFSPLLYNLENMINKNTNYTPLNCGYFPLNRPINQYINYGIVHIDKSSNPSSHEIVTWVKNILKCEKTGHCGTLDPKVSGVLTICINRATRLTKSQQSLGKEYVCVIEFEDKPSKKKFYSTVERLIGLQFQRPPLMCAVKRDLRLRNIYSIEVIEISKSNKEALFKVSCEAGTYIRTLCTHIGLFMGIPANMKELRRIRSGLIQESKCFTLHDLLDANYVYENTKEESFLRKIIRPLEEILTGYPRIMVKDSCINALCYGARLSVTGIIKYDKNIDISSNIVIISTKGEAICLGIALVSSAEIELMEHGFVAKLKRVIMEKDLYPSAWGLKKEYEILSD	centromere microtubule binding protein	20	2.63471e-164	0.7475	5	F:catalytic activity; P:multicellular organismal development; P:nucleobase, nucleoside, nucleotide and nucleic acid metabolic process; F:RNA binding; C:nucleus	EC:5.4.99.12; EC:4.2.1.70	IPR002478; IPR002501; IPR004521; IPR004802; IPR012960; IPR015947; IPR020103; G3DSA:2.30.130.10 (GENE3D), seg (SEG)
NAPIS-00562	>scf7180000046791	AUGUSTUS	8146	9141	331	cds-	Single exon	MENFENLSDEEYENLDEIERVTYIPTCLNDEQLECIEEAYVFIDYYSLDWPSQTIDSYLGNSIVVATNPEKDDPKLIKLDIDNFNKSDFIALQSNIITSYNRLRTYENIYCVGDSIFDVYNSSFENLYSVKFEENLGYGLCLDKEKAFFSTISGDLHIFTDRIVNSLKLHDNSIECMCVHDNLIFSCSTDKSMKITDLRSNSLIYTTKQNCDINSIDFNKDNLCAFGDDNGIITLIDIRVPDSKISINWHKSSISMIKWKDSDVFCSSSDEQICIFDITLEDDWEYEKYLLFVHQGQKYYKDFCFNNVDNDMIISTSIDGLCFFKPISLLE	wd40 domain-containing protein	20	1.83749e-110	0.531	4	F:transferase activity; P:histone acetylation; F:acyltransferase activity; F:histone acetyltransferase activity		IPR001680; IPR015943; IPR017986; coil (COIL), PTHR22850 (PANTHER), PTHR22850:SF6 (PANTHER), seg (SEG)
NAPIS-00563	>scf7180000046791	AUGUSTUS	9461	10102	213	cds-	Single exon	MMNTTIIHAIVELFYSNNNYNNKCIVTYDQYLEKMYLYLQQAEMESNGKYSKTMQTGMIIWGGTGTDVQHSFFQLLHQGTREILTEFLFHFKSLHDEKEHQNMLLSNCFAQSMALMEGKKSQYEKDNFVGNKPSITIGYSKLCPITLGALLAHYEHKIFVQGIYWQINSFDQFGVTLGKNIATNLLKSFNDKNVDEFDSSTKNLLKKVWEVNK	glucose-6-phosphate isomerase	20	1.91896e-99	0.652	8	C:cytoplasm; P:biosynthetic process; P:carbohydrate metabolic process; F:catalytic activity; P:generation of precursor metabolites and energy; P:catabolic process; P:nucleobase, nucleoside, nucleotide and nucleic acid metabolic process; P:secondary metabolic process	EC:5.3.1.9	IPR001672; IPR018189; IPR023096; G3DSA:3.40.50.10490 (GENE3D), SignalP-NN(euk) (SIGNALP), SSF53697 (SUPERFAMILY)
NAPIS-00564	>scf7180000046791	GeneMark	13282	14220	312	cds+	Single exon	MIKRKRKSTTKEYEKNNFFCLQYLQDIMESKIKFINNYNDDLEVFNKLSKISISTISHKVNCSTDLSYQEFKNYVLSFGPCTLVPKENKTCEIYFTNIEDANVCAISSTKNIKFTKSSIELSKNQLLEKIKNFDGILNKNLPLDYDTILIGPLDIELNEFSHIINKISPLFGIVKIGKYFKILFLDSKITKRFVNIISNVKIDSKSNFMVKYAYINCKINFYPPFVKVPFISFILNSRIVFLLNSKYTENEIYNLCKNNILAILFKQDKTIIECENIEDGINVHNFFGGMIYKEKIIISGFYPEFNYIIGDY	u2 snrnp auxiliary splicing factor u2af large subunit	3	1.2764e-41	0.463333	0	-		no IPS match
NAPIS-00565	>scf7180000046791	GeneMark	14617	15234	205	cds+	Single exon	MLSYEERLKTFTDKNWPNSEYKCTSKLMALCGFVCESTKKILVAKCIYCEKILEGWEKSDIPIIEHYNHKKKCVLFNPRFFKNRLLFFDSNDDKSLPKNNFIRYDIIKNRPFIFCYKCGSTTKHTCKDIKFKIDFIDSNIFFFKLISGKFLDMIDLHITTNLKVPVKIKNIFEGILEKVDPFCSLNEFLIKYEHEILDNLEIHLF	baculoviral iap repeat-containing 5b	20	1.70256e-46	0.548	11	P:organelle organization; P:anatomical structure morphogenesis; P:cell differentiation; P:multicellular organismal development; C:protein complex; C:cytoskeleton; P:regulation of biological process; P:cell death; F:protein binding; P:cell cycle; C:chromosome	-	IPR001370; PTHR10044 (PANTHER), PTHR10044:SF15 (PANTHER), SSF57924 (SUPERFAMILY)
NAPIS-00566	>scf7180000046792	AUGUSTUS	2344	3393	349	cds-	Single exon	MGNRLLVDEIIYIKIEDIYANLNDKPIKFNFENLRKCRPSILPSIIYSEEELMKKINDWKINIKDEYKNNNKMNILDPNEFTHEIKLFDTTILSDYVHHLYNPDDIYVKWNVPRNLIDDFKKYIGAIIYKLFSSNDNLFIEGHLNSLSTAICYCPERHKNEMIFLYELLINENENNFKQLQFNEFKIEHGSNEHIENIKLFIEDNIKKFIGKSKMKILMYIFGNPENTQNVHLFNYWKYVLSDHIGLDIFGNKPTLIGKDKFNGRIELGLQAFFEKFTPEWLVIELKNYINSDNDLMCKIAEFLYFSDIQDKLLFVECEDNDILFTKSVTIEFCEYILKSMEIIIVNIK	---NA---	0			0	-		seg (SEG)
NAPIS-00567	>scf7180000046792	AUGUSTUS	14865	15860	331	cds-	Single exon	MVSYSDYSYKNYKNPTRSDCKRFRYERYNFNLSNNKTESSNHLTNDNEDITKDFCNKIRSNVEYKLNSDVSITKIRKSKNKSVIRSNNYNSNSKNKSNIKSIHNNTFTPTNKSNSNNISNTISSNSNINNKSNHNNKIKTKISKSKANLIKNLFKVKMINNRNKTFFNFNDNQPIDFTKSNFNKITLEKIDDNINEIKLKDNVHGNIIFNDNNLPIKLKDNVHGNIIINDNNLPCTSTSIGNKFGDTRFNIDNERVSGLSNVGCVNDNFSFNCSGMGNSCLDTNVLENGGDSNSILPIHIVSSNATPIYINNSILHQNLLIILKMHLHQNI	---NA---	0			0	-		seg (SEG)
NAPIS-00568	>scf7180000046792	GeneMark	24036	24599	187	cds-	Single exon	MNIYTLITTKTLSTLSLQTYIYITSSSSYLIFFLLSSQFLINISLIIYIKYKTDQFKLKFLRRHYNPSIKLLLSIYILEIIPILIFYYMLLNLKFLIINLVIIILLDLISLYNKKSRRTTVLEPNDEFFKICFLKEDFYVDGVKEIEQFDVVQVLGKKGDVVRVRRSDGRRFNCPVGIINDEVEVMV	hypothetical protein NCER_101807 [Nosema ceranae BRL01]	1	4.47005e-07	0.6	0	-		seg (SEG), SignalP-NN(euk) (SIGNALP), tmhmm (TMHMM)
NAPIS-00569	>scf7180000046793	GeneMark	1655	1974	93	cds+	Multiple exons	MPLHTYMSINYNHLYISYSLFKNNNFTIFKPIYDTNQCDYGISLITKYSLSTIILSTNCNIKIYKIFKDQKIKICLIEDKHFRNTNSELGLCV	hypothetical protein NCER_100479 [Nosema ceranae BRL01]	1	6.28869e-08	0.64	3	F:ATP binding; F:mismatched DNA binding; P:mismatch repair		no IPS match
NAPIS-00570	>scf7180000046794	AUGUSTUS	4192	4443	83	cds-	Single exon	MGNTSIDKILQECWTENGNALSNLYTGSDVMKKELSLKQKRSLKGMFDDFVISATRLINNRFTDKQKNKMINMLLGREECEDE	domain and endonuclease exonuclease phosphatase family protein	20	1.04479e-35	0.6365	1	F:hydrolase activity	-	PTHR11200 (PANTHER)
NAPIS-00571	>scf7180000046794	AUGUSTUS	5658	5909	83	cds-	Single exon	MGNTSIDKILQECWTENGNALSNLYTGSDVMKKELSLKQKRSLKGMFDDFVISATRLINNRFTDKQKNKMINMLLGREECEDE	synaptojanin-like protein	20	1.04479e-35	0.6335	1	F:hydrolase activity	-	PTHR11200 (PANTHER)
NAPIS-00572	>scf7180000046794	AUGUSTUS	6308	7102	264	cds-	Single exon	MGNTSIDKILQECWTENGNALSNLYTGSDVMKKELSLKQKRSLKGMFDDFVISATRLINNRFTDKQKNKMXXXXXXXXKIFDFLILRGTIPLFWKQKNKGLNGKVYFTNTIKNMEIAFDKHFNKLRKQFNKIHVITLLGNKSDEKMLNDAYCEMMRNKNVTFSKFDLNSFVDDFANLKINLYWHLDKIESDVMMECGREEGMDYVCDRRDVMMECGREEGMECDKGMLDCGDGCDGRDERYTDYRCEEKWIIDVLLKKEEWIVI	inp52p	20	2.7205e-37	0.6155	6	F:hydrolase activity; C:cell; C:cytoskeleton; C:cytoplasm; P:lipid metabolic process; F:protein binding	EC:3.1.3.64; EC:3.1.3.36	IPR002013; PTHR11200 (PANTHER), PTHR11200:SF11 (PANTHER), seg (SEG)
NAPIS-00573	>scf7180000046794	AUGUSTUS	7319	7930	133	cds-	Multiple exons	MMRNKNVTFSKFDLNSFVDDFANLKINLYWHLDKIESDVMMECGREERMECGRERDVMMECDKGMLDCGDGCDGRDERYTDYRCEGRMDYVCDGEEKMDYRCTTEEGRMDCNIDCNNKGRLNYFYKSKRYNTY	hypothetical protein NCER_100169 [Nosema ceranae BRL01]	1	0.000354941	0.77	1	F:phosphoric ester hydrolase activity		seg (SEG)
NAPIS-00574	>scf7180000046794	AUGUSTUS	14036	14716	226	cds+	Single exon	MTHRMNKKLNSDNKQITCRNCSTTVTPLWRRGVDGKHLCNACGLYYKIHQKDRPHELKTDSIRSRIRTKQDVYEYSGYKKNLVYSYSGGESNNKYVKDSKYSNKYVKDNGYVNNNNKYIKDNNKYINNKYVNNKYETEYTNELQKYINECENEYDNKYELKLHTYKLYPPYYNNQDMHSYNEYYIPSTNEYSSEYDVDEMKEHIAIEVLVSFLKNVTKDSKIDENK	gata binding factor 1-like protein	20	7.41134e-21	0.674	2	P:transcription; F:binding	-	IPR000679; IPR013088; PTHR10071 (PANTHER), seg (SEG), SSF57716 (SUPERFAMILY)
NAPIS-00575	>scf7180000046795	AUGUSTUS	1	1374	457	Pcds+	Single exon	KLLHSFVNNSFNKEDLFKAINLYRQRINSFKVKISSIINKYKDINYECEWLKGFECGENEDEFYKRCVKCVSYEENRNGGYEENDDICILNGNGSYKEKNENCMFNGDCSNDLKNDNCIKNNKNLTTNVDIEKNKNCKINEINCKNLTTNLDKEKNNIYIENYKNNSPIIFPKKRYTEYEFTKNKKINFNKKIDDLTEVEYCKVKFIENEQTKEKQKRNVIVINKKIEGNTRIEDKKLDNKRIVDNECKLCEDNTKIEDNKCKLSEDNKFKLIEGNTKIINNKCILCEDVTHLNKKIKSIITENNNNFLDSIDENTLFKLNRSIFNKEFRKDIDNKKEQVDNEYFESNKEQVDNEDFYNESIYNEDLFNKEQVEKKDLHNKSTDIKQQVDITTSNINSI…	---NA---	0			0	-		seg (SEG)
NAPIS-00576	>scf7180000046795	GeneMark	1407	1709	100	cds+	Single exon	MILSFSLSKIDIRYNKNNLQLFITKLNKLRKHIKDKLQINDLNLYREYYVNILEIFPGVNILLKYLVRVYFDLVRVRWLCKMLDERVSDLVSICGVILRK	---NA---	0			0	-		no IPS match
NAPIS-00577	>scf7180000046796	AUGUSTUS	1500	2114	204	cds+	Single exon	MARYKYMRQEEKREKMLEIFEKHQSFFKIQELEKLGNKEKGIVENTVKDIVMSLLYDDLICSEKVGRSTYYWSNQNKKLVNLVKDKQKLQEENFELTNKIVNIKKELIIENKNKAMTEEKINKLNIYNALVNKVEEMNKELEDYSEICIDEYKQKSQEHNLINEINKLTDYIFTIQDYVSNKFNMDKKDVCKNFNINEDMDYIE	meiotic nuclear division protein 1 homolog	20	2.12415e-58	0.5775	1	F:protein binding	-	IPR005647; coil (COIL), seg (SEG)
NAPIS-00578	>scf7180000046796	AUGUSTUS	3916	4716	266	cds+	Single exon	MKKPSKLKNILPKYPTENVFEFISITSTPIKYKIPVDRPVRIYCDGVYDLFHYGHARSLQQAKNLFPNVYLIVGLTSDKLTEELKGPTVMNEKERAESLKHCKYVDEIIENAPWVITDEYLEKHQIDFVAHDESPYQFGDCDDIYAPLKHKNMFIPLKRTKGISTSGIITNIVRDYDKFVIRNLDRGCSPKELNISFIQLNTIKMKKHVDEIIKVIDIHTKINNIKIEFKVANKYWDNVIHRLVEKFQNLRNENRIFLNKIREFIK	phosphate cytidylyltransferase beta isoform	20	1.17361e-104	0.682	6	F:transferase activity; P:reproduction; P:multicellular organismal development; P:biosynthetic process; P:lipid metabolic process; C:nucleus	EC:2.7.7.0	IPR004820; IPR004821; IPR014729; PTHR10739 (PANTHER), PTHR10739:SF13 (PANTHER), SSF52374 (SUPERFAMILY)
NAPIS-00579	>scf7180000046796	GeneMark	6191	7513	440	cds-	Single exon	MLFSIIYLINIYSTNENRFNIEQLDNYLNNKKIISLDKYFFLIRKSIYKHYNKRFKLYKFNYNVFPRYYVINQEESTLNPTLLNLSILNTTSKDVLHYCVKKNDIIDHLTLAQSLLNFDYTKISNDLFKKTLDQSLYGNNNDFSCIKSNIDKVLVTNYLKFAAMDLKMMLDINFTNMFNIKDEQYQVVENLKILTNTNVNIEQKISLFFSISKNICSSKIFTSKYISNNNNFRKFVGKIDTFCKENFKLFYNITDMNLEDKVILYKSKAKKIKGFLEKMEGFLYVIKMVYENVYKIIDAFERYNFILILIIANEYKDIEKKIGIYSYLILYFYIFPEYCSKNLSLQQDKLIFLYYTDKNNIYNTNININQFEPLILRSFEINELKSIIIERFKKFSCRY…	---NA---	0			0	-		seg (SEG), SignalP-NN(euk) (SIGNALP)
NAPIS-00580	>scf7180000046797	AUGUSTUS	1	524	174	Pcds-	Single exon	MSADLFFSKIESGICEDVSFEDFINWAAEVAESMTIQHFKYGRLSAKILMDYLYDQTFNTFSEKVEYIYKHGDFFSEKFYKMVIKNKDLLDNLIDYSKDVSWTYFAILTLKRAYLLTVDGKTIERPQDMLLRVALQIHGEDIENLKETYSLLSNNVYTHASPTIFNSGSTKSQL	ribonucleoside diphosphate reductase	20	3.12258e-79	0.6595	14	P:metabolic process; P:nucleobase, nucleoside, nucleotide and nucleic acid metabolic process; P:biosynthetic process; F:catalytic activity; P:growth; P:DNA metabolic process; P:reproduction; P:multicellular organismal development; F:nucleotide binding; F:protein binding; P:regulation of biological process; C:cytoplasm; C:protein complex; P:embryonic development	EC:1.17.4.1	IPR008926; IPR013509; G3DSA:3.20.70.20 (GENE3D), PTHR11573 (PANTHER), PTHR11573:SF6 (PANTHER)
NAPIS-00581	>scf7180000046797	AUGUSTUS	1946	2518	190	cds+	Single exon	MSSNFKKKTVIGRSNITAPEIYALYNLEDKTKFFSSVQNKNLPMDLILNYKIRKINYKIFEKLKKSPSIITKNNFIKSNYLEAIKDPIYLAQNTLKAAKRNEDINYSVQDNGKLLIICKSNIFELYDNFKELKALVSMQLCCNYIYKIPPSIRNLQNLKTLVLYRNQLRNLPDEICDLKNLLVLDVSYNF	leucine-rich repeat protein	20	6.04777e-39	0.578	5	F:GTP binding; P:small GTPase mediated signal transduction; F:nucleotide binding; C:cytoplasm; C:membrane		IPR003591; G3DSA:3.80.10.10 (GENE3D), PTHR23155 (PANTHER), PF13855 (PFAM), SSF52058 (SUPERFAMILY)
NAPIS-00582	>scf7180000046797	AUGUSTUS	7247	8458	403	cds+	Single exon	MAEIVSTDFSKCNLDEIQYTEINFKTSWLIISDNKLRKIQDDIKNLKFLTRLAANDNRISDISPKICNLTNLTWVDFTRNKLKSIPKEFHNLQKVTGLGLSENEFDEIPENIFKMVNLRKFGFFSNKVKSIHRDIRLLKNLIKLDLSNNFIKILPEEICDLTYLNWLNLSNNKLEKLPNNMNKLIHLEELGLGMNKLTKLPKLDKLCKLKILPLFKNNLTEVEDSIRYCRSIEKLDFSDNKIKKLPDFLLKLGSLRYLNCKGNLIEQIDDENLEYINSKINLIDLSENLLTCVPFKFFKVFNNLTTIKLEDNPYKYKKNIMPKKISLLEKCYNKLMNINTNISPSINILFNRIRICDLCEKYFVNEPYLIYNSNSLEEEHFIFVVEKTCCSIKCYKKET…	leucine-rich repeat-containing protein	20	1.88393e-174	0.5635	11	F:GTP binding; P:small GTPase mediated signal transduction; F:nucleotide binding; F:transmembrane receptor activity; P:signal transduction; P:innate immune response; C:intrinsic to membrane; C:intracellular; C:ubiquitin ligase complex; P:protein ubiquitination; F:ubiquitin-protein ligase activity		IPR001611; IPR003591; G3DSA:3.80.10.10 (GENE3D), PTHR23155 (PANTHER), PF13855 (PFAM), SM00364 (SMART), seg (SEG), SSF52058 (SUPERFAMILY)
NAPIS-00583	>scf7180000046798	AUGUSTUS	1151	2698	515	cds+	Single exon	MTTTNNDFTPLNINQLNALPENEKIKYLNLINTNFLNQHKNKNLQTIVQLLQMEILKLQDIKITNFSYFLQNIEPYIKYKDLIYLTSIGLHLLILKFNNEIYEDDSNNKPNKYFIKLFYKITNKILYSINILDTIDNLYIEEIKKDFEIFKIKEYLKFYRLKFNLFKSENDTNKFVDINKFKDTNKYVEGINNFSDNTTKFNVENKKSKDTYKSIDKLTFKDTFNFIFNKNISILHTKNKSDHISNNLLYAKFLYYTKKYIDGFLLIKDIKNILKYKLMYKFNKKKCLNLLKDDLFTYKHFLFYISCIGESQDLYEKCLNKFNNSHTQLSFLRFAKFHGLFYEPTIVNEYLFYELYVINRKLNLKRDLIEKEDENYKRDLFKQDKNNIIKQLYNNWKNG…	hypothetical protein NCER_101222 [Nosema ceranae BRL01]	1	1.58004e-06	0.56	0	-		seg (SEG)
NAPIS-00584	>scf7180000046798	AUGUSTUS	3865	5070	401	cds+	Single exon	MNNNKILEVMEKVNEQIYINSINEDVENKNLENNVNIDEEINKKSNKIIKDTLNQNLENIVNKDEILNDIENDKQANYKIVDTKNESQQENIYINLCKYSNKLKRCGIKSNNSKLNNEKKSLFDSNIIKYSNKRRKSINSDLMVINQMQEDIINNKDTSIVSFKDSINSNNISSKDDLKNNNNLMCNNNIEKDNIKNNSQYNNYNEKNNLENNSLNNNNKQNIQISNDFNKNTLNINNKLKYIKTGKTKIDLNEENFKLKNIFRKEKKRIEIKRNTVFLQQDDNEMDINNKIFDIKEEYKEKDVDFKDKENCNNRICIDKNDNFNINRNVCMDKENKYIDKENNCMDNKCLNFLNKYIDNKIGIKENNFIDNKYINNKNNLLITDNIDDNSIFSPIKNK…	---NA---	0			0	-		seg (SEG)
NAPIS-00585	>scf7180000046798	AUGUSTUS	5327	5689	120	cds+	Single exon	MSSLQKQETHIYDVKSNKFIKDSLSVHHDLYKKVIDGQRKNVSQNEYKSSTIIPHIKSDDEDTLLFIEPSFVKDKYLNEKVRMQDHEELEMYFNICEEFNVLDVFGDIKDVTNNSPNKWV	hypothetical protein Eint_080980 [Encephalitozoon intestinalis ATCC 50506]	2	2.16401e-15	0.6	0	-		no IPS match
NAPIS-00586	>scf7180000046798	AUGUSTUS	6379	6810	143	cds+	Single exon	MDLLKINNPDLRPFVSLNHAYDVLMSYHVFYPCLYEDMMFYKTSDVYKNGVLDIDVVDRLMCSLNSLRECNIDNEIKTKINTLSNEVRTNMNNNVNTYIVNNDINTTSNNKQDSNKTYNIPIGSNNSYDSIACELLIYHDQKK	hypothetical protein NCER_101225 [Nosema ceranae BRL01]	3	4.35002e-10	0.713333	0	-		seg (SEG)
NAPIS-00587	>scf7180000046798	AUGUSTUS	6870	7154	94	cds+	Single exon	MVLRLKTSCDMIDCSKGVRVSDYKFLFKCGEKSKGRIETSGDDNIKNGQINTNSEYVKNVDEDKGNIKIEEINNIIDNVKNDEETNTEFENEDK	---NA---	0			0	-		coil (COIL), seg (SEG)
NAPIS-00588	>scf7180000046798	AUGUSTUS	7803	8093	96	cds-	Single exon	MYYNYNKEKKEKCDSSSDEFGSCCDFKYLLHSNSSELLSDSKESNFDVDSINYSNSEERFLSVDDYLNDSGLKNNNFKPNNNMYQNIENNVKFNTL	---NA---	0			0	-		seg (SEG)
NAPIS-00589	>scf7180000046798	GeneMark	16335	17252	133	cds+	Multiple exons	MDLNFTKSELDERKESFKSRINIKKRKKKWTEVKKKDEQRKIFTVSDELLQKVEKEVKKAKLLTVFSLGSRLNLTLSVAKNILRYFVERGDLFVIHRSNQTVIYGQPIVETKEEITNNNETISENISLQEKAE
NAPIS-00590	>scf7180000046798	GeneMark	17522	18499	325	cds+	Single exon	MDSLIKSDISLDKQTTSTDIDSFNTYTTKFFISKYASIDDATPVIVNILKFIPINKSTKLSNIVINLSNVDITKLQPFTTNKNRIIRYISTNIMYKYIIHNYKNNNLIYVNEIFTSTFLHRYKDVDPNIRCLSFDFIVNFISLNEKLFNKHLKFVELGLKDKNDMVRKSILAELRKKRIITNKKIIIDLCQFDRNVNIRNEALKVICSYFFKDKIFIEDDVFVVLQNFSVNNYIDVKDNNEKYKDKEQNNNITINNNLQNNKLKNKNNSQNKIISNLISFMLEKDFDRILHRIFNTSKNLLEYANIPSNYKCECKCFFEIYKIKK	40s ribosomal protein s13	4	1.10486e-36	0.55	1	F:binding		IPR016024; PTHR11199 (PANTHER), seg (SEG)
NAPIS-00591	>scf7180000046798	AUGUSTUS	18556	19092	178	cds+	Single exon	MIIEILQYSTIDNIEVFINLLNIIMKYINTNQNLQIFDNFCKYLQSIQDDFQSIIQNILDINIEDIHYRYYIIKYFNISKFITEQDYLETHVFKILWCLLEDEFNINILNFKWYDKKELCNLILFIKDKIGEFDEKYLEDVPNDKISCLNILYHKLIQTCNNTEDKQKNLKMKIQIVI	40s ribosomal protein s13	2	1.58212e-14	0.595	0	-		seg (SEG)
NAPIS-00592	>scf7180000046798	AUGUSTUS	21195	22250	351	cds+	Single exon	MYREILNFLKDKNKKLTKEEANEFMKLLAQTVDMEDFDPNILSMDTDEGCDFNVFVDNLDIDYSEDDSYSINSSEDEDEDDEEYVVLSKRKIKRNNDFKRSKKETKDINIDHIQESKNKKEDNVSEEIKNDVIEINDILNEEMKGTNQKYNVETNNNNFKDIQNLSVDKKNCILTTNIKNNDFNYNEKSQSFFENSIGSKKNNENIKSFEINKKMTLNSKDLDVENSIHDNKVNFETCNTSTTNHFENEQIDNSEADNDKYQRNPFFTTPKEEVIINKPKFEFKLPENSFIKNSEFELPKNPKNSNFYFELPKDYNGPTENDNYKFEIGELIDVQKSGPDYKFYDEEQKEI	---NA---	0			0	-		coil (COIL), seg (SEG)
NAPIS-00593	>scf7180000046798	GeneMark	24266	24844	192	cds-	Single exon	MVIIKIYFLLEYVICTEFDFKKTKTDQIFDANLKKCINFSYGNKENFFVQNINWSRKLYIINESYRNPLNLIISKLAKEIEIKKMFPNYIYSNKFLIDNKTGKTSEFTHYTYHEITSLYDTFAKQDLYWDCILGYVCAFYNSKWEESISNKISSVSDYKAFICYIVKEMQFKPKFYKSIISLLVALNVIEIK	---NA---	0			0	-		SignalP-NN(euk) (SIGNALP)
NAPIS-00594	>scf7180000046798	AUGUSTUS	31000	31752	250	cds+	Single exon	MSNSYNDRNYNNNEKSTGRSWRDEKFEVNNSNSYNKYNGSSRYSHNKSGGYDSSRTSSWHSKPRDWTPGNFESTSSFSSKPELPPVPFKKNFYQTSRQISDNEAANFRHDHDIKVAGDVPNPFINFEDAGWNSQILNNFKMKGFSAPTPIQAQGWPIALTGNDMVGIAQTGSGKTLSFVLPALIHAKAQEPLRSGDGPIVLVLAPTRELCLQIKDVFDEYSRFYNLKCTAVYGGVSSYQQKKILVWDVKL	dead box rna helicase-like protein	20	2.36631e-90	0.647	8	F:nucleic acid binding; C:mitochondrion; P:nucleobase, nucleoside, nucleotide and nucleic acid metabolic process; F:hydrolase activity; F:protein binding; F:nucleotide binding; P:catabolic process; C:nucleus	-	IPR011545; IPR014001; IPR014014; G3DSA:3.40.50.300 (GENE3D), PTHR24031 (PANTHER), PTHR24031:SF50 (PANTHER), seg (SEG), SSF52540 (SUPERFAMILY)
NAPIS-00595	>scf7180000046798	AUGUSTUS	31845	32576	243	cds+	Single exon	MLDMGFEPQLKKIICKANPERQTLMWSATWPREVRRLAEVYMKNYSQLTIGSEDLKTNFKIKQVVEVVDWREKNPLLYESLKSKGNSKIIIFSNTKRNCDKLEDDLNQKGFKAVAIHGDKSQNIRDRIIRDFRSGYKNILIATDVAARGLDIKDVVLVINYDFPNNIEDYVHRIGRTARGNVAEGESLSFFTYENRGCARELIRMLRVAKQDVPYKLNEMANSAGSGSSSGYNNRSRVYKSYY	atp-dependent rna helicase dbp2	20	3.05291e-114	0.718	6	F:hydrolase activity; F:nucleic acid binding; P:biological_process; F:nucleotide binding; P:nucleobase, nucleoside, nucleotide and nucleic acid metabolic process; C:intracellular	-	IPR001650; G3DSA:3.40.50.300 (GENE3D), PTHR24031 (PANTHER), PTHR24031:SF50 (PANTHER), seg (SEG), SSF52540 (SUPERFAMILY)
NAPIS-00596	>scf7180000046798	AUGUSTUS	33549	35228	559	cds-	Single exon	MSNFLLACTEIANEIIKLYKQEKTINVSKITSMICKKHKLKAIPRTVDIISSIPYEYKDLIFKLKAKPVRTASGVAVVAVMCKPHRCPHIALTGNICVYCPGGPDSEFEYSTQSYTGYEPTSMRAIRSRYDPYEQSRERLRQLQALGHNTDKVEYIIMGGTFMSLSEKYRNEFIIKLHDALSGHMSSTVEEAVLVGTESKQKCVGITIETRPDYCSKSHLNDMLNYGCTRIEIGVQSVYEDVARDTNRGHTVESVCKSFCMTKDAGYKIVSHMMPNLPNVDWKRDLAQFREYFDNPRFRSDGLKIYPTLVIKGTGLYELWKNNKYKNYSPDELIEFLATILSYVPPWTRIYRVQRDIPMTLVSSGVEHGNIRELALARMKDYKTRCRDVRTREIGIKDI…	histone acetyltransferase	20	0	0.802	10	F:binding; P:regulation of biological process; P:transcription; F:enzyme regulator activity; C:nucleoplasm; C:protein complex; F:transferase activity; C:cytoplasm; P:metabolic process; P:biosynthetic process	-	IPR000182; IPR005910; IPR006638; IPR007197; IPR016181; IPR023404; PTHR11135 (PANTHER), SSF102114 (SUPERFAMILY)
NAPIS-00597	>scf7180000046798	AUGUSTUS	37795	39753	652	cds-	Single exon	MRKTSNKDFFEQFNKVIKNQIGKINQNDFEEAISNMLSKSNIKNLSEYLRIYKYRNIKSEKNFDHLKYSYNRSGDLVGHSGQIERLAFDNSSNFFFSTGNDGIIKCWDIKTGFVLNSFIGHCTLINDLCFSKDGTLLVSCDSAGIINIWSLLTFDLILTIHCTSGVVFSEFFEIFDDQNYNLVCILSNGYVNFYKFNNEKIISQTENDFTIEEPYKAICITDGGRFLLRAGYWPYLILIDTHNPEKCFVFETNGLAAKTICAAKDCLRFAAGCGNWIFQWTFFCEGSSSYGNFNKINKDQSGYWRKISVKIEMDDSCYIDNMCFLKNNYLVCVCSDMKIRIFSDRICKIVINVDLLGSVCPHPIDNIFAYCGSFLCFYTMDKLISFEKYDFIVSDFQFS…	flagellar wd-repeat protein	20	0	0.477	1	F:catalytic activity	-	IPR001680; IPR015943; IPR017986; PTHR22847 (PANTHER), seg (SEG)
NAPIS-00598	>scf7180000046798	GeneMark	39823	40167	114	cds+	Single exon	MRIFVKSIFKCKRCTFDSKIKLVIGSTKILKSDYNISILENYLTTEESYEFLKNLQSHFEFLTDNDIQNRIGNENVRKIMFEIDVVEGHLECDSCKLIYPIKNSILDTVDCIEQ	a chain structure of eukaryotic translation termination complex methyltransferase mtq2-trm112	2	6.7505e-16	0.58	0	-		IPR005651; PTHR12773 (PANTHER)
NAPIS-00599	>scf7180000046798	GeneMark	42278	42491	71	cds+	Multiple exons	MASAAKKGEAKEKRIPRKPHRRMTKGCQMETLLKCADNSGAKLLKLIGVKGYKGRLNRYPSAAPGDIIVVS	50s ribosomal protein l14p	20	1.50322e-30	0.766	6	P:translation; F:RNA binding; C:ribosome; F:structural molecule activity; C:plastid; P:biological_process	-	IPR000218; IPR023571; seg (SEG)
NAPIS-00600	>scf7180000046799	GeneMark	3189	3777	150	cds+	Multiple exons	MINFLHKLIVEISNTNKGYINGQIDREKMKISLENTGILVCLQDKILEELKKNEIYFYKCIDKINNDEFLYKKIKNQNNINKSDTENTKLLSELIIMVKKNKHNPYPSESEKIYFTEKTGLDLNQINNWFVNARRRILPYNSKKLKNLNF	tgif-like protein on the x	17	1.033e-13	0.724118	6	F:transcription factor activity; F:DNA binding; P:regulation of biological process; P:transcription; C:nucleoplasm; C:protein complex	-	IPR001356; IPR008422; IPR009057; PTHR11850 (PANTHER), seg (SEG)
NAPIS-00601	>scf7180000046799	AUGUSTUS	8611	9571	91	cds+	Multiple exons	MHGYKTKIIPYVMTYERIITTFHKQYRNVLNIDSRTQAYVQARVLKISLESLSMEARRGKYITESEQEVNEIENLESHICESRPISTCDNI	hypothetical protein NCER_100825 [Nosema ceranae BRL01]	1	3.47279e-06	0.71	0	-		no IPS match
NAPIS-00602	>scf7180000046799	AUGUSTUS	10311	11636	84	cds+	Multiple exons	MVNTINQIVFLIKQIVDAEQEYMIVVRVLKGWLERNILDPYPSEDQKEEFCEKTGLEMNQINNWFINARRRILPQLQRNYEKYI	homeodomain protein class 1	20	9.02032e-17	0.752	6	F:transcription factor activity; F:DNA binding; P:regulation of biological process; P:transcription; C:nucleoplasm; C:protein complex	-	IPR001356; IPR008422; IPR009057; PTHR11850 (PANTHER)
NAPIS-00603	>scf7180000046800	GeneMark	20	1225	402	cds-	Multiple exons	MTITKINSDQKNASNNKKRVKRSHKKNEKDFELLTEIKENFEDIKSLLKCKSSDKKTIEQKIDLIWINCKSLFCQLLKQKNMFNNINLLFTKGNNDLKNEIFEETLKNIVVISIHEYSKQFVIILAKHSTKYLVGIIKHIKLNIDKIVCSRNGLYVIDEVFKLCNRKSKHEIISEILHYSNTDEIIDDHFESNVKLEFQHVEKENENIKLNGVEIEDVKSKCQLNVDENNKNKEKEQQIDYVTSKNFILIRKLSSKRCWNFEITHYILHRYINEEKISIKFLLDLFIRNKQLHLLLYTYKGLEVGLNLLDTNEIIILFNLIQKDFSNLVNDKYGVIYILKFLELNNVTINNKIIDIYTNEYKSIFIEEISILPILYFFNQEAKYYPTLFNTLRQKKQVQ…	hypothetical protein NCER_102016 [Nosema ceranae BRL01]	1	2.29765e-72	0.62	2	F:RNA binding; F:binding		IPR001313; IPR011989; IPR016024; seg (SEG)
NAPIS-00604	>scf7180000046800	GeneMark	2232	2906	224	cds+	Single exon	MLRNEQNERIYYDSLSNEQKDFLKDMCLKYLTDESQSNMVYDFLNKFFDCSCCNYQLTNHVVNESFLNMIENLNNDIEQIDEDKCNKIVEAVRNDIKIDFNEIKNTEKPFLMYIDKYFNNWLPNKIKILVLISYNKDETVYKEEFVGRIPFIIDENYRSFFIKIKNKTLNENIKQQIAAILFKSPKKDLKIETKIQEEILQDLLNIDFSEFPYSYFRNAKTLNI	hypothetical protein ECU09_1400 [Encephalitozoon cuniculi GB-M1]	2	1.11653e-11	0.46	2	P:signal transduction; C:intracellular		coil (COIL)
NAPIS-00605	>scf7180000046800	AUGUSTUS	3824	4693	289	cds-	Single exon	MLNFFKNKTVVFTGELSLNRDYAKSQIILLGGKCTNAISGKTDILVVGVEPGPVKLKKANDMNIKIMYEPEFVMRIKESMKTVNVSVDIDKRNTGMVKAYDDDLSKDELLSNYSTWAEKYRPKNKKDIIGNQNIVNQLEDFLLGNTKFKGALLSGSPGIGKTSSVMVLCKELNFDLIEFNASDVRNKFLIISKIKGLINTKSLSFTGEPKKKVILMDEVDGMTSDRGGLQELNSLIKTSLVPIVCICNDRNNLKIRTLANNCLDLKFRKLDSRSIINRLRKILEIEKKK	dna replication factor c subunit	20	1.94186e-114	0.5635	4	F:DNA binding; C:intracellular; F:hydrolase activity; F:nucleotide binding	EC:3.6.1.15	IPR001357; IPR003593; IPR003959; G3DSA:3.40.50.10190 (GENE3D), G3DSA:3.40.50.300 (GENE3D), PTHR23389 (PANTHER), SSF52540 (SUPERFAMILY)
NAPIS-00606	>scf7180000046800	AUGUSTUS	6107	7327	406	cds+	Single exon	MFINRSKGLHNHVKFLGVGDDDSVENFNDSFICDKDVHKAAELIIEVVRSQIFSGKVFLITGPTGCGKTALTVALSEELGSKFPFVSKSASDFNSNEIKNTEILEESLRKAILVKIYEVKDIYEGEVTSFDENNITIRSLKGTKTFKLSKELQDQISYQMLRVGDVVHIDSSSGILKKMGRSESCMNDFDLEAERYVPLPKGEIYKRREFIQETTLHDLDISQVNPTGQDNLSLIHQIVSNKKFEITDKLRNDVDNLVISNQNCEVFFGVLHIDNAHLLDKKTLLYLKKAIDLSCCPTIILTVDIEKENIHNNAERLFYGMPQDLLNKCLVIPMKKNDIKTEKLIIEKRLKKDQVITDNQTLEYFYKLCSEKGLIYVIEIISLLRSYDKIIQISDVEEI…	ruvb-like 1 dna helicase	20	4.35733e-128	0.595	6	F:hydrolase activity; P:nucleobase, nucleoside, nucleotide and nucleic acid metabolic process; C:nuclear chromosome; C:protein complex; C:cytosol; P:metabolic process	EC:3.6.1.15	IPR003593; IPR010339; IPR016027; G3DSA:3.40.50.300 (GENE3D), PTHR11093 (PANTHER), PTHR11093:SF3 (PANTHER), seg (SEG), SSF52540 (SUPERFAMILY)
NAPIS-00607	>scf7180000046800	AUGUSTUS	7465	8733	422	cds+	Single exon	MILCYKCGIVIEPKFYNLCERCTSMSITIADKIKKLINIDWCKGCERYLNKPRTWIKYEWGSRELLIYLIKSNNSLNAFDIIDSNFIFTEEHSKRIILSVTLEKSGIRENVEIKYTIRNKQCSDCEKIEAKQHWRAVVQVRHRLEHPRIFILLEQLIIKNKMYNETTNIKTRKGGIDFYFTDKPLATKLVNFIESVLPVKIILSERLISKDIQNSTSNYKFSYSVEIAPICVDDVLILEKSFANNLGIGSIALVKKVSNTILILDPYLLKIAKINNTQFWANKDKIQVLISSKNFVPFTVIEVGKQLKSFDGFKLVPLTVTKNDSTLLETKTHLGNCVQEDDIVLGYDLSCFNGTHKTIDTPDIIIVRKNISKNIKWKKNIDSDEYYYFIEDVKKYKEI…	60s ribosomal export protein	20	2.24979e-135	0.5995	0	-		IPR007064; PTHR12746 (PANTHER), seg (SEG)
NAPIS-00608	>scf7180000046800	GeneMark	9961	10425	154	cds+	Single exon	MSDLQSRLKKLQQDKSKEEETLEKEEIEEMISYVKTKPYKNPESYYRTNQLDQVIPDCYKNIVTNEHKFTNYVDETLFYIFYSNPGIEIQLIAYTQLNKRGYRYSKCLRMFIIVEENVTLDNLKHTITVFDPFNWCKINKDVIFDDKFVYSLEK	general negative regulator of transcription	20	1.4572e-36	0.56	6	P:regulation of biological process; P:transcription; P:nucleobase, nucleoside, nucleotide and nucleic acid metabolic process; P:catabolic process; F:catalytic activity; C:nucleus	-	IPR007282; coil (COIL), PTHR23326 (PANTHER), seg (SEG)
NAPIS-00609	>scf7180000046800	AUGUSTUS	11436	12767	443	cds-	Single exon	MSYSITQQPTFEHNYQKHFLQDRSDDKIIKTNEVQILDKSYKLDELVNDSNKDKILKIFQLKKKYLKIRKIYTNVRYIDISRKKLLNDTFKKIMALDEKSFITSRLRIVFKDELGDDCSGLTKEWLNLIFNEIFKEKYNLFSPTFDNSSEFIIKYSENVNNDLILKYKFIGRLLNQAFINNVSLNFPCEWFIFHFLTRKQIFLNDVKKYDSEYYIVLENIYKFIKNENNIQPTLKFQDIYFDGHNYFEVNLKENGNNIYVTKENVEEFIHLKIQMKYIGNIKKQLYALREGFEEIIYPDIYRNYNWKQLQLDICGIRRIEMKDWIENSVYRLAPLSDKTFIYLFWQIVNNYTTEQKSKLLYFVTSQYWPPYGGFKNLKGKSSNFVCPFNILELNEDSSK…	e3 ubiquitin-protein ligase smurf1	20	3.781e-38	0.5175	15	P:signal transduction; P:metabolic process; P:cellular component organization; P:regulation of biological process; P:protein metabolic process; C:plasma membrane; C:cell; P:protein transport; P:transport; F:catalytic activity; P:biological_process; C:cytoplasm; F:protein binding; P:protein modification process; P:catabolic process	EC:6.3.2.0	IPR000569; PTHR11254 (PANTHER), seg (SEG)
NAPIS-00610	>scf7180000046800	AUGUSTUS	14001	14843	280	cds-	Single exon	MEFLNLKQNGKNKFIGTNLWSPFKGYATFGGQLAAQSLCAGLLTISSDSLPSILHTLFINPGDPNKPIEYEVEILKNGNSIQMRNIIGRQDGILIVQTCISCSKKEITLKEILYDVKIYKDNFISLMKYIDLHFEENNELRKKQIEFIKENLGVLNNSFYIEVGEFRDNTRQIKITFLNDLKDNNQFSMFVTLLSDLLVVESALLSLNLKLFSKELHKISSIDHNLYFVSCELPKDKTIYYILECSSVKESKANIMGKICTSDGKLICTTSQQALVRLKK	acyl- thioesterase ii	20	2.57818e-106	0.476	2	F:hydrolase activity; P:lipid metabolic process	-	IPR003703; IPR025652; G3DSA:3.10.129.10 (GENE3D), PTHR11066:SF10 (PANTHER), PF13622 (PFAM), SSF54637 (SUPERFAMILY)
NAPIS-00611	>scf7180000046801	GeneMark	5594	9548	706	Pcds-	Multiple exons	KTYNNNKIFNNKQNSSLQDAYLRLMPQKQNQFESIVDYYDEIEKGIEIYKVFHRGLGHFIYLEILKQNMQKAKEGILLEGKLSKIGIYMVNDNNALDYALKNNLKKDMKEVKTLELNGRIGGIDKIITIYDGSNENYICEAVIKNLKLNTYEIKAINVKFGDSACETTNIKVKEKIEIGEDEFIVEFYVLKRLPVAVIIGLSFLEGNYCADKSSTTKFFNQKLSEILNNSSTISNDEINKILKFYTNVNNNFKSINATPYMQNTTNKNQLDLANGFNQLNINEVSNKYTTFMLLRNLYQYKRVPFGIKLRTKICKWYISEILYDIYNCFVYIDVLMIHYSQYNIYRGTDRFLQKELDVLGYKIDKEGIYYKIKSFIKKDVQRLMGIINWYRKFIPNLST…	pol polyprotein	20	3.6295e-25	0.469	1	F:binding	-	IPR012337; G3DSA:3.30.420.10 (GENE3D), PTHR10178 (PANTHER), PTHR10178:SF14 (PANTHER), seg (SEG), SSF56672 (SUPERFAMILY)
NAPIS-00612	>scf7180000046802	AUGUSTUS	2890	3558	222	cds+	Single exon	MKSYVVGSGTVSLKYKTGIVTATDTQASYGNLCKFKQISRIYKFKNTLLSLSGEISDIQELVKEIKIYTENDPVEITTQGYCRLIQRILYTKRSKVEPLNVTCTVCGINTNEISNLNNENSDSRILCTINHLGNFHYSDVTATGMAHLIALPFLRDQDLDCDKKQAIKLVEEAMRIMCYRSCRNSNQIIVGVVDKEDGAVINESYYIETNWSAGHKNDEIII	20s proteasome subunit beta	20	1.23243e-58	0.527	2	F:peptidase activity; C:intracellular	-	IPR001353; IPR016050; IPR023333; G3DSA:3.60.20.10 (GENE3D), PTHR11599 (PANTHER), PTHR11599:SF5 (PANTHER), seg (SEG), SSF56235 (SUPERFAMILY)
NAPIS-00613	>scf7180000046803	AUGUSTUS	2489	3199	236	cds+	Single exon	MKKVSLENKDYEQEELFNDIETNLKYLGTTFIEDELQDEVFETINILKKAYIKIWMITGDKKETAISCAINCGIMTGPEDEEVKVLEGKDFVKNIDTNNIFNYKSVILFRSTPKQKGEIALKFKNLQKNTLAVGDGNNDVPMLLTANVGVGILGKEGNQAGLSADFAIPEFKSLKHLILKHGRYNFIRFSKVTLNAFYKNTYLITIQYLYNFFTGFSGKPVYNTYFLNYFNVFLHL	probable phospholipid-transporting atpase ia isoform b	20	9.53812e-101	0.602	9	C:cell; F:hydrolase activity; F:transporter activity; P:nucleobase, nucleoside, nucleotide and nucleic acid metabolic process; P:biosynthetic process; F:nucleotide binding; P:ion transport; C:plasma membrane; P:transport	EC:3.6.3.1	IPR001757; IPR005834; IPR023214; PTHR24092 (PANTHER), PTHR24092:SF18 (PANTHER)
NAPIS-00614	>scf7180000046803	AUGUSTUS	4464	5885	473	cds-	Single exon	MEKESNFTNLENILNNEPDNKINYEQNEQFKMETNVVGNINDGEKISKKETHITTEISSNYYIEQGVIYQKVTENINVDQCEEINTPVQEETPIISTDVQTAVKLIDANSSETKVEDALDEGKLTVVKEAIVNQKGLVNEEIKDSIENIITDIPADPLQNKKTNIDLGEAVIEKDILNVAEENLQQTLEKNKKKVGSSQFSELSSKPVLETGELTNLINETSEKSTETVFIKECQPKNPFFDQTNSELTETNYKNTADMEIFDEPEKREVTISTPSPKRTKLNEDASNNLDAKKEVDNLMMLGIENNDVKNVDHNGMILNEDKIKTFNANSEKDDNKNSDENLFINKIDESKKMAEEIITLDKNDINKTEINETFVKNNDNTRNENKEIPAILDEGVKK…	hypothetical protein NCER_101353 [Nosema ceranae BRL01]	1	2.03191e-21	0.58	0	-		no IPS match
NAPIS-00615	>scf7180000046803	AUGUSTUS	8436	9323	295	cds-	Single exon	MARKSGRRSKRTKSLATKSSRFQVKRRRRRECKTDYKHRINLIKQDYNKQGAVKFRLVVRKTNTKVICQITRAYIDGDRVFAYADSTELKNYGVDFGLTNHFAFYATGFLVGRRALAKLSMDDLYKPKKTDGEFTITEDIDEERRALKVFLDIGLSRSTKGANTFIAMKGCSDSGVYIPHSESKFIGYDKKKGFNSEQLRDRIFCKHVSDYMKDLKEKDEEKFKLQFSDYIKKNIDPDNIQKIYQEALDKISIDPKKIEKEKKDYSHFKKFKVPKLPLEERKRRIQEKLITLQSN	60s ribosomal protein l5	20	4.32114e-149	0.706	6	C:ribosome; F:RNA binding; P:multicellular organismal development; F:structural molecule activity; P:translation; P:biological_process	-	IPR005484; IPR005485; IPR025607; G3DSA:3.30.420.100 (GENE3D), PTHR23410:SF8 (PANTHER), seg (SEG), SSF53137 (SUPERFAMILY)
NAPIS-00616	>scf7180000046803	GeneMark	10041	11182	170	cds+	Multiple exons	MIFCEICHTKFKCINGEYICQEGHISQTKLEIADDIHVSSRTYICSPLIEYNKQFFRQFVPEINEFFEKVLFVLCIKKTEKVEKYFKKYIKLRDLNSTIFVPEEEICKYLYLFNQHEKLFRRNKIESRFNKNIRETISKPAFGSKNIFSVPCYEYGLQNDFYYSNFYDRI	hypothetical protein NCER_101992 [Nosema ceranae BRL01]	1	5.68945e-13	0.9	0	-		seg (SEG)
NAPIS-00617	>scf7180000046803	AUGUSTUS	11868	13214	448	cds-	Single exon	MESKKAFNPLEILQVDANIKAKDLKKILMKLLKKYNTKKVSDEKKEEYEKKKIEINKAYDIIKNKDKFNSWLNTESKVGEIMAIPDAVLKNSSLSFIFYCLILGMCLPNFAYFKWKNMKNKNVHGVDFDTMEVFMNFFNEDLRKKNNFVLIRSLIYLLSQSKELSQYDFKNLEYVKDIVEHEYGFPLPDLKNINLGYLAIINHLFRLNKLNKKDHKYLISICFKLIDSMKYVAISKGYIDTLKNLFKLQAMFTQGIFDEEYYMLQFPYVEFKKIFLLKMQNEKINLDNLIVNEHQRAIAENVKNKMPKIKVEEFIAVVKNTGNEEEDSNDHDFILQTERSPKSNNAIYKIEKDSKVTIKVVISTTNNNLCVHSNVMNESIYNSWTAFITIDGYLNKDFV…	preprotein translocase subunit sec63	4	3.23625e-113	0.55	1	F:heat shock protein binding		IPR001623; IPR004179; coil (COIL), seg (SEG), tmhmm (TMHMM)
NAPIS-00618	>scf7180000046804	GeneMark	41	9248	1072	Pcds+	Multiple exons	KTYNNNKIFNNKQKSICSRGSILEEFFSSGRLPAANATKAKSVRAYKTQKKFVEVFHRNMQKASPLKIFDYLKDLEEGILLQGNGIYMVNDNNALYEKVGSKAINHNEKRTKLLLYMTGLMKTIFAKPQKMLNFNEYSACEITNIKVKEKIEIGKDEFIVEFYVLKRLPVAVIIGLSFLEGNYCNKTFNHEIFNQKLNEILNNSSTISNDELNKILKFYTSVNNNFKRLPSTCKILPTKKRLKKLLKEDIIEKSNSNFTNPTFFKRRKIAILKFKWEAANILKYTTTFMLLRNQYQYKRVSFGIKLRPKICQWYISEILYDIYNCFVYIDGTECTKFNPIKHINIVIYTKSKEEHINELDVLGYKIDKEGIYHKTKKVRTKKDKIYSESIHKNERRYIL…	pol polyprotein	2	3.08016e-18	0.525	6	F:nucleic acid binding; P:DNA integration; F:DNA binding; F:RNA binding; P:RNA-dependent DNA replication; F:RNA-directed DNA polymerase activity		IPR012337; seg (SEG), SSF56672 (SUPERFAMILY)
NAPIS-00619	>scf7180000046805	GeneMark	91	5205	124	cds-	Multiple exons	MVKDALDLLTTVIIVKSYNSIRTSKHNIPLSSTYSTLFEKVKTNLNIYKKSKEILIIEIRITNQDCLHCREQHIRKYDLLANKLGQIYKSSTRIIQNYINQLKILPIFEMYIQEEEIKKLCTNK	hypothetical protein NCER_100825 [Nosema ceranae BRL01]	1	7.53511e-06	0.55	0	-		no IPS match
NAPIS-00620	>scf7180000046805	AUGUSTUS	5711	6817	368	cds-	Single exon	MIDVSHYLLNEHHTKDILNELLNGKKSTSINLSAKNLKSIPRNISLFKDLKYLDFSINYLTDVCVLPDSLKYVILNFNKLVKLPEHFFELKNIEIIQLKYNNLSDVSELIEKLTKLTIIDISFNKIESLPCTISKLINLKYINISGNKLTDFPYRCKDLINLKELDLCNNYIVNIEPICEINNLEYLHLRNNKISEITNNIGNLKNLICLNLSRNNISNLPKEIIKCEKLKELCLSLNQITNFDLICGIKAIMFLYIDNNQISGIPDNISNLENLEELVLSSNNISFLPKSLINCKNLLKLDLRDNKIIYIPNELLEMLSTLRYLNLKGNDFLNINDIENINFVKKLKEIMNDRLEIDCNNINIKTNE	small gtp-binding protein	20	6.78872e-27	0.5505	11	F:GTP binding; P:small GTPase mediated signal transduction; F:nucleotide binding; C:intracellular; F:transmembrane receptor activity; P:signal transduction; P:innate immune response; C:intrinsic to membrane; P:cAMP biosynthetic process; F:lyase activity; F:adenylate cyclase activity		IPR001611; IPR003591; G3DSA:3.80.10.10 (GENE3D), PTHR23155 (PANTHER), PF12799 (PFAM), PF13516 (PFAM), PF13855 (PFAM), SM00364 (SMART), SM00365 (SMART), seg (SEG), SSF52058 (SUPERFAMILY)
NAPIS-00621	>scf7180000046806	AUGUSTUS	53	5485	1810	cds+	Single exon	MNKEDTLNIKDIINVGNTMNNKDIINSGITTKDNFIKDNNNKNSQIKDNNRKKSHDKYNNNSQIKDNDRKKSHDKYNNNSQIKDKNNKKYHFIDKNETTSSLSTSSSLSILTSISTSLSLSFKTLKNIKIIHNFTKHDTILSPILISIKKTLLLLYKNWSTLSKHQRHNLIKIYPVIYKYCKMYKIEICKEIKKSLTLVWKLNFPILKYKHIKLFVDEMSSLREYEDKKEIINIHKEVYETIERYKVDYEMKIKDRNVLERDLDKNVLERDVINRKIVEREVLDRNVYKRDVHREVLDRNVLERDVHREVLDMKVVEGKIYSDDKDEKRETGKIVDISKLMKTDDKDEKIVDRNNKYKIESSIEDEIIKSDKLSSSIKSLSLIQDLIQHINNSLREQLN…	dynein heavy chain	20	1.80295e-30	0.6485	3	P:biological_process; F:hydrolase activity; F:nucleotide binding	EC:3.6.1.15	G3DSA:3.40.50.300 (GENE3D), PTHR10676 (PANTHER), PTHR10676:SF136 (PANTHER), PF12774 (PFAM), seg (SEG), SSF52540 (SUPERFAMILY)
NAPIS-00622	>scf7180000046807	AUGUSTUS	4725	5147	140	cds-	Single exon	MQAHEVKANNFEKFNSNEKNLDKESFEIKNDEKIKTLKSTDAIKNNINETSKLFKKSTSQENNICEITAHIKQLNTYNKINNMIEEDIVLDFNTCIKKNNLINDRFDIDDKLKWIHNLARIAKDIEQFSASSHFIFYFIF	---NA---	0			0	-		seg (SEG)
NAPIS-00623	>scf7180000046807	GeneMark	5199	5588	129	cds-	Single exon	MNFIFTFLLFLIKSSKDNITSNTILNKKNFKTKSPTFYNVNISKKLSINNYKPKEKFNIDNLVPKKIKLNDINDFNYEFKITKKENFDFKNISNDFVFNTDENIEDINMLIDKTLSNMDDNVNDLIFFW	---NA---	0			0	-		SignalP-NN(euk) (SIGNALP)
NAPIS-00624	>scf7180000046807	GeneMark	8222	8704	160	cds+	Single exon	MFLFINTVTLLNIYNLEVQTKNFTIIDCKTSSVFSYGFVRDFLPSEYKNKEKNLFKFENDDLSELFFYKIASDYLKLNENRIYMIESDKAITMCDFTISINENCKIIDINPKFSFGKVDDNYQKIEIKNIDNYSKFIWDYFLQNTINNNKTILIYNIKKY	---NA---	0			0	-		seg (SEG)
NAPIS-00625	>scf7180000046807	GeneMark	8737	9333	198	cds+	Single exon	MNYPLIYLYNSIEKIHNIFSILLDIIKNDTVVRFDTLNESLKIFCENENENMIMQRYHLLKGQEINAKSKDFFLSCLLTDIFNILNFFINNNSFIFTIFNFIEFKNILYGEFYIVSEINLDYDKVKRDNNNKTAIYLYDVDNNEINKFITIYCKNKILIILSKIWCLNNNLNSFKIIIHTYKEIYESKYLDIRKNIYD	---NA---	0			0	-		seg (SEG)
NAPIS-00626	>scf7180000046808	AUGUSTUS	423	1115	230	cds+	Single exon	MKSRFFISQTANIYGGVSGFYDMGPILTGMKQNLITEWRKHFVYFDNLHEIDTSCLLPYSVLKASGHVDKFCDILIKDEKTDVPYRADHFLADYFSTKNITAEIDKILKNVDCMSCSEIDQIIQKYDIKSPDNNNFKPAFKFNLMFETFMGLKNSSLLFLRPETAQGQFLNFKKLYEFNNKKMPFGSCSVGKAFRNEISPRTGLIRTREFEQAEIEFFVAPNKKNLKNFI	glycyl-trna synthetase	20	2.05277e-106	0.6445	10	C:mitochondrion; P:nucleobase, nucleoside, nucleotide and nucleic acid metabolic process; P:translation; P:cellular amino acid and derivative metabolic process; F:nucleotide binding; F:protein binding; C:cytoplasmic membrane-bounded vesicle; F:catalytic activity; C:cytoplasm; C:protein complex	EC:6.1.1.14	IPR002314; IPR002315; IPR006195; G3DSA:3.30.930.10 (GENE3D), PTHR10745:SF0 (PANTHER), SSF55681 (SUPERFAMILY)
NAPIS-00627	>scf7180000046808	GeneMark	1163	2137	287	cds+	Multiple exons	MKLENAIEKKIINNEILAYFMGRAYLFLLNIGIDRNKIRFRQHKKDEMAHYAKDCWDIELHSSQAANIDLSYSEKLDDPIVIKEWRPIIEKKNFIKHLKNNFDAFEKEIKSLKNSELLEMMITEESENFINYKYKNEIYKVPCEFPSFGIGRILYILLEHLFYIRSSDRPVLKLTPQISYIKCVISYVIYRIEFDKHIDFILNNLRELNILTEYNNRSCSIGKKYASCDEIGIPFFITFDNNSLEDNKVTIRERDSMEQIRVEIEKVCFYIEGLVSGKLFWEKITTP	glycyl-trna synthetase	20	5.99042e-88	0.5165	2	F:catalytic activity; F:binding	-	IPR002314; IPR002315; IPR004154; coil (COIL), G3DSA:3.30.930.10 (GENE3D), PTHR10745:SF0 (PANTHER), seg (SEG), tmhmm (TMHMM), SSF55681 (SUPERFAMILY)
NAPIS-00628	>scf7180000046808	GeneMark	2332	3620	343	cds+	Multiple exons	MLDFNAKLLKYKNFNLVKHINEVLPKFEKSVLTMERDSIIKSKKEVETEIFKSFILNSDSLLEILNTHEKVYSQVNDLQLISDYFNKINIGINYSEPKFIDKKNSFDTGERKINDNDSYSLINAFNLSVLKIKILKTELQIILSQTKFIFYGSEKKIQNFYDKFYYLCYFQENSIVTSKKESNFENDEMIEYALKTEKIEFLINLKKLQEINKIKTLVDLICNIFDFYYLYYDEEIKLIDEIEKIIVVDKIKIMLMIENQIYFCFKSFEKRIFSKRYNLKTLNDILNLIAEKLKFKGNDFSYLIDYFKIKIESQKEELLENAKREILKILEKYVNSEQSINFC	leucyl aminopeptidase	4	6.00986e-27	0.485	1	F:aminopeptidase activity		coil (COIL), seg (SEG)
NAPIS-00629	>scf7180000046808	GeneMark	4140	4808	222	cds+	Single exon	MKELLNNLVISIYKKQNKKPSTLFLNTLASYNKISPVPEINIDYMATKIKNQSYKAYLIFSQLKLTTQIICLIYVLINVKKTKIEIPVKKIALGFVHNILIYKDKIDTHLYNILIEIHSNSLVYLKLKNDRIELYKEYEEIVINGGDDLLEFYINMYKIYVKINSYREEKVIVKHEKNKDVLIEILKHQGIIKTDLNDYKKIMIITFLINYFTQNTLKNQTL	hypothetical protein NCER_101264 [Nosema ceranae BRL01]	3	1.00165e-26	0.546667	5	C:spindle pole; C:cytoskeleton; P:microtubule cytoskeleton organization; P:microtubule nucleation; C:microtubule organizing center		no IPS match
NAPIS-00630	>scf7180000046808	AUGUSTUS	5482	6165	227	cds-	Single exon	MIKILFCKLAFLIKFIFSAEVDFKTDFYKTKDIKIAQNDVLGYFTIKYRHYKTQEDLVKNLKFVLFQEKLPLTVQNFIQISKGIKHQEKLISYKNCIFHRIIKDFVIQGGDVINKNGTGSFSIYNGNFNDENFIFKHKKGSLSMANRGPNTNGSQFFICIDNVSHLDNKHVVFGHIFDGEDVLHDLNLVKTQYGGMPEFDVIIQDIVFIEDNKILKNLLLVKEKFEL	peptidyl-prolyl cis-trans isomerase	20	9.16059e-49	0.632	3	P:protein metabolic process; F:catalytic activity; C:plastid	-	IPR002130; IPR020892; PTHR11071 (PANTHER), SignalP-NN(euk) (SIGNALP)
NAPIS-00631	>scf7180000046808	AUGUSTUS	8705	9610	301	cds-	Single exon	MTPTYFVEYAKKFAKDLNIEVFDKQFMKEKNMNLLLGVAQGSHQDPKLLKIKYNGTDKTNVDVCLVGKGITFDSGGISLKPSANMGTMKGDMMGAAIVLTVIKLAADMKIKLNIEVYIPLTENMPGGSATKPGDVHIGMTGKSVEIDNTDAEGRLVLADCLALAQESNPKYLFDMATLTGAISIALGDNFLGYFCNDDELANKINKASIYSNDLAWRMPLSTLFLNSMKSNVADIKNSGGRKGGSCTAAIFLNEFISEGVKWAHFDIAGVDFDHNNTSVYGGGITGRGLGILYELIKSLNE	leucyl aminopeptidase	20	1.47799e-121	0.655	4	F:binding; P:protein metabolic process; C:intracellular; F:peptidase activity	-	IPR000819; IPR011356; G3DSA:3.40.630.10 (GENE3D), PTHR11963 (PANTHER), seg (SEG), SSF53187 (SUPERFAMILY)
NAPIS-00632	>scf7180000046808	GeneMark	9667	10122	151	cds-	Single exon	MEILSYEKLFVSTKEEKGRKVYIHLYFKQNDEYIVSQDNDKKHLSFLRLVKASYKIGSFYIKFEDSEKIYVYICFGEKQNQIYSFKENIMKLGANILKNLLYINEHINFYLCFNDYKQELVSGIVLSYYKYNFLNKEQKKLQLYQLSILIT	cytosol aminopeptidase (x-leu x-pro)	2	1.06607e-08	0.515	10	F:hydrolase activity; C:cytoplasm; F:metalloexopeptidase activity; F:peptidase activity; P:proteolysis; C:intracellular; P:protein metabolic process; F:metal ion binding; F:manganese ion binding; F:aminopeptidase activity		no IPS match
NAPIS-00633	>scf7180000046808	AUGUSTUS	11859	12389	176	cds-	Single exon	MNEMEQQFEKIFKNSLIQLVAQLLRFQSAIKEIDSVLSKTISKQNFNKNNSQNNYFLEKLDKFSKKIKLFSNVLDKVTNSCLNKQEFYLIEYKNKNLLKDLIFYSKLYKEYVGNIKLELEQLDRIQNNSGGNYRFETKNSTIKNLLVDFKYHIDEMETIYYLYDASKDKTDECIIL	---NA---	0			0	-		seg (SEG)
NAPIS-00634	>scf7180000046808	AUGUSTUS	17455	17772	105	cds-	Single exon	MKKLKGKKVTEARYEFPQQFGFNYFHSQLEEIQEFNLLWDMIPITDYLFQFDDDIKNSAKELYENYAKVYRSVNDTNIITKSEYKYLENWYKGRLMEESSLCKIF	---NA---	0			0	-		no IPS match
NAPIS-00635	>scf7180000046808	AUGUSTUS	24792	25418	208	cds+	Single exon	MSNHEHFENEHVHKFYKKYADDFNITRVKPWPKIIDFLNKYDRKNYLNLDCGCGNGRNLNISNLSTFIGMDFSHELLKLIKSDNVLRGDCMSLPFKDKTFNIILSIAVIHHLSTYDRRRKAMKEMFRCLKENGKILLYVWDEKTKHKSKFKHIENKEYFVKFNNNFDRYYHLFDINELIDFCKDCGFIIEECGFEQESIFAILSKKFN	trna (uracil-5-)-methyltransferase trm9	20	5.70229e-68	0.5355	6	F:methyltransferase activity; F:transferase activity; P:metabolic process; P:methylation; P:oxidation reduction; F:oxidoreductase activity		IPR013216; G3DSA:3.40.50.150 (GENE3D), PTHR13069 (PANTHER), PTHR13069:SF5 (PANTHER), SSF53335 (SUPERFAMILY)
NAPIS-00636	>scf7180000046808	AUGUSTUS	26255	27370	115	cds-	Multiple exons	MLLVIWLSVPQCSGAVFIYRFYVNGLFRAHEKDLDSFINNFKIKLKESLGRYYELANGENQINSSNMNESKEMTGIKSTIKQFEYNNQNNDIDSLVDDIDVEDSNMTLIDSKDEK	hypothetical transmembrane protein	4	4.39924e-15	0.555	1	C:integral to membrane		IPR004345; SignalP-NN(euk) (SIGNALP)
NAPIS-00637	>scf7180000046808	GeneMark	29679	30329	216	cds-	Single exon	MSEKINIDFLFKNISKISPNTLSSLDVSEEFNALKLELNNKDLNKLKVIFTIEILIKIIKKKQDERILIDILLYILQKYNSCTFIIFRLRIIKNILSLNCYVPCFLILFNIFEQIDSFKEYSEGSMNYDSLNVKDQIDSLFVLQELRSLFLSNLNKISDCYGFVEVSNILLKEFKKHNKEIYSEFIEGICDKVNKHRNYIKECRNKNKKAEKMILI	hypothetical protein NCER_102047 [Nosema ceranae BRL01]	3	2.13059e-31	0.55	0	-		coil (COIL), seg (SEG)
NAPIS-00638	>scf7180000046808	AUGUSTUS	30415	30933	172	cds-	Single exon	MIRKIIYEFNQCDPKRCSGRKLVKMNLIQSLPIKKYFNGIILSPNANTVISPKDAQHIEKYGIGLIDCSWAQLEKVNFKSLPKRHNRLLPFIVAANQVNYGKAYKLNCVEALSAALYICNFKEEAYDLIKEFCYGEAFMKLNRELMDLYSECEDSIGIQQVEKNWIDRNKNK	yor006c-like protein	20	2.56199e-81	0.7235	4	C:cytoplasm; F:protein binding; P:nucleobase, nucleoside, nucleotide and nucleic acid metabolic process; C:nucleus	-	IPR007177; IPR007209; IPR022968
NAPIS-00639	>scf7180000046808	GeneMark	32522	33517	331	cds-	Single exon	MNKVDEIIEKCKDKYYISKNKSFLREYFNKKENIEFLINEMNSKRNYTILNILERINFSFESVVPSFDSKNNKFLTYYMYSSIFWMYKKNYISCDKFDDIKLSFQKMKNFAKMFEDTENHYIMYNIEKDRKIQKQIKDDFNAKNNSSVVIQREEIPKMVFFLNVDNIFDFSNYTEYDFEYARDVISDIKHDFSKLININNTNIHYIRNKYQNTMNLYTKIDRRLNRRLSKLYNDILQNKKHNIDVKLVSKCSILQLVSEITFFRFDTVNIEDLYTVKDKNDYENIFKPFEGMRIVVFEDKNRKIEWKEKLWYLDAKYFHLFNTINKKATVI	hypothetical protein NCER_101693 [Nosema ceranae BRL01]	3	9.00404e-95	0.576667	0	-		seg (SEG)
NAPIS-00640	>scf7180000046808	AUGUSTUS	34548	35165	205	cds-	Single exon	MYENNIHDEESSLIRNVKDEKSNQNTIYDLDNEKTEENLFSQKSEDNTDHENIFDEIFDLSKIDNLIKKLYKEDSCKPYVTEFNNTKNIFLDVNFNDEIQYQQNINDIPISSFKTFHKNDNFLSKKQTSLKPCIMKRTIFSNIEKTNPDVSMDFTKIRKLNRHGSFFDDSVLNNISDEEDLRVNNKSIKCDKNENIYIPTCERIS	---NA---	0			0	-		no IPS match
NAPIS-00641	>scf7180000046808	GeneMark	40462	41634	390	cds-	Single exon	MNLLLYISFCLTANYNMYQHYNNNFISENSEISNCNNNFRKFAYQKSFINNYENSEISNSNKDIRNFSSQKSFISNYENSEISNSNKDIRKFASQKSFINNYENSEISNSNKDIRKFASQKSFISNYENSEISNSNKDIRKFASQKSLISNYENSEISNCNNNFRKFSSQKSFINNYENSEISNSNKDIRKLASQKSYINNYENSEISNCNNNFRKFSSQKSFINNYENSEISNSNKDIRKLASQKSYINNYESSEIFNSNKDNRKLASQKSYINNYESSEISNSNKDNRKFASQKSLFDNFKLFRIDNERYAPNTKKLNRSNSSKVSFNPQVKTRNFYSFKNDDEINKITSRKILSSNEKEIFTKESQNEKYNFSNNSESIKFHKKLLN	---NA---	0			0	-		seg (SEG), SignalP-NN(euk) (SIGNALP)
NAPIS-00642	>scf7180000046808	GeneMark	41762	43636	385	cds+	Multiple exons	MNTLNCSTDLSYQEFKNYVLSFGPCTLVPKENKTCEIYFTNIEDANVCAISSTKNIKFTKSSIELSKNQLLEKIKNFDGILNKNLPLDYDTILIGPLDIELNEFSHIINKISPLFGIVKIGKYFKILFLDSKITKRFVNIISNVKIDSKSNFMQDKTIIECENIEDGINVHNFFGGMIYKEKIIISGFYPEFNYIIERLKTFTDKNWPNSEYKCTSKLMALCGFVCESTKKILVAKCIYCEKILEGWEKSDIPIIEHYNHKKKCTFIFDSNDDKSLPKNNFIRYDIIKNRPFIFCYKCGSTTKHTCKDIKFKIDFIDSNIFFFKLISGKFLDMIDLHITTNLKVPVKIKNIFEGILEKVDPFCSLNEFLIKYEHEILDNLEIHLF	baculoviral iap repeat-containing 5	20	1.6096e-40	0.524	10	P:cell cycle; F:protein binding; C:cytoskeleton; P:multicellular organismal development; C:protein complex; P:response to endogenous stimulus; C:cytoplasm; C:nucleus; P:regulation of biological process; P:cell death	-	IPR001370; PTHR10044 (PANTHER), PTHR10044:SF15 (PANTHER), SSF57924 (SUPERFAMILY)
NAPIS-00643	>scf7180000046808	AUGUSTUS	44575	45234	219	cds-	Single exon	MKLNIASPVNGTQKMYEIDHKSELKLYGRKIGDQINGELIDSKFNGYVFEITGGDDRQGFPMSKKYLTPNRVRPLLKKGDTGYRCRRRGVRKRKSVRGAIVSEEINVLSLIIIKVGNQDLDGVTNIIKPRTHLPKREEKLIKMFNVPENEDVKKFVTNCFKQMGEGIENFKIPKIKPTSHIHLAKKEKIEKSKAAHEEKKLRNQREREEYFRKYNIQAN	40s ribosomal protein s6	20	1.50948e-91	0.7035	4	C:ribosome; F:structural molecule activity; P:translation; P:biological_process	-	IPR001377; IPR014401; IPR018282; coil (COIL), PTHR11502:SF1 (PANTHER), seg (SEG)
NAPIS-00644	>scf7180000046808	AUGUSTUS	45660	46598	312	cds-	Single exon	MSNSLVYFHTFKANVKERWKNKPLIDVLSYEFQTRPREYFIEAILNGVVTVNDKIVSLNYRLKLVDYIKHTIHIHEPKVPDIEIIKKEDEYIVVNKPSGVPCHPTGAYIQYSITKKLFGDMKVACVNRLDMPVSGILIITYKNLKNSMMKINDTEKIYIAKVNGKFPNSIECDYKIFCQEGRRRFVDEKGKDCLTKFKLIKFNSKYSLVECRPITGRTHQIRIHLQALGFPIINDLIYGDYEIENKEYISNCTEKWDKEEEKHKMNCVLKYCKGENNRSFDVQKKFICLHAWKYKFNDIWYESRLPEWTNID	rib2p	20	6.46307e-111	0.5325	4	F:binding; P:nucleobase, nucleoside, nucleotide and nucleic acid metabolic process; F:hydrolase activity; F:catalytic activity	-	IPR002942; IPR006145; IPR020103; PTHR10436 (PANTHER), PTHR10436:SF40 (PANTHER), seg (SEG)
NAPIS-00645	>scf7180000046808	GeneMark	47932	51993	568	cds+	Multiple exons	MKSINVNFTEILTINSISIISLLSYNTLKKNNVFLEYIYWIIPQYLIIMYPSEKQNLLVLLFNLIDFNKIRYKKVNLKNISHCNRNVVTFIRSIVALQTAICILGADFKSVFPEKFLKQKSYGLSLMDIGVGSYLFNGGIFAHKCKWKNIIYLFLLGIIRLLFIKIFNLQVDVYEYGEHSNFYFILGSVHLLYKLIPKHNFYYKYIGYVILFIFTVITKLFHINEFILNDNRNSFLQKNKESFYVLIPFVSFFMIIQHLSDKIFNNKFKMYNLLKYSLLFYCLLLISLQIELPSRRLGNLSYLFYILFSHTLIMVGYYFVGVLTEFKTYKIIEYVSANMMKNFLITNIIVLVLKKCISFNKKQCDTYSRNGLSKENIVDQMMRKDAISRLFAQTQCYNE…	hypothetical membrane protein	20	7.76297e-52	0.4925	7	C:endoplasmic reticulum membrane; P:GPI anchor biosynthetic process; C:integral to membrane; F:transferase activity, transferring acyl groups; C:membrane; F:metal ion binding; F:zinc ion binding		IPR009447; coil (COIL), seg (SEG), tmhmm (TMHMM)
NAPIS-00646	>scf7180000046808	AUGUSTUS	52822	53661	279	cds+	Single exon	MFKEKFPTVNDLDDKESIEYKNNYYKDHVNIIRTYLTNLDLQILNHTFIGKLFSCNKYDAKMNSELWVYTDLRYGLKSIFVPIDFFTLTETVLSLDCEVCGIFRVKNSVTTVEECISMLEEEIKNRTNFEDIRNRLAENFSVIDLTTAFKALVRNYEYSVIPDNFIDLIYKMGDIESKYDRMIVFHYFFVSLPKFNRYLLEATIYFLYLIHDIATKNGKDYNNNMNMEGISTVMMPNLLLKDIKNVSLNKVPILVKFMKEFILNFPLIVKLNPNYNNFK	lrg1-like protein	20	5.95674e-104	0.4885	2	C:intracellular; P:signal transduction	-	IPR000198; IPR008936
NAPIS-00647	>scf7180000046808	GeneMark	56160	59220	484	cds+	Multiple exons	MKRITKDKELEENKRKEIEFEEKTSKFLQEKRKEMEARIFESIDQMFNNTLVEIKTYKKFYNIKEYVNIFKSIIKYIASTSGCSIIITIDTFTYIFGLFEGFQRYYIEKGLTIKSIYTIFITKKEEISSLCGLFLTLRDMGKSHLNIVCNKDLQFIISKTYFFCQPNSLKLNFISNLYIDRNIIVSNNFKIEIKDIKGRLLDYMENDIKLNTIYIINDNIFENINTNRTGCAIPSKYRNVSGILLSLQNKFILLDCGEDTINQIYRISGSYKIIDKLDLIFISHSHADHCLGIINVLIKVKNQIKVMGPSIVLNFLKILFNNLTLIYTDELKLIEKNYDINKKNEKDCIKIFKFDYYVEICGCLHNVDSCSISIKDENYKISYSGDSRPSPLFCYISKN…	ribonuclease z	20	3.9457e-81	0.5445	1	F:hydrolase activity		IPR001279; coil (COIL), G3DSA:3.60.15.10 (GENE3D), PTHR12553 (PANTHER), PTHR12553:SF3 (PANTHER), PF12706 (PFAM), seg (SEG), SSF56281 (SUPERFAMILY)
NAPIS-00648	>scf7180000046811	GeneMark	5053	5760	235	cds+	Single exon	MNIIFNLLFNFIKSSNDVTNPKNIINNNFLHKKRPIFHNINTSEKLLENFNTSICINNMENLATKKLKMNNNIDLNKNLKNKKEKFHLDKKNLDNKFKYDDNIDDINILIDKTLLNMNDNLNDLVDFCESILNEDNIMYKNITNCSLQNNEFNKYETTDSKNFEILNNLEKNKNKIFFEIENKDTKKLISSEIPTELIDINFKLYYNQTIKDNYKSNLTDINENSDTKEANTTIT	---NA---	0			0	-		coil (COIL), seg (SEG)
NAPIS-00649	>scf7180000046809	GeneMark	7179	8357	284	cds+	Multiple exons	MNLNNNKLTEFPDNYNNIFLPKEITKSLEVLFLYNNKISEISKNICNLVNLKILDLSENIISSLPKEISKCKKLKYLDLRKNKIIGLSKINIFELKCKMGKRLLIDDIDYKKINEIYFQLDKKSVRFNYVKLRNCKPSPVPSIIYSEQKLIKIINDWKENFSKYCRPNNKIDILDPNEFTFEVKSFDTTILINYIYHLYNPKDKYLKWNVPINLLDDFKKYIGAIVFKLFSSDDLMFVEGHLNSLFTVICYCPERHKNEMIYLYELLINEDKNFIEKSQQKTQI	leucine-rich repeat protein soc-2 homolog	20	3.53304e-09	0.588	0	-		IPR001611; G3DSA:3.80.10.10 (GENE3D), PTHR23155 (PANTHER), PF12799 (PFAM), SM00365 (SMART), SSF52058 (SUPERFAMILY)
NAPIS-00650	>scf7180000046811	GeneMark	9544	10068	174	cds-	Single exon	MFINFEKLKISYNKSIYQNLKLNESKTEELKSKKNQILLKELKNLGFIDVYNSWPKDTLKKIYENEDENIKMTKKQLDIIKNYFCIVKKFFNKHKDENFKYKKSESEFENQVNKIIDSFLLMTLQPTSDLLITLLNFFKNLEDDTFEHERELITQSQKLYSEYMIFDKYLNKNK	---NA---	0			0	-		no IPS match
NAPIS-00651	>scf7180000046812	AUGUSTUS	223	1899	558	cds-	Single exon	MQISLDQAESKSFFSLNCKFDFFTRETIVKINDMVFTSEKSKNDKPVIEKSHVVEHLISSNDSDVIISSYLNLNYINNFLKYVYIQIPNIKLQISNELIKYEILLFANNYRIDSEGRISGIFNLLSKINAFKVFNYLDLLEEIKTSSFKVNFVNMKFSYDFKIIYRDQPKNNCFTSDSNIQDKIFDLRKYKFSFEEINKDLDFKFRINPIENIFKILDENFNLKNNFIFNQNLIFKIIPYNDLILDQNNIEFYVAKKKFSLYYINGNYKFICEGFEIKFNFKSCSIIKALVQNNYTIMSCSNHLSYIISNLFCNLEKKDTQTFDKFLKNEILNCNIMYKNYLSEKMNEVEYFTDIKLSFDISDKLLEKLVFNEFSICEQKIEVSDFYTDCVILTLQNEI…	---NA---	0			0	-		seg (SEG)
NAPIS-00652	>scf7180000046812	AUGUSTUS	2219	2677	152	cds-	Single exon	MSPMFTHFLDFEKNKSTVDNFPFTIRTISTKYKKMNNEVDDEFIETTFEIESYNVQIPSLLKIKTYNSQFLFTNDLPIKIRLKEIDIENGVINKPIIFSFEIKKEDINTILESFNKFYKRRNLNIGFHQAFVNNQPKDLKPFNLIVKTFFIL	---NA---	0			0	-		no IPS match
NAPIS-00653	>scf7180000046812	AUGUSTUS	2731	2979	82	cds-	Single exon	MKDFNTLFLDIEFPKVYSPLHVQLCQAECMIDSGSYTLNRVAEINIPNIELGKYKGVEIAGNFNLTYVNPTHLINILKKRKM	---NA---	0			0	-		no IPS match
NAPIS-00654	>scf7180000046812	AUGUSTUS	4907	5575	222	cds-	Single exon	MQNRDTFSYKDRNLHEDNYYNDRNRNMYSFSNEYRKFSHQPNYDDSRFLNYDDPNDRFNCPYCSKCTYHGVPFKGDGGFKTNNNFDRQDFDNKRYKRGHPNDVNKIVIQDFPFNVSICDLEDFVKKFGFEIIFSRMTSRGDCAILELKSIQDKFTAIQKLNGIDFCGSKLYVREFKTFGIPNSGDKYVEKNDFIDNKMNSKSEDDEQGVDIYSGLDTINLDQ	arginine serine rich pre-mrna splicing factor	6	3.32118e-34	0.521667	6	F:nucleic acid binding; F:nucleotide binding; F:RNA binding; P:RNA splicing; P:mRNA processing; C:nucleus		IPR012677; PTHR23003 (PANTHER), PTHR23003:SF3 (PANTHER), seg (SEG), SSF54928 (SUPERFAMILY)
NAPIS-00655	>scf7180000046812	AUGUSTUS	6803	8110	184	cds-	Multiple exons	MAYIFTSIIINIGLLYICKFNEYSLTFLNFIILYIFKLKGKDFESKINGVCDISGVLMLNTIKMSYLGKEFDRNRHTICDLLGYVLFIPGLILGPTCTFLEFVQTQTSENIQIPYQSLCISSLFLIFVKFFENYFPSKVLFEKNTSFFKRLLNLYLYNLGYVEYKIYNGGDKHIYKRFKSRMEC	hypothetical membrane protein	3	8.79172e-48	0.643333	1	C:cell	-	IPR004299; seg (SEG), SignalP-NN(euk) (SIGNALP), tmhmm (TMHMM)
NAPIS-00656	>scf7180000046812	AUGUSTUS	10292	11692	466	cds+	Single exon	MNPIEVMYFWTTIQEIIDENNVLIVLGFVLDLQDNSIIFPRYAQKALNFHIHQINKRIAKLLTRSFIFYTKSLKLFKFSRNLKFLETKETEFNKQTFLINYLYELFIKTPTVEFSNSIDNFCNLGEREVIIDFSKILLNQINKLDEVNKKKYIKYLSGILTSPESILDFCYFNNSNLDCEVLIEFLYLLNKPIYFEMLQIIYDNVKYYKLIYIKLLPEFDVFKFTFRDDNIEIIEFILKNKSKYLNDIVEVINNNLSRKTIIQLYIDNYSILKNFNFNFIFDEIIQISLKVPVILHNIYNFITNENQKAVLYSILKDLDEDFVVEFLKKNDDDDCVGFLLTNRPLKNSLKNYIIEKYKNNERFLYKLFIYLDKSEVLNYIERYLIDKKSLEYFLLILKP…	vesicle coat complex subunit	6	2.20657e-141	0.533333	3	P:biosynthetic process; F:nucleotidyltransferase activity; F:transferase activity		IPR022075; seg (SEG)
NAPIS-00657	>scf7180000046812	GeneMark	11989	12942	317	cds-	Single exon	MQETSIKINLDKELFESNEFISGHVLVKTRVPLYIKKITLNFSKFRKMDICKLESPEGPKLKKVSNDTLEYSYDFILYETLDCELSCGAHKFPFKFNLKTMDSSTSEIKGIYFDFLVNVCNSYLLTSSIFLDGIFEPLYMCKKKVMVVDKIDILSTFQTKFELSTIMCLFYKTYTVKFSLNKFLYYSGDQLVLTVAFNKYIAKLVKNIECNLYEVLTIHSSDINFIRTRYIIGGNAQSSKNDFLINFRIPSTTPTCVNEDTFSLKILMFVNITFYNITPIRIKKYLQVVKKQIELPIEDSFEVLNGDTYEEKLLFLK	20s proteasome subunit	4	1.63535e-62	0.5025	1	C:proteasome complex		IPR014756; seg (SEG)
NAPIS-00658	>scf7180000046812	GeneMark	14809	15504	231	cds-	Single exon	MSNSKTNVNAYSPEGRLFQVEYAMKAMNLGTTTIGIKTNDFVLLLSEKKIISKLQNPKSIKKHFKISEHIALGFAGISADVKLIVDKARSFVLEHEHLYDEECKIERLLEYLGDLSLNFDDENNRIFSRPFGVSILIIGYDDQPRLYSLDPSGSYIEYKTKAIGSGNEVVENLLENKYKTFTDFDTTLRGAINLMKDVMKEKISNNNVEVMAINKEGIYVLQPEQLNEYFD	proteasome subunit alpha type-5	20	8.80976e-93	0.6675	5	F:peptidase activity; C:intracellular; C:protein complex; P:protein metabolic process; P:catabolic process	-	IPR000426; IPR001353; IPR023332; G3DSA:3.60.20.10 (GENE3D), PTHR11599 (PANTHER), PTHR11599:SF14 (PANTHER), seg (SEG), SSF56235 (SUPERFAMILY)
NAPIS-00659	>scf7180000046813	AUGUSTUS	1817	3859	680	cds-	Single exon	MSFDSQSEQIINLKYVEAISCKEIFDCIDKIVNFKNNVKFKNNPIFIYDKGENNNYFKMKKFSGNTFNRCFYNMDINRYYRFLVRYFTMKLGRIKFKDLEYIKTAKEEITAICPGAIVEYKWIDPNYNKNDENVLEQIFNEFKNDIPKEWIHFVPDYILSSKNDFNYSENKALYCNFIPTLQKPLTLNEGFSNEKDNISEHDKEIYLENNTKKIVKTEIIGYFTESNNNKKENTLNMNTINIGKNLSDVKNYELDIKTDDIKNNILTKQKYNVSNNNENLNTNSIDLIVDQENFNIDKENNLLIDLNYNNENHYVKEKINVSNVDTDIEKINSNNEKNVKNKDVSTDFNDIKEDVNLIYLNSEENFDPFYLGSDNINERFDEKNNKVDDFDTKNININT…	---NA---	0			0	-		seg (SEG)
NAPIS-00660	>scf7180000046813	GeneMark	5345	6238	297	cds+	Single exon	MFLKELFFYIFFNFFIVSAANFEIYKFNKLDKKETFEFTIRGRLYNRIGLDIQYFINITCIRIENTNIDNLPNEFSYLKNLKCLFLYKNKFIKLPIVIGKLFSLKELNINEPLLQEIRMNIAQLCDLKELYITAKNNVEMPNIFHRLITLRKLFLYKVNLTKLYDFSKCKNLVEMNLIDNNLKHFPISITKLKNLQQLCIIKNNLNKLPNSISRLQKLQYLFLHNTSLKNIPEKMGTMKNLIVLSLKNNLIKSLPLLMSNLQDTLFKLDLIGNKIKNRPVSYTCKIGTAKIKFKKIL	leucine-rich repeat containing protein	20	8.79924e-27	0.526	4	F:GTP binding; P:small GTPase mediated signal transduction; F:nucleotide binding; C:intracellular		IPR001611; IPR003591; G3DSA:3.80.10.10 (GENE3D), PTHR23155 (PANTHER), PTHR23155:SF252 (PANTHER), seg (SEG), SignalP-NN(euk) (SIGNALP), tmhmm (TMHMM), SSF52058 (SUPERFAMILY)
NAPIS-00661	>scf7180000046813	AUGUSTUS	11665	12015	116	cds+	Single exon	MKAYIKNNKLRFKSPVLSCIYKLNKIQNAIEDKNNDKFPYEEIQDFIYDCKKIIEETENIEIPLDYIEHINKNKEALNYFESKNLKSKNKEDIVNKQKDVFNKFKNGIKDFLDLLE	---NA---	0			0	-		seg (SEG)
NAPIS-00663	>scf7180000046813	AUGUSTUS	13013	13720	235	cds-	Single exon	MTTKDNIITYLQMLNNIEEELKNKNTIQKKESIVLHKNKERINIDANDLVVKNSHQDSENEINFSKKPKEHKPAYKTFKDIINNISLSEIFKIPELDFETTIKLLRIYSFMMNFCFNKIYGNLNVFNLLRQFKEQQYLSEIIGYVHGFLIENLLKEKKNIGFECLITNIKSVMDSISEDFPSDEIVNGNEIGMKSWKTKVRNLLFDMYKFSQNKTILTFFNVLIKKVHMKQKRLL	hypothetical protein NCER_100869 [Nosema ceranae BRL01]	1	1.93386e-40	0.72	0	-		coil (COIL), seg (SEG)
NAPIS-00664	>scf7180000046813	GeneMark	15192	15494	100	cds-	Single exon	MHVLIEKNLIIFQNNEYIINKNCDITNFLPDNHQTKKIFRNKIMETGSSKNEKLDSKIMKIMKYKKTFEINLLKIELCKDFKVDMNMLTTRLQDLEKKVF	---NA---	0			0	-		coil (COIL)
NAPIS-00665	>scf7180000046813	AUGUSTUS	15634	16917	427	cds-	Single exon	MSNDYKLTKDFINSYFASKFIIPYHKIYLISSKHSTSKKYFSSVKDIVKKLVKKRLNNINISIDDIYNEHKWLEEMFDIFFKIFRNEDKISSVKKKIYSIFKRKLILNQTTMFFEVSEKFLHNYKEEYFLKVEELLNFYNFSCKQLLYDQITRKILSMNLNSIYDIENILKKIPIKYDSLKDMILKEISTKFENHIFIDGIYNKKFIILEEIFKFNYNRYKNIVNEFINIKYKNFDDIDMLFDMFKEYKNYENMTKKIFYEFFVKMEVKYDKIVRNLDIAIKNNYYDIDKKCNISSNNIDTNVIQNNNLLYYEFVGFLFSIINQEEQFELQLREKLCLRLINSKNVNLDEEDRFIETIKNNTDFVYVYKLQNILEDFRQRNIINNYEIMLLKKFQWVEF…	hypothetical protein NCER_100868 [Nosema ceranae BRL01]	2	1.03002e-27	0.525	3	C:cullin-RING ubiquitin ligase complex; F:ubiquitin protein ligase binding; P:ubiquitin-dependent protein catabolic process		IPR016158; G3DSA:1.20.1310.10 (GENE3D), seg (SEG)
NAPIS-00666	>scf7180000046814	AUGUSTUS	753	1661	302	cds+	Single exon	MFEDTIFRAEDDRSEASLVIERLDFLITSLEIVYSNLGTDELSIKDIGMSPGIIKEVLKNIYDESASEILEGILINPKKAIPILIKRLYAVNKDLREKLRQKHKVWNEQVERAYFKALDTNGLYYKNIEKNNFSIKVLAQEADDGFEQDFSDTKIIKDIADLFKIFIKINQNENKRINMSSFSKTVDLIFDIIFKNVEFTADFNIFCVYRYIFYVYEKIKEIKDLNLKSIKSSQLAVNMNLIQEYDVENRFEELLNQIKLYFEKEIEPSEYEESVRILTDCKGYKLYNIKKFFLKLKNRSFL	transcriptional regulator-like protein	20	1.37214e-125	0.523	3	C:nucleus; P:regulation of biological process; P:transcription	-	PTHR12346 (PANTHER), seg (SEG)
NAPIS-00667	>scf7180000046814	AUGUSTUS	3262	4125	287	cds+	Single exon	MKNKILTNPPDLYNSLYDNIDHNLVLRRGDFLQKNENKKYMVIDLLGTGTFSQVVRCVSTDGEEVAIKIVKNSPKYYFYEMNEVRILQNLMYKNLSKYFVEIKDVFMFKEHLCIVQELLGYNLYEMLKITGFKGFDHKIVQKLGRQLLEGLTQLSLMGITHCDLKPENILIKNCNTFDIKIIDFGSAFISPQQSNFYVQSRYYRSPEVILGIPYSNLCDIWSFGCIIYEIYMGVPIFPGKDNADLLGKIHNFLAGFQNSCLNMENILMYILKKKIIIKLSLIQKDQP	protein kinase yak1	20	3.67743e-146	0.681	5	P:protein modification process; F:nucleotide binding; F:protein kinase activity; C:intracellular; P:cellular amino acid and derivative metabolic process	EC:2.7.11.0	IPR000719; IPR002290; IPR008271; IPR011009; IPR017441; IPR020635; G3DSA:1.10.510.10 (GENE3D), G3DSA:3.30.200.20 (GENE3D), PTHR24058 (PANTHER), PTHR24058:SF120 (PANTHER), seg (SEG)
NAPIS-00668	>scf7180000046814	AUGUSTUS	5315	6376	353	cds-	Single exon	MDESSFWKNQPVGIGEDNDVIKMPTTIRTIPFNLPEGFVFENIHEYKELSKFLYENYVEDVNEQFRLIYSENFLNFIINNPKHKQEYSLSLKFNNNLIGYVFGKETKIVINNVENIVAAVNFLCVSKDFRNKKIAPVLIREITRRFYCNGIYSGIFTSGTDLKFNICTTRYFHYPINNKKLLSSNFASTIDEITIKNPRQGTRKITEGDIYTVYNLYLKYVESFNMYEKFDFEDFKYLLFNGEYKTYVYTEEDKIVAFGSFFILETLNIEKNIKIKGAYLGLVGGQKINEMLEDLIFYSNKQKCDVFNCIDIGNNLEFIKTLNFVEGTGDLKYYLYNWRAGALKKDEIYFYMQ	glycylpeptide n-tetradecanoyltransferase	20	3.6858e-116	0.527	2	F:transferase activity; P:biosynthetic process	-	IPR000903; IPR016181; IPR022676; IPR022677; PTHR11377:SF5 (PANTHER), seg (SEG)
NAPIS-00669	>scf7180000046814	AUGUSTUS	8897	9646	249	cds-	Single exon	MESIINLLFKPHILIKFESTDADYSEIVHTLQNSKLFNVKASIGKLFTPSTEINILTSTKYSYEKYLFLDISIIINSEGTYIYNNFLYDNLQDLYNAIINLETSYIDFFNNSYNKILFFKNNYLLDKKQADKYFINKKYKNAYKIYMKYVKDSNDFSNYCLEMSIYCCLILKTSLPIFDKSFKQSYYFQRLLYVLYHSNENDFYMYQILNKEDENWMELIGLRFINNEKYKRLGARILFLLKIIQNIKV	---NA---	0			0	-		seg (SEG)
NAPIS-00670	>scf7180000046814	AUGUSTUS	10109	11053	314	cds-	Single exon	MANYVVGKGKKIDASKIKDGNRVGVDRVKYQVLQPLPRKIDASVTLMQVEERPDVTYNDIGGCKEEIEKIREVVEKPLLEPESFIKLGIDPPKGVLLYGPPGTGKTLLARAVANRTDACFIRVIGSELVQKYVGEGARMVREIFDMAKTRKACIIFFDEVDAFGGTRFEDSVDNEVQRTMLELINQLDGFDSRGNIKVLMATNRPDTLDPALLRPGRLDRKVEFGLPDLEGRTAILKIHAKTMSVDKNIRFELIARLCNDATGAELRSVCTEAGMFAIRERRKIATEKDFLNSVDKVIKGYAKFSSTPRYLTYN	26s protease regulatory subunit 7	20	0	0.9025	19	F:protein binding; P:regulation of biological process; P:cellular amino acid and derivative metabolic process; P:cell cycle; P:viral reproduction; C:nucleolus; C:intracellular; C:protein complex; F:hydrolase activity; F:peptidase activity; P:protein metabolic process; P:catabolic process; P:nucleobase, nucleoside, nucleotide and nucleic acid metabolic process; P:cell death; F:nucleotide binding; …	EC:3.6.1.3	IPR003593; IPR003959; IPR003960; IPR005937; G3DSA:3.40.50.300 (GENE3D), PTHR23073 (PANTHER), PTHR23073:SF13 (PANTHER), seg (SEG), SSF52540 (SUPERFAMILY)
NAPIS-00671	>scf7180000046814	GeneMark	11473	12003	176	cds-	Single exons	MKNTRILVYNIEDFELVSIYEGLCDLVIDVKYTDTYIYVLSKSNYLYKTFFTDLKYKIIQDSIQMFALDMKDNLVLIDLVNSLFYKDEEEIFVKDLRSIEYIDGIVKIFDTHLIISGHRINFSKLKFYKNGFICTQKYIYDIKNKNYFKISNIDFIRKSNNRIFYIKENILYEMKI	hypothetical protein NCER_100014 [Nosema ceranae BRL01]	1	2.01207e-14	0.56	0	-		no IPS match
NAPIS-00672	>scf7180000046814	AUGUSTUS	14377	15033	218	cds-	Single exon	MEINVENRKKKISICKLPKYLSDYIKQQQNKDFGEVTISNTGTITLNLNPNNKSLIPTEYNIKKINKPLSNMCVLTSTSSTSDLDGIIDSEFVITPIINKNYMQFKKQQSNKILHNTEVIDCMNEGLRIEKIGNLREMEYLARKRKQMLINKKRERLDKKDVLDIVFNAFEKYNSWTVKDLADFTGQPLAFIQEIVNEICDVDKKEHKNSYTLKDEYK	general transcription factor polypeptide 30kda	20	2.87114e-79	0.55	7	C:nucleoplasm; P:transcription; F:nucleotide binding; F:hydrolase activity; P:regulation of biological process; P:nucleobase, nucleoside, nucleotide and nucleic acid metabolic process; P:biosynthetic process	-	IPR003196; IPR011039; IPR011991; seg (SEG), SSF46785 (SUPERFAMILY)
NAPIS-00673	>scf7180000046814	GeneMark	15348	16121	257	cds+	Single exon	MDTQKVKTLSKITFTNKESFSSTKIKLYKIKNFILTTSSQELIICAFDKLFDVFLNKNKYIKKECIPIFKKINNRIENINNINIVRMFYVNDFEIHKIALKFIYIFYRFFKNDEIALFYIMKSKNKYKQRILNKFDYKLNSLYIKNEKFNKENTDNNNSRKNDSINGKLLEYVESLKNNRITKFFKTRGIKKLDESDIFKYKSIIKKFAFDHIITDNYCYEVKECDIDPNFVCKINGFNNDDMYIKMKIYLTKKNID	hypothetical protein NCER_100011 [Nosema ceranae BRL01]	3	2.04371e-26	0.566667	0	-		seg (SEG)
NAPIS-00674	>scf7180000046814	GeneMark	16870	18562	121	cds-	Multiple exons	MNWIIPYVITWDGIVSKYHTKHRKELGITDRIEAYIQSTTLKKTLESISMEGRSPSNCFPSADTSHKYDLLTNHLTTFHKQYRNLLNIDSRTHAYVHARNEDIENLESHICENCPMSIDNI	hypothetical protein NCER_100825 [Nosema ceranae BRL01]	1	5.9789e-14	0.88	0	-		no IPS match
NAPIS-00675	>scf7180000046814	GeneMark	20596	21261	221	cds+	Single exon	MENIIFSEKDFKHQFNEKSSLIVYYPKYREKYIKQVSQYIKKALENKKLSCIINYEERSIEISTNKQTRDPFIFIKGCEFIKIICKNIEVEIGMKVLEDDFCGEIIDLKRFSTNEKVLERRRDRLIGKNSMVLKAIKMVSKCHIIITGKNVGVVGSYEGVSMVKQIVVDCVKNNLHPVYQLKKLIVKNKLETDAEMKNEDWSQHVPEYKKKNQKKTKKFVK	rna-binding protein	20	1.40137e-96	0.675	4	C:intracellular; C:nucleolus; P:nucleobase, nucleoside, nucleotide and nucleic acid metabolic process; F:protein binding	-	IPR024166; G3DSA:3.30.1370.10 (GENE3D), seg (SEG), SSF54791 (SUPERFAMILY)
NAPIS-00676	>scf7180000046814	GeneMark	21859	22383	174	cds-	Single exon	MVLNADYIGFKLMIFVFMNIIMIFNLIKKTSVNVILLLFYYDNNLCANVLNRFYLMGNICTASLCKIFSFIYIDNENENYISIYSLIYKKSYYETVKELKNIKLNQKISVRLLLYPYVIISMFLIHKNAYFTFFSSYQKHLLIFESHILFIEIFFTIQAYIILNDHIGKEKPEI	hypothetical protein NCER_100009 [Nosema ceranae BRL01]	1	3.34149e-17	0.63	0	-		seg (SEG), SignalP-NN(euk) (SIGNALP), tmhmm (TMHMM)
NAPIS-00677	>scf7180000046814	AUGUSTUS	24105	24593	162	cds+	Single exon	MTKKTVEEIYQKKTQLEHILLRPDTYIGSVERESQFMYVWDELNKKIIYKLISFVPGLYKIFDEILVNAADNKIRDPTMTSIKVEINSENNTISVLNDGKGVPIRIHSEEKVYVPELIFGQLLTSSNYDDKEKKLQEEETVTVPNYVIFFLLNLLLKLLIVK	dna topoisomerase ii	20	2.58494e-66	0.837	36	F:transcription factor activity; F:protein binding; C:nucleus; C:protein complex; P:response to stress; P:DNA metabolic process; P:biosynthetic process; P:cell cycle; P:regulation of biological process; P:cell death; P:organelle organization; C:cytosol; C:chromosome; P:nucleobase, nucleoside, nucleotide and nucleic acid metabolic process; P:catabolic process; P:anatomical structure morphogenesis;…	EC:5.99.1.3; EC:1.3.1.74	IPR001241; IPR003594; PTHR10169 (PANTHER), PTHR10169:SF19 (PANTHER), seg (SEG)
NAPIS-00678	>scf7180000046814	AUGUSTUS	24626	25693	355	cds+	Single exon	MGYTGSPEISKYNDKDFTKITFKPDLKRFKMDRLDEDIVSLLKKRVYDLCGVLKDIKVYLNGQKIEISNFKQYCQLYLNEDSKIIHMRVNNRWELAFTISEEQLQHVAFVNSICTSKGGTHVNHVVEQITEAIIENIKKKHKVTNIRPLQVKSQIFIFINSLIENPAFDSQTKENLTLRVSSFGSKCEPIDKFIAEIIKDTPIIERVLISIKAKENAELKKTDGSKKKRVFLPKLEDAELAGTAKSKDCVLVLTEGDSAKALVMAGRSQIGASILGVFPLRGKMLNVREASAKQVAENKEIIALKQILGLQQNKKYEDVSSLRYGHVMVMTDQDHDGSHVKGLLINFLIIFSHHY	dna topoisomerase ii	20	1.85196e-166	0.726	10	F:transcription factor activity; F:DNA binding; F:catalytic activity; F:nucleotide binding; C:chromosome; P:DNA metabolic process; P:regulation of biological process; P:transcription; C:nucleoplasm; C:protein complex	EC:5.99.1.3	IPR001154; IPR001241; IPR003594; IPR006171; IPR013506; IPR013759; IPR013760; IPR014721; IPR018522; IPR020568; PTHR10169 (PANTHER), PTHR10169:SF19 (PANTHER)
NAPIS-00679	>scf7180000046814	AUGUSTUS	24716	25693	325	cds+	Single exon	MDRLDEDIVSLLKKRVYDLCGVLKDIKVYLNGQKIEISNFKQYCQLYLNEDSKIIHMRVNNRWELAFTISEEQLQHVAFVNSICTSKGGTHVNHVVEQITEAIIENIKKKHKVTNIRPLQVKSQIFIFINSLIENPAFDSQTKENLTLRVSSFGSKCEPIDKFIAEIIKDTPIIERVLISIKAKENAELKKTDGSKKKRVFLPKLEDAELAGTAKSKDCVLVLTEGDSAKALVMAGRSQIGASILGVFPLRGKMLNVREASAKQVAENKEIIALKQILGLQQNKKYEDVSSLRYGHVMVMTDQDHDGSHVKGLLINFLIIFSHHY	dna topoisomerase ii	20	3.31356e-152	0.726	10	F:transcription factor activity; F:DNA binding; F:catalytic activity; F:nucleotide binding; C:chromosome; P:DNA metabolic process; P:regulation of biological process; P:transcription; C:nucleoplasm; C:protein complex	EC:5.99.1.3	IPR001154; IPR001241; IPR003594; IPR006171; IPR013506; IPR013759; IPR013760; IPR014721; IPR018522; IPR020568; PTHR10169 (PANTHER), PTHR10169:SF19 (PANTHER)
NAPIS-00680	>scf7180000046814	AUGUSTUS	26078	26503	141	cds+	Single exon	MADNIRSIPSVVDGFKPGQRKIIFTCFKTDLRKEVKVNILSGTVGASSQYHHGEVSLHSTIIGLAHDFVGSNNINLLLPIGQFGSRLQGGKDSAAARYLNTKLNALSRLIFHKSDDMILNYLNEENLSIEPEYYVPIIPMI	dna topoisomerase ii	20	1.91136e-63	0.8075	14	P:metabolic process; C:nuclear chromosome; P:DNA metabolic process; P:cell cycle; P:regulation of biological process; P:transcription; P:organelle organization; F:catalytic activity; F:nucleotide binding; F:transcription factor activity; F:DNA binding; P:transport; C:nucleoplasm; C:protein complex	EC:5.99.1.3	IPR001154; IPR002205; IPR013758; IPR013760; PTHR10169 (PANTHER), PTHR10169:SF19 (PANTHER)
NAPIS-00681	>scf7180000046814	AUGUSTUS	26591	26872	93	cds+	Single exon	MLDDQPLEEMIPYYRNFIGSIKKIESGRFQIDGVWEEEDGEVIISELPIGQWTSVFTAYLDDLASKNIIDGYTSQSSDKTVNLKVQLREKKLI	dna topoisomerase ii	20	1.67736e-13	0.5955	3	P:metabolic process; F:DNA binding; F:catalytic activity	-	IPR002205; IPR013760; IPR024946; PTHR10169 (PANTHER), PTHR10169:SF19 (PANTHER)
NAPIS-00682	>scf7180000046814	AUGUSTUS	26902	27456	184	cds+	Single exon	MVCFDKNLKIKKYDTPEDIIKDFYYVRLTYYMKRKEKLLAVLKENMLKLENKVRFIKEVVNDELIINKRKKSDLIDELKFKEYTEFDNFSYLLSMEILSLTEERIDKLNKELFNKIEEYNVLQGKTPKDLWREDLYEFEIAYDKVVEYEEEVYKKAREGSKSTKGKQKRKKYSNSKEENHRSAH	dna topoisomerase ii	20	2.86532e-43	0.596	5	P:transcription; F:DNA binding; F:catalytic activity; F:nucleotide binding; P:DNA metabolic process	-	IPR002205; IPR013757; IPR013760; coil (COIL), PTHR10169 (PANTHER), PTHR10169:SF19 (PANTHER), seg (SEG)
NAPIS-00683	>scf7180000046816	GeneMark	8747	16292	1046	cds-	Multiple exons	MLPSYGFQRETIVRCISLFLCKNEYKNIIKIKSIEITILNCLFIVRKKNSGSMIFKSIYLDKFIIMDKIYFICNNMGLYVYFIRSNMSEINLVSKNIKYTTLILEFLNIDNREHYEFEKVIKGTKISTKLEKFELLAEANDCYIKLKEEIINIKYPASEHMLYLSKLHTIKQADYTYIDEYFKEIEGESEIMISDAFCMGIGKSTSLELVRNVKEGENIVNVLKYLKRIESEIITQSKVDETICNDKGSHWCKIHKTPSHKTRDCFLNHKSNEGKHDEKVTKALSITIYTKIRHKEFKALIDTGSDENFISKKTVAKINAKQIETKPLNICVNEKVNVEIGIEDKRYHEPNFFVIIDKNNVVPTIDNEKSLDEIIDDRLCERLSFMMSEDKEEKVNKLL…	retrotransposon ty3-gypsy subclass	20	2.87303e-29	0.48	2	F:nucleic acid binding; P:DNA metabolic process	-	PTHR10178 (PANTHER), PTHR10178:SF14 (PANTHER), seg (SEG), tmhmm (TMHMM), SSF56672 (SUPERFAMILY)
NAPIS-00684	>scf7180000046817	GeneMark	884	2266	421	cds+	Multiple exons	MNYDPIIEKILEYNRYKISETLNKAVKNTFIIQFIIIPITINYFMLCNDYPELIIYILDKLLIFFEVLKYANTLLIENKELYKINFKHLMPLNLFFLKSKEIYKMNLNLFFIKGKIYKNKEILDLRSRIFICENRLCNDKSYLLKLKNLAYLMQDSLKSFLNRVINETKVCIGCKTLLTEQIDLRVYCKKYEYIVSDNSVSTYANSYLDISKENYFQGIFERKNNGKLILNILSKYNKVTLLHRHIPLHLENDPLNVNYSSILKHLQNITNFIFANFNSNITIYDTILLIILNIFAKNREKILIYTSDTIYIRRCADNFFKMKNLDVVINDSLNSFKSGLYYSYNAYETFTIENLDCNLNENDHNCLQNLFIKFRQEYKRIIEPERLLQTLTSIYLSIK…	hypothetical protein NCER_100075 [Nosema ceranae BRL01]	1	5.01072e-50	0.51	0	-		seg (SEG)
NAPIS-00685	>scf7180000046817	GeneMark	2452	3087	211	cds-	Single exon	MDEEIKKYKIYFTKHLQNKKDYTSKLNKYYNIILSYIYKNYKHISNVMNSSLVFYIFLVDKNKINMYSSSDINKIFYLENILNNSLCNDQYDTSEEDVYCSEHNSNNNYDIVSLNTNVNLLNYHPLILSNLDKKEKLIKMIVNKLMLAIKIDLFRQNKSNIFIDYYEMIKNSLKTQVNTKQTSEIKRKTHRGGFKKKIKNFKKKLFKKNLL	hypothetical protein NCER_100074 [Nosema ceranae BRL01]	1	2.7407e-25	0.61	0	-		seg (SEG)
NAPIS-00686	>scf7180000046817	AUGUSTUS	3552	4355	267	cds-	Single exon	MNVEEALELLRMLTRDESSLSLLMDIYLCKIRIGMLIKNKKLIEENFEAAIDVCERGCDWDRRNKFKIYQAIYYLHKGDFKKTADFFSDSLPSFEKNEVVSYKDAVEYLIFSGMFAYDRNDINKKLYTSPEVLEICNVESINLITNFYECNYYDFLPSLYIYIKKLEDDLYLKCFLNLFCKEMKIKIYKQLLKSYQMLSLKNMANVFGISEDYLEDDLGNFISKKRLNCKIDKVSNIVVLNDDENNDMNNFVEFGENLVREISKKIN	proteasome ( macropain) 26s non- 6	20	5.59526e-103	0.583	4	C:proteasome complex; F:binding; P:proteasomal ubiquitin-dependent protein catabolic process; P:lens fiber cell differentiation		IPR000717; IPR011991; IPR019585; PTHR14145 (PANTHER), PTHR14145:SF1 (PANTHER), SSF46785 (SUPERFAMILY)
NAPIS-00687	>scf7180000046817	GeneMark	4970	5500	176	cds-	Single exon	MNKIEASINTIKNATGSSYFKYKSTVVICTIDLKHKNDCLAVEDYNTVLFDIRYRNINNKIFDRYCAMIIKKILQYFVLNIDVGKTIFVNLIVDSTDINSTWCSINALFLGLLDAGVPLKDCFFATSSFTKNDDFCILNNNKEVIFFDWTDEVDENFFNYVKEILMFTCKKNLLYK	exosome rnase ph-like protein	4	5.07697e-20	0.5025	3	F:RNA binding; P:RNA processing; F:3'-5'-exoribonuclease activity		IPR001247; IPR020568
NAPIS-00688	>scf7180000046817	AUGUSTUS	6361	8223	620	cds+	Single exon	MKKMLFIEIFYLLRNSYQLIPECKPENLSLAQMTYPNYKSINTFVEGKHVNKKKVNCLPINTEQKKMPYIKNKQPPVKNFKTQTSTIYYYVQTPIVTKTKYLTIFTTPVKNQVSKVFTKNMPSINKTISNLTKDVQNKGKSYNFLEQRADKKDYVSMIKPQKPKTSTINVPITKTSTVYVKVPQKKITTQQLQFSPISTKSKVFVKKKTDRPQDYIKYTSLASYANLININTFKTTKLQAQTILPIAPRPQKIIPISVTSNVTQQPIILQSSIILKTSTVTNTPVILQTEFNKLTQIPTNINNTNQSTVYCTTSCANTNEIITNVTKIPEVQTKTKHHNIFNYNLTAQSNSDSINKKYDTNKSIQPVKSVIENANIKELKKVNKNIRNVYDLLKNQISL…	hypothetical protein NCER_100070 [Nosema ceranae BRL01]	1	1.62122e-06	0.67	0	-		coil (COIL), seg (SEG), SignalP-NN(euk) (SIGNALP)
NAPIS-00689	>scf7180000046818	GeneMark	36	1063	303	cds+	Multiple exons	MILYRHLSTLLLISLNENRETSRKIAAILFAPILLYLSLKKQLVQLKFSGWVSFLSVSFLALLTITYSILIGNKAYNSTFNQFNSGYKLAIPFFFPSMVCEPSMISVCRKLNNKSKINIVFISLMTSICGIFIYGLVGHCGYIVFGECIKSTIIDELADMNSTLNIYVRNNTFDKYNILSRLSVYSMICVLVCGFPISMVPITDMFMTYFSKGRSRNSVILTLFFSCLILVFIEKLNIKTIKRISGAIFSSSVGLVHPFVFHLNSNLKDKKLRKIFLIICTLSILIISYIICTIFFDIWNNEL	amino acid permease	12	1.36579e-68	0.549167	2	C:integral to membrane; C:membrane		IPR013057; seg (SEG), SignalP-NN(euk) (SIGNALP), tmhmm (TMHMM)
NAPIS-00690	>scf7180000046818	AUGUSTUS	2777	3632	258	cds-	Multiple exons	MSENEFLKNSNAYKKFSRPCSAPPVDKLFVSDEVELFDIQYSSYYRRNSKDDVRIPPPDYKDSLKNFNNKAVNLIEKIDNENPESKCSEYKGTSRTTTPIGDTSILDPSLFSNFLNLTVSQKNTIKKNKNEFEISTKENLFLKDIFLFFSDQDKPDLNLMSMKDFCVHMSKDQEGSRLIQNRIDISNDEEIVWFFNQIEDSIFDLSSNLFGNYVIQKILPRLNETQKFVVFTEFKNKINDLALHPYGCRVITKINRLF	maternal pumilio protein	20	4.16723e-106	0.5865	1	F:binding	-	IPR001313; IPR011989; IPR016024; PTHR12537 (PANTHER)
NAPIS-00691	>scf7180000046818	AUGUSTUS	4730	6600	290	cds-	Multiple exons	MYIDIACNITDKLFKPEKIDNIIKKCLTDNVIPIFVGLDYKSSLEALNYAEKFNTYSYVGIHPLHSQNSGNIEEILLQENNHIIAIGECGLDYYRLQDSHRDFMEILSDYQIKGVVHSFTGTIEESLELIKKGFYIGINGCSLKNELGIEIVKNLPIERILIETDSPYCKIRKSYAAYQFCDTFNLSKKIKINYPSNVLQIAECISKIKNINIDELSLLLEKNSRSFFVMYETSYDRKNEKYAGVTYPLPPKTLNKTEIEDKRLFYKKLFGKNLIVTFFNKGERKLLKKL	deoxyribonuclease tatdn1-like	20	8.21481e-78	0.5165	2	C:cytoplasm; F:hydrolase activity	-	IPR001130; IPR012278; G3DSA:3.20.20.140 (GENE3D), PTHR10060:SF1 (PANTHER), SSF51556 (SUPERFAMILY)
NAPIS-00692	>scf7180000046818	AUGUSTUS	6950	8053	367	cds+	Single exon	MKSSKPQIGMKALKQEMIDLKADQHKFDEQIKEYENKIEEIKRSDAKNSPKYPLLTKNKELNLTIKELLSNRKECYDKMEEITDAYGDLGQKHKEAVRYMSTEAIDKRLKDINMEMLKFPCSTQQSKVFENEIKDLKIKKQEIENEQKKFEIIKQAQEKYYALKDNVRELSKQISELKKEINNNMDQIKALDSIDQKMNPQVESLQKNITELKNKKLEMKARETVLQQEISKKREEYNIFQQKKVIQEAYEKKKKEILEKIQEFEKQKEKLGFEKTKCDSSKFDSLIFFLGNMKGNSNDKITFPIDVAMSLSQFKIRIPSQFSQIPLTIDELKIKKIDFVKDVAVRIKELDEEIGRIDEAIKKKKDF	hypothetical protein NCER_101797 [Nosema ceranae BRL01]	4	6.75893e-63	0.6375	0	-		coil (COIL), seg (SEG)
NAPIS-00693	>scf7180000046818	AUGUSTUS	10805	11611	268	cds-	Single exon	MMLKRKNRRFSIMAAGYKGSGKTSFFNTLFNNDIVRLESSKDINLIMLNIDCEGISQKISLIDTPGFGLGIDDEDLQNSLINFIQKQFDIFIEEESKIRRDPSFEDPRVHCLLYFISCTGNGLKQNDIVFLKKAQHLVNIIPLLSKSDGLSSSEKAFLKQKVKQQLEINDINVFDFENVDYYDKVEEDQNLNSYLPFSIVNSDEDDVKSRIRKYKWGVVDIDNVRHCDFAVLKEVLLGTHLNILIDYTASELYESYRAKVLENNLNNR	septin 3	20	4.35692e-130	0.629	8	F:nucleotide binding; C:cell; P:cell cycle; C:cytoskeleton; C:cytoplasm; C:protein complex; C:cytosol; P:biological_process	-	IPR000038; IPR016491; G3DSA:3.40.50.300 (GENE3D), PTHR18884:SF16 (PANTHER), SignalP-NN(euk) (SIGNALP), SSF52540 (SUPERFAMILY)
NAPIS-00694	>scf7180000046818	GeneMark	14412	15375	238	cds+	Multiple exons	MNNDQEIMNKYNKDTVNENIICTNEYGFLTDKFVTFPNIFFNNLKNKWYIIIEKYKTDTKKYKKNLKVHRLVSYGIPIPLKYTTFRNHFLFCKSYGRGQSELFNILLAFSNFMPNIGYCQGMSNFAAILLMYFPEEEAFEMMVSIIQKNKLDSLFDVNLSKIKKINNIQIELFKFVIPDVLNHLIQNNIDISIYAISELLAIFMSKIDTFELDIDYVINESLKIYKKYHCQNYKKKLD	usp6 n-terminal like	20	1.6991e-70	0.577	5	P:regulation of Rab GTPase activity; P:positive regulation of Rab GTPase activity; C:intracellular; F:Rab GTPase activator activity; C:integral to membrane		IPR000195; G3DSA:1.10.8.270 (GENE3D), PTHR22957 (PANTHER), seg (SEG)
NAPIS-00695	>scf7180000046818	AUGUSTUS	16068	16646	192	cds+	Single exon	MNDYSINENKIIKGPWTKEEDLKLLGIIEKYQPKNWSFIAKKMGSRLGKQCRERWHNHLNPNICKKPFSEQEDSKIVDLHKIYGNRWSEIAKHLPGRTDNSIKNYWNSTIQRRAQKYKRNSMFTTIEQYHKNINKGKEMFSYLNQIANHKYARSKSLTFARRQKSLNDENIEMDELDEIASKALLKISSLFN	similarity to myb-related transcription factor	20	3.0328e-93	0.7835	17	P:regulation of biological process; P:transcription; F:protein binding; P:embryonic development; P:ion transport; P:organelle organization; P:protein modification process; P:response to external stimulus; P:response to stress; P:cell differentiation; P:multicellular organismal development; F:DNA binding; P:cell cycle; C:nucleus; F:transcription factor activity; C:nucleoplasm; C:protein complex	-	IPR001005; IPR009057; IPR015495; IPR017930; PF13921 (PFAM)
NAPIS-00696	>scf7180000046818	AUGUSTUS	17671	19197	508	cds+	Single exon	MSEYENNSDENDCSSSCEESDSGSDIVVRSHRVMQILRDSDDDDDNNYFSDTEDVPDCENIDVNLTQFTCLPPDTQYNKQTPHVFSELPGPKHTPPGDAKPIDFFNLFFTDTLIKKMVVETNRYVAQFLQNLPNLKPQSRAKLWKPVTIPEMRGFIAVILEMGITKRPTIFSYWMKGSRCIPWFAKMFARNRFQLLLKFFHLVDNKTLAPPGHPEYDPCARFQVLVNHANLVFRQHYIPNQQLSIDESLVGTNAHTVIKQYIPSKKHHQWGVKFWMLCDSLSKYCLGFFCYRGTKSKVDKDEIKEKGLGFVVAEKLLLMGNYLNKGYHLFTDNFYTSVELARSLYQKSTYLTGTIRRNRKLVPKEAKTVPVNEPKYFTNDPVLMCSFRDKKSKNNLVIL…	piggybac transposase uribo2	20	7.74774e-175	0.5445	0	-		PF13843 (PFAM), seg (SEG)
NAPIS-00697	>scf7180000046819	GeneMark	21	1661	163	Pcds+	Multiple exons	RLSELAVIEEENNVSKKIKSYEEKINKLENNINCLSDNTIYTSISYEKSKNLEFRKNNYLEAINLYTEYLNKRQSYVIFSNRAACYHKLNMYDEAIHDCLSGLKINKSFFKFYLRLGVVHEIKKEIQKAKEFYTTGMEFENHVEIFKKQLNNLEEISEITLKE	cre-sgt-1 protein	20	1.59713e-16	0.552	6	C:cytoplasm; F:protein binding; P:protein metabolic process; F:RNA binding; P:multicellular organismal development; F:enzyme regulator activity	-	IPR011990; IPR013026; IPR019734; coil (COIL), PTHR22904 (PANTHER), PF13414 (PFAM), seg (SEG), SSF48452 (SUPERFAMILY)
NAPIS-00698	>scf7180000046819	GeneMark	2086	2823	245	cds-	Single exon	MDIYLKIKHLRSQIKCPVDIFGCYNIPSIVKDKKLYVLISLILSAQTKDEINHQTMLNLIINLNQTVKKDIKMLLKSFHTKINSNIKNCLHYTFLTESNFTLDNFINENNLLDLIKSVGCYNTKYKTIKNLLLFISKNGYPSTLDECFIKRIRRKMSILYINKFYETVGISVDTHVHRICNLLEIVKTKNPDETSKKLENIIIKDEWNNFNCVFVGYKQIICKKNKPRCDLCVVKDKCINKKYQF	endonuclease iii	20	2.5506e-82	0.492	4	F:binding; F:hydrolase activity; P:metabolic process; P:response to stress	-	IPR003265; IPR004035; IPR011257; IPR023170; PTHR10359 (PANTHER), PTHR10359:SF16 (PANTHER)
NAPIS-00699	>scf7180000046819	GeneMark	8259	11604	507	cds+	Multiple exons	MINKQKTMNASFLSCFVTLLKTVIGSGALSFPYLFKTYGILTTCILTFISGSFAIVGLILYINCAKEIGREATLSELAQVAMPYTKLLVDFSVFLKCFGVSLSYLIITRQLISPVFKILTGILNISSSILLLIFIIIIGPICYFDKLNKLKYTSLCGILSVIFVIIASIYRYKHTIIPQSIIIKYTTPINKTYLNNIGKFVFSFTCHQNIFTIHSEMSNNSFRNMKRLIYSVTITALSLYLTFGYYNYLLYGQNVKDNIIMNFPNDSLGIIVRSLYIIVMGVSYPLQVNPCRIYLIKMLNINEKKYPSIRFIATTLIIMLTFCIAISNMDLGLVYSIIGATASTFMCLIFPALFYFNMDIDRSILLDVLGYLSFLFGYNNPKESYIMNDQISQDVHTRL…	aminoacid transporter	20	1.07992e-172	0.544	3	C:vacuole; P:transport; C:cell	-	IPR013057; PTHR22950 (PANTHER), PTHR22950:SF9 (PANTHER), seg (SEG), SignalP-NN(euk) (SIGNALP), tmhmm (TMHMM)
NAPIS-00700	>scf7180000046819	AUGUSTUS	12306	12671	121	cds-	Single exon	MKLIQNGSYDLSQNVLNFKYDKSQKYSDLKNDDHLNCAQIIESDKANVNNYSSITDNYSNLDNTHDKNFVIDEFPDESKEKIENFNSKIKKLYNNRQSLSSKFRANKRDKLHIKEKQITEL	---NA---	0			0	-		coil (COIL)
NAPIS-00701	>scf7180000046819	AUGUSTUS	13186	14629	427	cds-	Multiple exons	MGIFENKSSESSLTGSPYTSTSPTQSSKHSTDIVSSSPDISVDLEENDNNNEINLINKSMEKEIAQISSSSTSSPTSSSDEINISDKIHNKKYQRKHISSEAKHVFDEAKFNLEKLTLIDELDNQHIAPLVKNIKSKSLDRFMFLSEDDLSQNNSEKSGRKRIIRNLSGSESSNRFKNIPSFNNKDEPFIENETDYKKNQSDISDSKSCVKTILDHEKNSIKDLFNNETEEKSNTVNFIDSLIKNYDYEDIVDKIVEKIYRSQEEQNLDDTDCIFDKKEDEKRENVEQLIPTQIFNNQEILSDSNNLEESKNVQESLDNISTNNFENITEKPYEQKQEYNSKTQRFIEFNESFDVVLDDEFKNLDDLPVAVQTKKLLESDSNYDDKNLYDTSILNDLIK…	---NA---	0			0	-		seg (SEG)
NAPIS-00702	>scf7180000046819	AUGUSTUS	15827	17296	489	Pcds-	Single exon	IHKEPLCLIEIISHDNVIETENNIYNISNIDESQSNLQLSKKSVSQSNVLSKVYFYEKNINPEINDHLILSSNNNQVLPIQNVYELPAINNYSKNVEFYNNQSNEHLNIILEGEKENSNNFSDNIIFEVMDPSEEDICISDIINTHLNEQKEFSIYYENNKNCIFDLLFETPSLSNTDISIKDDAFSNSLSDLYHTSNDHIEEPSFVDYDIQSTILNNENEEIVENFITVPDMEELTVVNHDIQSTILNNENEEIVENFITVPDMEELTVVNHDIQSAILNNENEEIVENFITVPDIEVPSIVEHIDHHINLKEEILNNNKDFDTKPVLISKEEFSKIILQEGKSFGIEENILINKIKHKESVILENKIIRDQDSNVYNENTHSLFHSRLMRLRDKFFQ…	---NA---	0			0	-		seg (SEG)
NAPIS-00703	>scf7180000046820	GeneMark	543	1634	363	cds-	Single exon	MKKRNMINSKFIKKSVQNTNHNNTFKRLILTFIMIFGFTLLCSCNKKYSVIFVSILGFLVLKELIEITKQNNLYCINILIIRSLISIIYIYYISDALSINFPILVKIVYIFKSAFFYTYLTLFMLYVKSLKNGKLKEQFGLFSIIHLGSYLIGIVCRSAIININNGKFWFFFPSTLVICNDIFAYIIGKSIGKTPLYRLSPKKTVEGFLGGFIFTALYGYLFCWLHLKYYIFEDVYINELKEICIFSFYKRAWTLSYAYIHCTAFILVASFIAPFSGFLASALKRVYKKKDFGNSIPGHGGLTDRFDCQSIIMVFTTIYLKTFLKTKEQSISSTYYHIINKFKDEEIGVLIKMLDQYLNKINK	phosphatidate cytidylyltransferase	20	1.74972e-90	0.519	2	C:cell; F:transferase activity	-	IPR000374; PTHR13773 (PANTHER), seg (SEG), SignalP-NN(euk) (SIGNALP), tmhmm (TMHMM)
NAPIS-00704	>scf7180000046820	AUGUSTUS	2887	3369	160	cds-	Single exon	MLLKKYAQVKAQEVLEELNVECGIFRLCKFISEKKQLFTQYTQTRPFGVSFIYAGIEEDKYKLFSTDPSGTINEWYSVSFGENEDNINNGLRNDLPENNFNMEQGTFEIFKILSKVTECGTKDYKKYEILHFQKDNARYLSSEEIKQILENISQDNLGKN	proteasome alpha 3 subunit	20	1.68838e-65	0.563	6	C:cytoplasm; C:intracellular; C:protein complex; P:protein metabolic process; P:catabolic process; F:peptidase activity	EC:3.4.25.0	IPR001353; IPR023332; G3DSA:3.60.20.10 (GENE3D), PTHR11599 (PANTHER), PTHR11599:SF13 (PANTHER), SSF56235 (SUPERFAMILY)
NAPIS-00705	>scf7180000046820	GeneMark	3720	4244	174	cds+	Single exon	MKNYKIFKDKYVLIEDLKNTHQPFFKEYTKPPELSLTNAPLCCPFQKGKVFRTNKKNGPKSGFCEVCYVKYNDYNLHVREYEHREFAKDQSNYIKIDEFISNTSFHDYDEIIKYVEFSSSPLQKITRSTMVYDYKNNYDKVLNISRISTGNSEQENQTTNIKKYLNSILKDESE	protein kinase	20	8.21214e-66	0.586	1	F:binding	-	IPR006572; PTHR15375 (PANTHER), PTHR15375:SF1 (PANTHER)
NAPIS-00706	>scf7180000046820	AUGUSTUS	4391	4903	170	cds-	Single exon	MKKIIKKVNFLDWKSTNTSREHLVISKYNLKDRDEYVKYNSIVGKIRKLSELLSRLPDSSYNKNHISTKLIASLYDLGIIKNRKLVDCTKITVSDFCVRRLPILMKRNKMIENASDATRFIEHGHVRLGHKVILEPDIIISKSMEDFIDWVDTSKIKKKINSYNENIDDY	u3 small nucleolar ribonucleoprotein	20	2.60866e-86	0.699	2	C:intracellular; F:RNA binding	-	IPR002942; IPR022801; PTHR11831:SF1 (PANTHER), SSF55174 (SUPERFAMILY)
NAPIS-00707	>scf7180000046821	AUGUSTUS	512	2005	497	cds-	Single exon	MSISNIILEQLKFKESFNSKELEFDTLLIYPVLLSLSSKEQIKFEQQYEFTYNLTEEGHKYITNGSEEYILFLSIPKHGIDLKDTENYTIGKLHAFKNKWIKKEGNKIFKNLDTVEDKISLMLKNILNGIFIKEEIDILKKRKLVNQIKKTNYNIFKGSKYGQELNLITDLTSKMVINGEYKNFNFKTYNFNTMGNIPNCGAFHPLMKMREEIRKIFLEMGFAEMSTNQFIESSFWNFDSLFQPQQHPSRDEQDTFFMKIPNTTNKLPEDYVNKVKKIHSIGDFDSKGYLCDWDLAESKKNILRSHTTACSAKYLYKLAKQKFEPIKLFSIDRVFRNEALDSTHLAEFNQVEGVILGKNLTLGNLMGIIESFFEKLGIKNLKFKPAYNPYTEPSMEVFG…	phenylalanyl-trna synthetase alpha chain	20	0	0.6955	9	F:catalytic activity; F:nucleotide binding; P:nucleobase, nucleoside, nucleotide and nucleic acid metabolic process; P:translation; P:cellular amino acid and derivative metabolic process; F:RNA binding; P:biosynthetic process; C:cytoplasm; C:protein complex	EC:6.1.1.20	IPR002319; IPR004529; IPR006195; G3DSA:3.30.930.10 (GENE3D), PTHR11538 (PANTHER), PTHR11538:SF15 (PANTHER), seg (SEG), tmhmm (TMHMM), SSF55681 (SUPERFAMILY)
NAPIS-00708	>scf7180000046821	AUGUSTUS	4546	6138	468	cds+	Multiple exons	MFDLEFYNHDLNREDSIEVSKSINHIKKEILNFNCILLTITEDFMENFDQFPKITKIIEKEEKRDELTELAKEGETSTKLIPNEIYILYKKYIKRINKILKKNEKSSSLDAGEILAVIEFVGEYYENVEGIFKKISDSLGSRLLENEDQLLDKYTITAENKLKEWISNITKIEISKFFLRNEEISKDEEDKLISPGFVSLLQIIKMQLEPISFNKKIFAHITSTIIKFCNIFKDELVNAMEKDFKPSVQMKSKPGYEDFCIMFGNSGLKLTKYITSLPQCQSPEVRELGNTFISILRSSNFYLSNFILETCKPVLKDLFTNKWYDEDICKTLVITLKDFLQDYKATMSDYSFITFIHELSTSLACKYLIQLGNKDAKILDFCTVKLKQDFLKIKKALEL…	exocyst complex subunit sec6	20	0	0.4935	1	C:cytoplasm	-	IPR010326; PTHR21292:SF1 (PANTHER), seg (SEG)
NAPIS-00709	>scf7180000046821	GeneMark	7321	7839	172	cds-	Single exon	MILDFFKSIVVFFGAIGGLVGLGLGIIKSIEYIEDRAYSAKNKIKRIVEISMLLHFYLLLRCKSIFQTIFSLSIQYSFYCMLEIYPIVKLDNPYFIYGTLASLVNHFLVIRMLFYTNLYSFEVLFVFALIWITPFCFFISLSANDEVIVVKGKTTTNTLIGNFFKKLLNRSQ	protein tex261-like	20	1.46611e-68	0.5525	1	C:cell	-	IPR007277; seg (SEG), SignalP-NN(euk) (SIGNALP), tmhmm (TMHMM)
NAPIS-00710	>scf7180000046822	AUGUSTUS	445	1200	251	cds+	Single exon	MQSKTIKLNNGHKMPKIGLGTWQIDGKDIERCVRAAIKAGYRHIDTAYAYGTEKELGKVLNELFDEGVIKREDIFITSKLWNSFHNNPELGLRNTLNDLKLDYVDLYLVHWPVTFKSNNEGISEKDKEGHDKVGTYDVLEVWNKMESLVSKSMTRSIGVANHGKKNLEKLLKNAKIKPAINQFEINPYFTQTELVEFCQSNEIAVCSYASLGSTQPNDVNLLEDPVLKNISNKHKESVPQIILSWLFAKIL	aldo-keto reductase	20	7.46214e-78	0.649	1	F:catalytic activity	-	IPR001395; IPR018170; IPR020471; IPR023210; PTHR11732:SF34 (PANTHER), seg (SEG)
NAPIS-00711	>scf7180000046822	AUGUSTUS	1411	1893	160	cds-	Single exon	MNNETTFQQYNKDPQELQHIIRIFNTNVDGTKRIGHALTAITGIGKRMSAAICKRTGIDLLRRAGDLNNDELEKIQKAINDPKSVGIPSTFYNYRRNPVDGNDVHLVSTKMDAEYRMMLERGKKMKHVRLCRIACGLKVHGQRSKSNGRHIRAGMIFKRK	40s ribosomal protein s18	20	9.06618e-93	0.6935	5	C:ribosome; F:structural molecule activity; F:RNA binding; P:translation; P:biological_process	-	IPR001892; IPR010979; G3DSA:1.10.8.50 (GENE3D), G3DSA:4.10.910.10 (GENE3D), PTHR10871:SF2 (PANTHER)
NAPIS-00712	>scf7180000046822	AUGUSTUS	3239	4360	97	cds-	Multiple exons	MRKPTNSRIRKIKKIWFMARELGLIHKCKVNVIPYVMTWDRLLQNTTAIQGNKKTLESISLEYRQGLREGGSAIEDVTSILKRISSHNAEKYNCNIF	hypothetical protein NCER_100825 [Nosema ceranae BRL01]	1	0.000205347	0.69	0	-		no IPS match
NAPIS-00713	>scf7180000046822	GeneMark	6207	7163	318	cds+	Single exon	MLFQKNCTIKNCSNINFLSSFLRLICKISKNSKFIIKNNTIEFFPGKLIGGTYNFKCKYEIFEYIEPILVLVPFSDSTTIINFTGITDKLNCIDIIKIAFFKMLEIFKIYDLSLLIKKRGFYPDGEGEVTFSCGVIREIKSINLINNDQLEKIKGLLISARVNTSYVHELSDKLKFILNDFKVHTTHNVYNRNDSGPSPGYQCTLFSECKTGIFYNTEDGNTNLPEITAKNGAKKFLMSINKGGCFDFKMTNTILILMALSSSDISKIKIAKLNYSNKELLKIIKNFTNFQYKIVKNKSEYIFVCSGIGYVNINIKLN	hypothetical protein NCER_100334 [Nosema ceranae BRL01]	20	2e-99	0.51	0
NAPIS-00714	>scf7180000046822	GeneMark	7196	7781	182	cds-	Multiple exons	MISISILDADLFNLKNVLNELKNNKITHIHIDVLDTSFVPNISFGPTFINKILEWDFKFDIHLMIKDPRLILDSINLEKVETVTIHYEIPNFHEIITFLNYKNVKICVALNPDTINVKLPFELIYRILIMTVYPGFGSQKFIEKALDKISLLQKYNIKIGIDGGINLDTIKKVKQFDYFVTF	ribulose-phosphate 3-epimerase	20	7.39296e-49	0.588	1	F:catalytic activity	-	IPR000056; IPR011060; IPR013785; coil (COIL), seg (SEG)
NAPIS-00715	>scf7180000046822	GeneMark	9524	10276	71	cds+	Multiple exons	MQIYPYVLTWDDIVTKYHAKYKKALEISDRIEAYIQSVTLKKTLESVSMKYRRGDDLILAENERSENLHTK	hypothetical protein NCER_100825 [Nosema ceranae BRL01]	1	4.60273e-14	0.86	0	-		no IPS match
NAPIS-00716	>scf7180000046822	GeneMark	11341	11688	115	cds-	Single exon	MSYDIPYFCPFLSPRFCIFTTICPCYVSSIVYARLFKDKNFSFFAFFLIPYSAFGIRRFVIEELNYKENYEISALKSVCCINSLVQDIHEMKLKRIGIYKYMSEPFIDNSSEIDF	hypothetical protein Eint_060980 [Encephalitozoon intestinalis ATCC 50506]	2	5.65648e-39	0.815	0	-		seg (SEG), tmhmm (TMHMM)
NAPIS-00717	>scf7180000046822	AUGUSTUS	13220	13729	169	cds+	Single exon	MSKEQSAFRILITIISIYILYSTYTYFFKLPTKSIPISNSIIKSISPKIGELRQIHSTKMSNAEIRARLGRSTWTLLHTMGATYPAFPTVKHKRDTLEFIYLLSSLFPCGECAGHFQKLLKENPPQVNSHDEFTQWLCKAHNIVNKRLNKPIIECKKIDEMWSCGCQAD	protein of the erv1 alr family	20	1.32909e-62	0.6765	2	F:thiol oxidase activity; P:oxidation reduction		IPR006863; IPR017905; PTHR12645 (PANTHER), seg (SEG), SignalP-NN(euk) (SIGNALP), tmhmm (TMHMM)
NAPIS-00718	>scf7180000046822	AUGUSTUS	14063	14557	164	cds+	Single exon	MDKARTLASKVLNCGKNKIWLDPSEKEKINQVNTREQVRTLIEDNVIIKKLDKHNSKGRSRILKEAMSKGRHMGLGKRLGTANARLNKKSLWIKKIRVMRKNLKEMKDNGKITAEEYQLFRKRAKGNLFKNSVTMKDHILKKQAAEQRVRELEEQAKALKVKKE	60s ribosomal protein l19	20	8.65738e-89	0.709	4	C:ribosome; F:structural molecule activity; P:translation; P:biological_process	-	IPR000196; IPR015972; IPR015974; coil (COIL), PTHR10722 (PANTHER)
NAPIS-00719	>scf7180000046822	AUGUSTUS	15694	17295	533	cds+	Single exon	MSQLLTDEIGQAFEITQESDTRLDEKTSLYSNINIVNNITKFLSSSFGPCGMDKILQSKDDEITVTNDGATILNEMDMSNNPISRLIVQLSESQDNEIGDGTTGVVILANAMLQQSKALLEKGIHPIRIAEIFNKCLNLTCNHLDKISENIKNINETMLCAAKTSLNSKIVSKSIDKFSKICVDAVLSVADLKRKDVDFDLIHFETKTGNNVDDTTLIKGMVIKKEFSHPQMVKEFKNAKVALLACPFEPPKLKNKHNLLITNKNEFNELAKYEKENFLEMIKSLKKANVDVVLCQWGFDDEANSLLMENNLPAVRWVGGNDLGLIAVHINACIISRFEDLSSGDLGIANIKEITLGTENEKFIVIENNNKKKAVTIIVKGGNDMIIAEAKRSLQDGLF…	t-complex protein 1 subunit epsilon	20	0	0.7045	5	P:protein metabolic process; C:cytosol; C:protein complex; P:cellular component organization; F:nucleotide binding	-	IPR002194; IPR002423; IPR012718; IPR017998; G3DSA:1.10.560.10 (GENE3D), G3DSA:3.30.260.10 (GENE3D), G3DSA:3.50.7.10 (GENE3D), seg (SEG), SSF52029 (SUPERFAMILY), SSF54849 (SUPERFAMILY)
NAPIS-00720	>scf7180000046822	GeneMark	19430	20278	282	cds+	Single exon	MQYQEDISLNYLYSLLFKFFTYFWNYSYNVVAIKKYITNFCKELFCLGFYTSNNKTEDLIDKEVYIICNENKHWISNFEKVNKHKNDDESQIFLWDPLSDEKIKTSFAISDIIFYYEMTYNFKGRKRKILPFESKFCYIVLTDIVQSTYLWNTNRFKMAKCIVEHDRIAQKLIKNNNGIELRNEGDSFLILFYNQAEAMNFATNFYYQVKTINFDNKNKIGIKIAINYGKICTINRSKEKIFGRCIRDVYEIISHTPRDVICINNVNSIKKKEKFMCVHDCK	protein	20	2.51505e-33	0.5545	13	; P:cyclic nucleotide biosynthetic process; F:phosphorus-oxygen lyase activity; P:cAMP biosynthetic process; F:lyase activity; F:adenylate cyclase activity; F:magnesium ion binding; F:catalytic activity; F:binding; P:signal transduction; F:nucleotide binding; F:ATP binding; F:metal ion binding		IPR001054; PTHR11017 (PANTHER), PTHR11017:SF7 (PANTHER), seg (SEG)
NAPIS-00721	>scf7180000046822	AUGUSTUS	21832	22977	381	cds+	Single exon	MVHLINDNDIVIVSALRTAVCKANKGNLKNLTNDMLVYYAIKGTLDAIKLNPYEVDEICLGHCLSPMNGTTALRVGALRSGMPLTVPMSTINRQCASGLDSIEIIANKIKLGKIEIGLAGGFESMSSYSMETGKLTENENDSKKVKDCFLSMGITAENLALKHCISRSDADLYAYDSHLKAFKSYDMRKNEILPICIDDKIINFDDGVRESSLEKLNSLKSVFKENGVCTAGNSSQLSDGASIVVLMKRKKAVELNLEIKSTYIDFVSVGLEPSVMGEGPVPAIKKLLKQNNLQLSDIDYFEINEAFACQALYCINELGIRRDKVNLYGGAIAIGHPIGCTGSRLVATAINVMKNNNIKGYGLVSMCVGTGQGVALLFKND	acetyl-coenzyme a acyltransferase 1 (peroxisomal 3-oxoacyl-coenzyme a thiolase)	20	3.69428e-156	0.628	12	P:response to endogenous stimulus; C:mitochondrion; F:transferase activity; P:catabolic process; P:lipid metabolic process; P:response to external stimulus; F:protein binding; P:biological_process; C:peroxisome; P:cellular amino acid and derivative metabolic process; P:biosynthetic process; P:metabolic process	EC:2.3.1.16	IPR002155; IPR016038; IPR016039; IPR020610; IPR020613; IPR020615; IPR020616; IPR020617; PTHR18919:SF15 (PANTHER), seg (SEG)
NAPIS-00722	>scf7180000046822	AUGUSTUS	24966	25559	197	cds+	Single exon	MFHSAYIKNDTDMIKDDIRSICRNSNVSEDLGMIEYILSDKTGTLTKNTMKFKEIHIGYTSELENVSLLNFQFLNLNDIQTELENLNAKLLFALVLICCNSVEPLNGKFEGISQDEICIIEALKDNNIVLLEREDMNIKIKIDKVILKIEIKHILDFSSSRQRMSVVVRIFNKNYLFIKGSDQMMIDIKKLNQIKFL	phospholipid transporting atpase	20	3.05106e-49	0.567	10	P:transport; F:hydrolase activity; F:transporter activity; C:endosome; C:organelle; C:cell; F:nucleotide binding; P:metabolic process; P:cellular component organization; C:Golgi apparatus	EC:3.6.3.0	IPR018303; IPR023299; IPR023306; coil (COIL), PTHR24092 (PANTHER), PTHR24092:SF18 (PANTHER), PF13246 (PFAM), seg (SEG)
NAPIS-00723	>scf7180000046823	AUGUSTUS	222	1421	399	cds-	Single exon	MNLQDLKKYDPEIESRTIQQIEERTKLINSETRILQSRINNIKHDTATKSAQVAENMEKIRLNKQLPYLVGNVVELFEEGNGVVNTSTRITSYLPMLGLVNEKDIKPGDLVALHKETNIIFEKLPPNYDTKVKAMELDNRPDETYEDIGGLERQIEELNEAIVLPFTHPERFKKLNIKPPKGVLMYGPPGTGKTLMARACASKTNATFLKLAGPQLVQMYIGDGARLVRDAFALAKEKSPTIIFIDEIDAIGTKRVASDRTGDREVQRTMLELLNQLDGFTSHENVKIIAATNRVDILDPALLRSGRLDRKIEFPLPNSEGRKRILQIHSRKMVVEGNVNFDELARSTEGFNGAQCKAVCVEAGMAALRKDRSMISQNDFMDGILEVLSRKKSKLVYFT	26s protease regulatory subunit 6a	20	0	0.7985	9	C:intracellular; C:protein complex; P:nucleobase, nucleoside, nucleotide and nucleic acid metabolic process; P:catabolic process; F:nucleotide binding; F:hydrolase activity; P:protein metabolic process; C:cytoplasm; C:nucleus	EC:3.6.1.3	IPR003593; IPR003959; IPR003960; IPR005937; G3DSA:1.10.8.60 (GENE3D), G3DSA:3.40.50.300 (GENE3D), PTHR23073 (PANTHER), PTHR23073:SF7 (PANTHER), SSF52540 (SUPERFAMILY)
NAPIS-00724	>scf7180000046823	GeneMark	1782	3147	432	cds+	Multiple exons	MAIHNAKETLKKCLKHSEKIDKILKNIYREVEYTKMNAVEEFKPFNEPKTNIDLLLNFYNIFLKISKFFETEMNIDNCFENKILDKGKNLLEMKNKLENFEKIMIVKILLQEINSLLQNLNIKVEQIFFKNLILEKDKLKEMNELFLFLENFTETKNLLKKISSTIYQRSNFDFIKNDKNLLLEKIKSLEDNLSFINFYTIKLLGDKNGNSINLVIADILLIIENEEKLENIPFLIELNYHLKHNDEKKIKEIEELYVYKDQIYKLMCNIFLTFVDNIQKISKSNDFCDVEKISIDLKIAMDKMSEYSQISKIFIKNYGPFFKTQTLNDFFLKMCSSLIKKLFEISEDLPSLKKSIYLINNLYIFQYYNVENIDVKKFIEENINNITNTFQNELKDRSS…	ubiquitin-protein ligase	5	2.13005e-81	0.524	1	F:ligase activity		coil (COIL), seg (SEG)
NAPIS-00725	>scf7180000046823	AUGUSTUS	3986	5407	473	cds-	Single exon	MGVNMPAKCVVFLSLSKIDGDKFRNLTTGEFTQMSGRAGRRGSDRVGTVLIADEKTPSLNLIKRITEGLPNSLNSQFKLSFGLILTALRSNVKVEDLMKKSYKEHFKQKYENRDIFNLSKLEEATKVECSDIYEYIDCIDKIVKNSVFLFKKYKILKQNDIILLLTNEIIKIKEINNEFIHIEKFNGYSEFYFPQELKNIKNCNIKYEDIFCILKESKPYFDFKITNAEDFLLVKKIKNYFESLNGFSCLKCSKFKEHFLDALKYVEIEHEISRIKHKYSINNLEHIEEYMNRVKFLVKNNFIDQFVTLKGRVAAELRTVNEVLSTEMIFDNEFKNFEPAIIISLFSSMICDEQREEYQCSEKLKDGIKRLEFHYNKFSEDMETLCIPPFKPLNFVLAQ…	dead deah box rna helicase	20	0	0.5365	2	F:hydrolase activity; F:binding	-	IPR012961; PTHR11752 (PANTHER), PTHR11752:SF2 (PANTHER), seg (SEG), SSF52540 (SUPERFAMILY)
NAPIS-00726	>scf7180000046823	AUGUSTUS	5646	6486	252	cds-	Multiple exons	MSKKTGYRKTIKKSIFVSAHTSAGKTLVAEYAIALSEKEKYRTIYTSPIKALSNQKFYDFKQKFEDVGIITGDVQVNPTARCLIMTTEILRNLIYKNNDILHNTRYIIFDEVHYINDSERGVVWEECLIMLPKHITLVLLSATIPNSQEFSDWVGRTKRRTVYIISTDKRPVPLEFYIYSDRDIYYLNEPKSKTTEKILSNIKTKVISYSKKSTPTGRFKILELANFVIRKKLSPTIFFVFQKENANNLLKS	dead deah box rna helicase	20	5.67025e-127	0.809	5	C:nucleolus; F:hydrolase activity; F:nucleic acid binding; F:nucleotide binding; C:cytosol	-	IPR011545; IPR014001; G3DSA:3.40.50.300 (GENE3D), PTHR11752 (PANTHER), PTHR11752:SF2 (PANTHER), SSF52540 (SUPERFAMILY)
NAPIS-00727	>scf7180000046823	AUGUSTUS	7361	8017	218	cds+	Single exon	MDFKLPGENICESEDYIRGHGTFIKGDFLLSSYFGTPKIINKLVTVTPKFFHRYTPEIGDVVVGRVTGIFNKKWKIEMNCKSDVSLNLSSINLPGVTQRRKLESDEILMREYFDIDDLLVAEVQKISKTGFVSLHTRSEKYKKLLNGILIKIPSSLVPQLKTKFLNFSDFEIIIGCNGYIWISPLNDSIETSRRIFKIRNYLIETTSKNYIPDFDKIL	exosome complex exonuclease rrp4	20	1.82798e-108	0.668	3	C:microtubule organizing center; C:nucleus; C:cytosol	-	PTHR21321 (PANTHER), PTHR21321:SF2 (PANTHER), PF14382 (PFAM)
NAPIS-00728	>scf7180000046823	AUGUSTUS	8039	8980	313	cds-	Single exon	MTPDRHLGAASIPCLKPDLLITESTYGSITRDCRKTKEREFFKAVLDCVTSGGKVLIPIFALGRAQELCLLLDSHWERMKINVPIYFSGGLTEKANNIYKQFISYTNENIIRNATKNNVFDFKNISTFQKHHLDLNTPMVLFASPGMLHSGVSLKVFKEWCEDPKNLVIIPGYCVKGTVGDKVLNGEKKIEIIGEMKEIKIKVKNLAFSAHADAQGILNLIDMCKPKNVMLVHGDKKRMNILEKTIIKKFDIPVFKPANGCIINIPKDDIINLRFKEEDCNKFFKNNLSTQNIGISFSVKKNKKAILYMMLIQ	cleavage and polyadenylation specificity factor subunit 3	20	7.47625e-165	0.7565	1	F:nuclease activity	-	IPR011108; IPR022712; G3DSA:3.60.15.10 (GENE3D), PTHR11203 (PANTHER), PTHR11203:SF8 (PANTHER), seg (SEG)
NAPIS-00729	>scf7180000046823	AUGUSTUS	9121	9510	129	cds-	Single exon	MNIIALGAGQDVGRSCIIVNIEGKTIMFDCGMHMGYNDHRRFPDFSVISKTGDFNKLLDCIIISHFHLDHTGALAYFTEVCKYDGPIYMTQPTKAVIPILLEDFRKLTAPKVQQGKFFTYQDILNCTKK	integrator complex subunit 11	20	1.62602e-74	0.783	3	C:nucleolus; C:Golgi apparatus; F:nuclease activity	-	IPR001279; G3DSA:3.60.15.10 (GENE3D), PTHR11203 (PANTHER), PTHR11203:SF8 (PANTHER), SSF56281 (SUPERFAMILY)
NAPIS-00730	>scf7180000046823	AUGUSTUS	11185	12252	355	cds+	Single exon	MKNYRHEVPSSSSSELSTCSCKDVFCYDISSIDNSFERRGLEEIDTTKPILGINQPVLQSISDAKTLARDVFLKSSEGKDILYYENFNNIFPNAQTAINAFAYFDNGTDKTITKKTFHDTIISFYMDRVNLEKSINRAEQFAQIVGNILYVVIFCFLIFIYLIIFGFPLRELLALSLSSAIALNFIASGFAKDLYYNLLLLFSHQFDIGDEIILDNVEYKIFKYDIFSTLLICENGGTIKFLNSDLWKKKIINMTRAPEKILVFKFKMSPNISNNLVCLFKHDIHEYLKSRKFDFYDSFTLQSVTENNVGIDVIECCLIFKCKTFKNKARKFYLRIDMTNLIQNLLKKYSMLYLK	small-conductance mechanosensitive channel protein	14	1.67624e-116	0.57	3	C:membrane; P:transmembrane transport; F:calcium ion binding		IPR006685; IPR010920; seg (SEG), tmhmm (TMHMM)
NAPIS-00731	>scf7180000046824	GeneMark	590	2042	404	cds-	Multiple exons	MAIHNAKETLKKCLKHSEKIDKILKNIYREVEYTKMNAVEEFKPFNEPKTNIDLLLNFYNIFLSSYNNFEKINSEISKFFETEMNIDNCFENKILDKGKNLLEMKNRLENFEKIMIVKTLLQEINSLLQNLNIKVEQIFFKNLILEKDKLKEMNEFLEDNLSFINFYTIKLLGDKNGNSINLVIADILLIIENEEKLENIPFLIELNHHLKHNDEKKLRKLKNYIKSNDFCDVEKISIDLKIAMDKMSEYSQISKIFIKNYGPFFKTQTLNDFFLKMCSSLIKKLFEISEDLPSLKKSIYLINNLYIFQYYNVENIDVKKFIEENINNITNTFQNELKDRSSDRLSKFIDSNLSSLKSYYLSDEIKEKIVPKLKKMIWEEIGKKGYEGNQNDLNERINC…	ubiquitin-protein ligase	4	2.20333e-65	0.485	1	F:ligase activity		coil (COIL), seg (SEG)
NAPIS-00732	>scf7180000046824	AUGUSTUS	2561	3592	343	cds+	Single exon	MEKIRLNKQLPYLVGNVVELFEEGNGVVNTSTRITSYLPMLGLVNEKDIKPGDLVALHKETNIIFEKLPPNYDTKVKAMELDNRPDETYEDIGGLERQIEELNEAIVLPFTHPERFKKLNIKPPKGVLMYGPPGTGKTLMARACASKTNATFLKLAGPQLVQMYIGDGARLVRDAFALAKEKSPTIIFIDEIDAIGTKRVASDRTGDREVQRTMLELLNQLDGFTSHENVKIIAATNRVDILDPALLRSGRLDRKIEFPLPNSEGRKRILQIHSRKMVVEGNVNFDELARSTEGFNGAQCKAVCVEAGMAALRKDRSMISQNDFMDGILEVLSRKKSKLVYFT	26s protease regulatory subunit 6a	20	0	0.823	10	F:peptidase activity; C:intracellular; C:protein complex; P:nucleobase, nucleoside, nucleotide and nucleic acid metabolic process; P:catabolic process; F:nucleotide binding; F:hydrolase activity; P:protein metabolic process; C:cytoplasm; C:nucleus	EC:3.6.4.3	IPR003593; IPR003959; IPR003960; IPR005937; G3DSA:1.10.8.60 (GENE3D), G3DSA:3.40.50.300 (GENE3D), PTHR23073 (PANTHER), PTHR23073:SF7 (PANTHER), SSF52540 (SUPERFAMILY)
NAPIS-00733	>scf7180000046824	AUGUSTUS	11254	12012	252	cds+	Single exon	MSTLSIYFPKPIYIYYDPIIFYKKKNIVISNHLSEYDWLMILAILYKLQRYDDMCIILKQSLKNIPLLGYGMSYFGFIFLNRKLDADKEILKKGLNILKNKQKYDLLIFPEGTYIDKVGKEISDNYVKNNPVNLKGTNFYPQEVLLPRVTGFNIIYDNLGNDMDGVIDMTLFTNPYISLPQEKYKYHKALTDFDDRIGYSCFIEFVDKPAKKDFIFNRFKNKDEFIKKYKKVCPEGFNSLEDFITKFKKFIN	lysocardiolipin acyltransferase 1	20	2.28756e-72	0.5265	3	F:transferase activity; C:endoplasmic reticulum; P:biosynthetic process	-	IPR002123; G3DSA:3.40.1130.10 (GENE3D), PTHR10983 (PANTHER), PTHR10983:SF1 (PANTHER), seg (SEG), SSF69593 (SUPERFAMILY)
NAPIS-00734	>scf7180000046824	AUGUSTUS	13073	15004	643	cds-	Single exon	MLLNINIIIVNIFIPGISLTNFCNDNNTFYDLQINCLFNDYNFNLGTDNYEFNNGIDHYNLDLINYNEVSSYIQDFHENNELFNGELGSVSNYNLLLEDTLNYKIEDEGSLNLSFNNEMKLEDVLNYKIEDEGSLNVNFNDEMKQKDALSYNFEDAMEIDVVSDNHLEGENQLKNTLNKNIKDTSNKIFEKYSKLNKNLIDEKKLVESKSIIPNIENKNTKIDKNTENGIFLVPTSKNRPIRKKLIKNKNVINIKNSQFYNIKNSYNFRNTVSINNKNGISIDKLKNVTNNKKIYQNLENNKTKNNLDEYRLPYNIKNRQIQENQINLNANNNNNKCNNNNKIYQNTDFELFEKSSEFTIIYLKKLLILIKNFNNPNFINIQIKKDLTISERLALIFTL…	---NA---	0			0	-		coil (COIL), seg (SEG), SignalP-NN(euk) (SIGNALP)
NAPIS-00735	>scf7180000046824	AUGUSTUS	16194	17230	108	cds-	Multiple exons	MRDLTTYEDYDIDDLYKPINHLTVINNVSKNSRIVLYTLLELNKESVLVQELFDLVKKKLFIFKKAPLFELINEFVDHKIIKIIDNEIIQLMVNKKEVAFILNNKKIE	origin recognition complex subunit 2	4	1.74836e-13	0.6275	3	P:DNA replication; C:origin recognition complex; C:nucleus		seg (SEG)
NAPIS-00736	>scf7180000046824	AUGUSTUS	17825	18466	213	cds-	Single exon	MVISRKNQILNKKKTSIFKNKKTVKRSYLKKNEFNLNNDFNIEKETKNEEITLKDVNKNCNSKEKNKIKKTCYKKDEIMDKSFELENTISESSNSVQIPTTLKITQKKDASTKSSSSVQIPIKLKNTQTKDITKLKKRNSRKDTFAKSSSSTENSTKSNSTRTKDTTAKSFTSVQIPITSKDAHFKNDINTKSSSSKENFDKIKSIQKKTLQN	---NA---	0			0	-		seg (SEG)
NAPIS-00737	>scf7180000046824	GeneMark	19124	20709	527	Pcds-	Multiple exons	DFNLVQKEIFYNEKILEDFNLKYEKAETDIDCRNKTNCNEIVKNEINNDNVVKNEIKCNDNNILLNSNIDNSSNTKKYYFVILEFIQTESDLLKYLKDFRFSKKEIEIFYNNLSIFLDKLRNLEKIVNLHSEFIDNIVHNERVNITNLDSENLNITKSENENSDILKLDNEKLDSKILNIIKSKNEIFDDTKLENENSYILNIENPSTFNLEIDNSHTTNLSNKNSHITNFNIKKSSKTHILYNIINIWIHILNTSYTYFNSYLSIIPLQTTIPVDLYTYILQNITRYPLYIEKVLSYLDTSSINYKILSNLLTKFNKFIKLIDREHDLFYKKLKTSELCIKFNLCDIQGLYVDEITFLNSKLILIDKYILLVNYNKNINTKYTLDNINIKTTKFNICN…	hypothetical protein NCER_100183 [Nosema ceranae BRL01]	1	2.98644e-24	0.51	3	F:Rho guanyl-nucleotide exchange factor activity; P:regulation of Rho protein signal transduction; C:intracellular		seg (SEG)
NAPIS-00738	>scf7180000046825	AUGUSTUS	1296	2350	109	cds-	Multiple exons	MTWDGVVTKYHKRHIKELEIQPNLESYIQSLVLKKTLESISLERRRGHYWSEAVEDEKGDAVEKLLIRKPYEVNIIEEAKPKRFENKMSFNDKSKEKHGEKQIVNIITQ	hypothetical protein NCER_100825 [Nosema ceranae BRL01]	1	1.50876e-06	0.78	0	-		no IPS match
NAPIS-00739	>scf7180000046825	AUGUSTUS	3375	3698	107	cds-	Single exon	MLNATSNENLKKLYALSALFIYSNQQDVTIEKILAILKELGIEGQKKFASFFEANPIKMKSMLTSVSKSSSVQVNAAVTNDNKVEEKQKEEEPEEVEDVAVDFDDLF	60s ribosomal protein p1	2	3.06003e-10	0.65	4	P:translational elongation; F:structural constituent of ribosome; C:ribosome; C:intracellular		seg (SEG)
NAPIS-00740	>scf7180000046825	AUGUSTUS	4170	4856	228	cds-	Single exon	MSDAKNFYDFVSNENPFAFLKDYDKQEFKLIKHELEALQKIQPKFIPAIVDSSVLLNERTATINTVIRNGINENIMKGVSILNKNNIVHDILNHKIISNVGFVETSKKAAELSEIGFDPSNVKKHRYNMGALKYIIDVFKNYLDLDGMEDVVLDMYRLKSINKQKMLREKVYKAIKDKIDDDIYLKMNFDNDIVEDVYEEAENLHKLEIFFQKLTISYFNFFLKFKKL	hypothetical protein NCER_100650 [Nosema ceranae BRL01]	3	8.80556e-70	0.543333	0	-		seg (SEG)
NAPIS-00741	>scf7180000046825	AUGUSTUS	11381	12667	197	cds+	Multiple exons	MTISNDENSSMLENISVNEVQYFKLLNDCFNIYGPTKEEFINVVSFNLQKLLKKYKLSNICISLGKNSLYNCIGYHLGRILKVKSYNIYIFENEDNNIDVLKYKYTYYNNENDNLLNNLSDFSLCISFGSTKIKSKEYLYINKIYDDFTNSTCISLGCITNYYEKQMYLIDVNISEELYKKYNLKRVFVDSTLVKIN	hypothetical protein NCER_100320 [Nosema ceranae BRL01]	1	4.08772e-23	0.62	0	-		seg (SEG)
NAPIS-00742	>scf7180000046825	AUGUSTUS	13484	14656	390	cds-	Single exon	MQIVIKKGKETLWILKESSSILNEEDLRKLVTPENICQYESMLASERKLEDLGYKYIADSQEEEDESVYVIPWQLTRNFTNACNGKGLLELDGPADPTGIGEGFSFRKIKLIKGNEAENRKIISEHQAKYKSEIDKIWNKQVNSLSNPKEIPFNESYFEEYEKKDLTPEKVQELSKTESKNVLTIKRTYIDQDIERTEIEKITDPKIIKMYLKIRKTIKFDDKKSALKCGNCGQSGHMKTNKFCPNFIQSKKPTKKKIDHERKRAKNIFHEVMLKLITSFFSIAHSIAFHRPVSIKKFPDYLSIVKNPIDLTTIKTKIRHNKYIRYQEFFDDLILMKDNCMKYNGTEHSLTSVAQKMVDMAYEQFEIDKARIEEAENIFLEFTYDENESH	transcription initiation factor tfiid subunit taf1	20	0	0.5405	5	P:protein metabolic process; F:binding; F:nucleic acid binding; P:biosynthetic process; P:metabolic process	-	IPR001487; IPR022591; PTHR13900 (PANTHER)
NAPIS-00743	>scf7180000046825	AUGUSTUS	15393	15956	187	cds-	Single exon	MMSYEVDDQTKFRNSTSYARSSNAVLQNMYGSSKNNIYKTFVKRKHNVKEIETQYKKVFEKDLDTFDIETPFDIVEWEDNIIYDQDESEKNNETDVSPLIKEFVDSTLEEDWDKYVIFNDEVQTKYKTFPTLYLDDPNLIFDKVDDKKILNQKREQKNIFLVINLLNQNIIFQMINIIILNLNLEVL	transcription initiation factor tfiid 111kda subunit	3	2.77676e-36	0.676667	1	F:binding	-	seg (SEG), tmhmm (TMHMM)
NAPIS-00744	>scf7180000046826	AUGUSTUS	524	1255	243	cds+	Single exon	MTGKTYNRRKHNENFESKGRQINKKRGTVKSKINNQVIVQEHKKFKNVYICRSKDDMLLTKNMVPGISVYNEKRISVCLDDNQKIEYRIWNVYRSKLAAGIVCGLENIHIHPGSKVLYLGASSGTTVSHVSDIVGETGLVYAVEFSQRSGRDLINLAMKRRNIVPIIEDARHPYKYRMIVGAVDTVFADVSQPDQSRIVIINCEYFLKDNGGVVMSIKANCINSALPAETVFADEVNILKKMK	fibrillarin	20	2.505e-144	0.8185	6	C:nucleolus; F:RNA binding; P:nucleobase, nucleoside, nucleotide and nucleic acid metabolic process; P:metabolic process; C:intracellular; F:transferase activity	EC:2.1.1.0	IPR000692; IPR020813; G3DSA:3.30.200.20 (GENE3D), G3DSA:3.40.50.150 (GENE3D), SSF53335 (SUPERFAMILY)
NAPIS-00745	>scf7180000046826	GeneMark	1518	1868	116	cds+	Single exon	MNINETGVSVILIGISVFIFGFLLLLDKALMICGNILIFAGIGILVKSNLFNMFHYDKLQGTFVFTLGFLFLVYGFIVLGFIMELIGLFILLKESIPSFRTILRGLLFGRVLKKRR	hypothetical protein ECU10_0860 [Encephalitozoon cuniculi GB-M1]	2	3.58154e-13	0.76	0	-		seg (SEG), SignalP-NN(euk) (SIGNALP), tmhmm (TMHMM)
NAPIS-00746	>scf7180000046826	AUGUSTUS	1890	3653	587	cds-	Single exon	MIIKLLSTCFLILLSYLYIYYKIISNKLRKKAENFFKNQDINWKPKLRNEIIDDFKNTTFDIIIVGGGSSGVGCAIDATLRGLKVGLIEADDFGSGVSSKCTKLLHGGVRYLEKAFNDIDKSQFKLVLEAINERKIVMDSCPFLSRTIKLVFPVFKRIKLPYYYIGLAIYDWISGINSLGRSKFLSVQDTIDYFPHIKKERLVGSISYFDGQFYDAKLNVLLALTAAYYNATVINHAQLTCIKKENGKIVGITFFDKICEQEIHVKCKVLLNTTGPFTDKIRKLANEDSNSLLQQSYGSHIVVPASFSPKNMGFVDPNTADGRLAFFINYKGKTLIGGTDIKCTTEKFIKPTEEDLNFLIHEANFYTDDSLKLTKKDVLAIWTGIRPLVKDTKKQNTEK…	glycerol-3-phosphate dehydrogenase	20	0	0.6085	7	F:catalytic activity; P:metabolic process; C:cytoplasm; C:protein complex; C:mitochondrion; P:carbohydrate metabolic process; P:lipid metabolic process	EC:1.1.5.3	IPR000447; IPR006076; G3DSA:3.50.50.60 (GENE3D), PTHR11985 (PANTHER), seg (SEG), SignalP-NN(euk) (SIGNALP), tmhmm (TMHMM), SSF51905 (SUPERFAMILY), SSF54373 (SUPERFAMILY)
NAPIS-00747	>scf7180000046826	AUGUSTUS	3972	4466	164	cds-	Single exon	MKIMITGTPGAGKTFFAKEIAKTFSLDHIDISKYIKDNELYTNHDDKFDTFLFEEETVRKSLKLYLKNKKNFIIDTHSPELLNFVDFNFIYVLKISTDELYTRLRSRGYSAKKIKENINCEIFEIIEDSLSENNMPFYLVGSEDGFLTKNDVFNDIERAVNTTR	tata box binding protein -associated factor	20	1.36411e-22	0.5905	3	F:binding; F:kinase activity; P:metabolic process	-	G3DSA:3.40.50.300 (GENE3D), PTHR12595 (PANTHER), PF13238 (PFAM), seg (SEG), SSF52540 (SUPERFAMILY)
NAPIS-00748	>scf7180000046826	AUGUSTUS	4716	6360	288	cds-	Multiple exons	MENIKFYDVLRNYEDKVENIKSIFLSINKRDVLKQCVLKKIVFDCLISINVSYIQGINEIAFVIIHYYFSKDYDLYFNKEKIQNHNLTFEDEELIDNNYNSANFDFDNIVNDKTKGFFDSISKKQEKVKIVLTNIILRKLEPLIKNNFELYMKYTEVFIIMMKKRGIIIGQQDIHKYLESILTFFYRNVSSMEDAYKIFEVILSCPSSSLFLILIVYYDLISRKELIKNVDNNLFNSIICHESEFINTLEKVNCKKSRFFSKYAFYIGGMIGVIAAVALYKINKRDEN	glycerol-3-phosphate dehydrogenase	3	4.75773e-43	0.52	6	P:regulation of Rab GTPase activity; P:positive regulation of Rab GTPase activity; C:intracellular; F:Rab GTPase activator activity; C:integral to membrane; C:membrane		seg (SEG), tmhmm (TMHMM)
NAPIS-00749	>scf7180000046826	AUGUSTUS	8300	10129	609	cds-	Single exon	MNQRIINKNNIYLHPRYEENVTCTNDGSETLLEQFLNSVNKYKNKNFLGTIVKNELKWLSYNDVKVEVEKLSSFFNTIISSDDIIGIFSVNRYEWLVSEYAGYMSNSRNCPLYSTFGPEAIRIVIEESEMKICCCSKEKAKSLKDILKICTKSKLEYIIVFDNDFEEEEDFREFGIKVYYYNNIIKTQEINLGIRFPQSDDVATICYTSGTSGIPKGVILTHKNFISNIAAYIRADKQEKMYDITNNDVYLSYLPLAHVMERLCVNVAVSVGGSIGFYRGNPKELQKDYLIIKPTFIIAVPRVLDIFKQNIELRLSERSWFVQKLVKIALKYKIWRQGHGVIKSPILDFLIFNKISKEFGGKIKACLCGAAPLKIDVLSFLQGVLSIKIFQGYGQTETT…	long chain fatty acid ligase	20	0	0.5535	1	F:catalytic activity	-	IPR000873; IPR020845; G3DSA:2.30.38.10 (GENE3D), G3DSA:3.40.50.980 (GENE3D), PTHR24096 (PANTHER), seg (SEG), SSF56801 (SUPERFAMILY)
NAPIS-00750	>scf7180000046826	GeneMark	13378	13653	59	cds-	Multiple exons	MNQRIINKNNIYLHPRYEENVTCTNDGSETLLEQFLNSVNKYKNKNFLGTIICNIILYN	long chain fatty acid ligase	2	0.000124147	0.635	3	P:metabolic process; F:catalytic activity; F:ligase activity		no IPS match
NAPIS-00751	>scf7180000046826	AUGUSTUS	15768	17170	221	cds-	Multiple exons	MIIKENVLHKILDYENIDICSILKKISEILNIQFFQDNEIFTLGNEYFIIDINNDLHITFVEETLYDIYRYLLKFFILYFSKIKTKNEVKNVKSGFCECISSYNYCDLSNFISTKNNLIFNIFTHRYESFEFKPYFFSKPEYIALDNFNLGECLDYEMIDRMYFLNFQKCYCYVEIHGVNIFVDNKLKIYINNKYDENLSFLFKYGLSLKDCILRINANLF	hypothetical protein NCER_101314 [Nosema ceranae BRL01]	3	8.86564e-33	0.446667	0	-		no IPS match
NAPIS-00752	>scf7180000046826	AUGUSTUS	18231	18704	157	cds+	Single exon	MVNGNKNKRLLSEYKTMRSEPPHGCSAGPKKPDELDKWNAIITGPPDSVYQGGLFELEITFPPDYPFKPPKVYFNTKIYHCNIYNRDICLDILKNEWSPALTIDKVLLSLIALLQDPNPDDPLFKEAADLYKNNRQEFNRKARDWTRMYATGMNDDK	protein	20	3.6098e-87	0.728	5	P:protein modification process; P:protein metabolic process; P:catabolic process; F:catalytic activity; F:nucleotide binding	EC:6.3.2.19	IPR000608; IPR016135; PTHR24067 (PANTHER), SM00212 (SMART)
NAPIS-00753	>scf7180000046826	AUGUSTUS	19181	20727	274	cds+	Multiple exons	MLEKEWFNIQQEKIHNCDTLEIDDDDVCDVCTYSANEGDPLLICQGCSIAVHRNCYGSSFSEDEFFLCQRCIYYDKDTTCIFCHSNDGLVKITNNCKFGHILCVIFDPTVDFDNQNSKEPIFLDNYKRVIDSCVFCNKDFGTKIECSYGLCMNVYHLNCSLDKVYYDIKNQISYCFDHDPTKKRNVFSSNVSINNIYKGYQICKYDISIRKKLKMKKCIQTNYLDILKEKPKISCKIYNELCTFVNKNVLDIICKYWLFKKEKTTRPLISKIDL	phd zinc finger-containing transcriptional regulator	20	4.80357e-80	0.5105	1	F:binding	-	IPR001965; IPR011011; IPR013083; IPR019786; IPR019787; PTHR13793 (PANTHER), PTHR13793:SF48 (PANTHER), PF13831 (PFAM), PF13832 (PFAM), seg (SEG)
NAPIS-00754	>scf7180000046827	AUGUSTUS	8614	9174	186	cds-	Single exon	MSFIHYEIKKEKINIETEEDDFVWPFLEPPKKPRSVFDTGPTREEVGEFNRRIFAAYTEYLDSDKDKILFSYNPNFSDEESCDIEEHDIVSNLYKSEIELFLYNGTEFIHQDKCIIKIFINNLSEKIVHINSMKYKFSFESDSILVYEFFEDVKVDILNLNDLHIYRLVFVDCRHCKKFNFVYNAK	hypothetical protein NCER_101562 [Nosema ceranae BRL01]	1	7.38307e-41	0.67	0	-		seg (SEG)
NAPIS-00755	>scf7180000046827	GeneMark	9757	10319	135	cds-	Multiple exons	MDYNKNNNPFYEIDYCNKVIFFDAQFDDSLITEDYLKIKLTNDSLKTTIFERYGLKKLPCLLYYKKVIDLTKEQIEKIEQNKTLFLKSEFENIHIKKFNRWPTFPQFFVRGEFIGGCDIIVELDKKGEFDNILKT	glutaredoxin	20	2.917e-10	0.7675	6	P:regulation of biological process; P:cellular homeostasis; F:binding; F:electron carrier activity; C:mitochondrion; F:catalytic activity	-	IPR002109; IPR004480; IPR012336; PTHR10293:SF17 (PANTHER), seg (SEG)
NAPIS-00756	>scf7180000046828	AUGUSTUS	377	1246	289	cds-	Single exon	MTIYKDALFSIEKEEEAKDLVNRNTWNIIESLDQILSALLFTNCDVYSYAFTKEENYYKNNVIYSYNFWLMDSAYIFGPFVKQVKSLVILSGTLNPFASFTSELGHKFNHQIMAPHLITEKQVFISCLKTGHLKQEIVGTYTKSDNLTYLDQIAKVIYDTAIKVSPHGGTLVFVPSYAFLDNLYKRVKNFNIENLFIEPKSGSQGEFEKILKKYHNRISLKVPVVLLCVYRGKAAEGMDFKDSSARAVICVGIPYPSLVDPQIELKKNTMMNTNILKVINGMRHRLLEL	brca1 interacting protein c-terminal helicase 1	20	1.49903e-133	0.611	11	P:response to external stimulus; P:cell communication; F:hydrolase activity; F:DNA binding; P:regulation of biological process; P:cell proliferation; F:nucleotide binding; P:nucleobase, nucleoside, nucleotide and nucleic acid metabolic process; C:cytoplasm; C:nucleus; C:chromosome	-	IPR006555; PTHR11472 (PANTHER), PTHR11472:SF6 (PANTHER)
NAPIS-00757	>scf7180000046828	AUGUSTUS	1975	2367	130	cds-	Single exon	MARIKIKDVTIDMPFEPYKSQIDTMEQIITCLSEGSTGMIESPTGTGKSLSILCSVLAYREHLKRIKIDTNISKKICSSQNDTGLNSSNNKSNCNKIIINDFADNTLLNVDNIDINDEKNICDNNGITEN	regulator of telomere elongation helicase 1	20	7.60801e-26	0.7515	12	C:cell; F:hydrolase activity; P:DNA metabolic process; P:organelle organization; P:regulation of biological process; P:cell death; F:DNA binding; F:nucleotide binding; F:protein binding; P:response to stress; C:nucleus; C:chromosome	-	IPR014013; G3DSA:3.40.50.300 (GENE3D), PTHR11472 (PANTHER), PTHR11472:SF4 (PANTHER), seg (SEG), SSF52540 (SUPERFAMILY)
NAPIS-00758	>scf7180000046828	AUGUSTUS	3230	4429	399	cds+	Single exon	MQIEFKDNIKKKINEEKQIKKYIKKHDFIKPEPVDQNVITDIWEDDDLDSYEQNIVLDINKQYEKNVSDLWMDREILEKELRRVYLKQYLPRTKNNLKISDLIKKHSSTDSYLYPSLMSKWYNLNGNVQYFYFVNGNILEECLKKEHENIEDSNDKNKNILISSECEGTVFNETDLKNIFVNVLDNTIEFYEVNNFYKFYTIKTEFKIVKVEINKSINILCEKEKNYRLLFTYINNELILLDEGHISDFSDNFIIKNKKVKVANKKIIQQQNTNKNIINFKNYDNKIKDNLKKIKCYKDKLFLTGINIFRILNIDGRLLNEYKVFGDVIDFVVSGDIIFLINSLKNIIIYNYILNVVVHSMKQDNNLNSLCYNSNHKLLAVGTDINVLIYYIDIEKNMY	hypothetical protein NCER_101192 [Nosema ceranae BRL01]	3	3.2454e-23	0.58	0	-		seg (SEG)
NAPIS-00759	>scf7180000046828	GeneMark	5676	7067	463	cds+	Single exon	MSNIEKDVSNISIIEKTTLSKITTSQIKKLVKFTGFVMNIKIGKKFSFIIIRDQTITIQCISNTTLEIKKITNESFVEIEGEVCETKNLVKSCSIQNIEINVKKLKILSLSDSNLPFPYKDVSYNIQDQIKYGVNPVSYHLCLDNRSLYMRSPQGYSFVRLINGFMFSFREFLHKSEFIEVKTPKLIEGASEGGANCFTVDFFKQKACLAQSPQLYKQMCIIGGLKKVYEIGHVYRAEESNINRYLSEFVGYDLEMEIDGDYNNLIYFIYDLLKYIFKYIEREYKQELEIIKQYYPFDDFKMLETPVVLTHRECIDLLKSENIEIDYNDDFNNENEKKLGKIIKQKYITDIFVCKDYPVSCRPFYTYVDKDTNLTRSYDFIVRGEEVLSGAQRINQYNE…	aspartyl-trna synthetase	20	7.89701e-174	0.636	12	C:cytosol; C:cell; C:nuclear envelope; P:cellular component organization; F:hydrolase activity; F:protein binding; F:nucleotide binding; F:catalytic activity; P:nucleobase, nucleoside, nucleotide and nucleic acid metabolic process; P:translation; P:cellular amino acid and derivative metabolic process; C:plasma membrane	EC:3.5.1.14	IPR002312; IPR004364; IPR004365; IPR004523; IPR006195; IPR012340; IPR016027; IPR018150; G3DSA:3.30.930.10 (GENE3D), seg (SEG), SSF55681 (SUPERFAMILY)
NAPIS-00760	>scf7180000046828	AUGUSTUS	7674	8978	434	cds-	Single exon	MNNENRNKIDNKFLEDENDEFNLFKNNSCYNKDENEKLNKNFSKIDILKKDNFQNITPWEAHVNTEDKTVSIDYTKIISQFGCKKFNESLIKILEEKSGKPAHFYFKRNIVFAHRDFDILLEKMKNGNFYLYTGRGPSSKSMHLGHVIPFKLCKYFQDVFNVPLVIQITDDEKYLFKQIKIEDSINFGKQNIKDIIAFGFNPDLTYIFSNVEKSYLFEKTSLKISKSISLREACKVFGFNLDSNIGMVNIPSKEIAPCFSSSFSFLRKNQFCLIPCAVDQDPYFRLARDKAHILKEPKPVTIYVSLLPDLKGVNRKMSASDNNAIYLNDTPKQIASKINKFAFSGGKETLEQHKLFGGDTEIDVSYQYLKYFYDDCEDLERIKHAYTKGEMSTGEIKQK…	tryptophanyl-trna synthetase	20	0	0.7145	6	C:cytoplasm; F:catalytic activity; P:nucleobase, nucleoside, nucleotide and nucleic acid metabolic process; P:translation; P:cellular amino acid and derivative metabolic process; F:nucleotide binding	EC:6.1.1.2	IPR001412; IPR002305; IPR002306; IPR014729; G3DSA:1.10.240.10 (GENE3D), PTHR10055:SF1 (PANTHER), seg (SEG), SSF52374 (SUPERFAMILY)
NAPIS-00761	>scf7180000046828	AUGUSTUS	9684	10385	233	cds+	Single exon	MENNFIVKLILEKQDSELFAEFLYTLEDIVFLRNVVNSQSNVQMITCSINEKYIKSISRINVDEYNDYIKIIDNEKEIKCICQQLIIEKNKDLKENMTNENFIKDNVNKDTTLKENKKECIITHKDSVNEESVMGNNVSTNTLINLKHEGNIYKCPIVDSNLKQDKNLIQEEFSKKQEIDIKHKNESCSLDFSEKISKFNLSEQTSKLSINMQNSSKSTINTKSNFVNEEKIK	hypothetical protein NCER_101184 [Nosema ceranae BRL01]	1	0.000140774	0.51	0	-		seg (SEG)
NAPIS-00762	>scf7180000046828	AUGUSTUS	11200	12300	366	cds-	Single exon	MFKFKNNIHYDAILRDSLNKQENINVKSDDKNENENISEETTDYTFYNKYDNYNNKNDFIEKVDENTNVENFNDSINNERNIDDNENGFIEVDDENTNVENFNDSINNERNIDDNENGFIEVDDENTNVENFNDSINNERNIDDNENGFIEVDDENNDVENIYDSINNERNINDNENGFIEVDDENIYDSNNDETDMKDNENSFIDVDDEYINVENINETINDETDMKDNENSFIDVDDEYINVENINETINNETEIKNNKNGFIVVNDKYNDFENTHDSINNEPNIKDNKKFITEIEIFNDSDTQKNSKIIKKEINYDSDSKYISSGDYGLEYDEIEEFRNENFLNRVILYKRRFSRRKRNINNF	---NA---	0			0	-		seg (SEG)
NAPIS-00763	>scf7180000046828	AUGUSTUS	14312	15679	455	cds-	Single exon	MISTHDMNNQEKSIQYETILKDSSKKHVNSNIETHINRANKNNYKENTYIPINSMFKFRNHAQYDLMLRDTNERYKNNFFKTNYNIPIKNNEVKIRQIPIYTNYGFKNSNLYDSILKDSNKKHESISIKSFENKNNEEKIRQIPIYINYRFKDSTLYDSILKDSNKKHESISIESFENKNNEVKVIQIPIYIKKESLNNTLYDSLQKDLKKVQRNDIIKTYDNISNKTYFINDENDKKVNIHYPINTTQINDYNINDHTNNEQIDDESIDNPINDEYYNDDFDNENSKIVKKEANYYKELKEFLNEDYGIEEESMEDINNKNSKELFLTIEKSYNENKKMPAIDINKFKFQDVELINKSKFTNSSDEFNHFLNQNLSNNISNYSLPNLPELPCITTASD…	---NA---	0			0	-		seg (SEG), tmhmm (TMHMM)
NAPIS-00764	>scf7180000046828	AUGUSTUS	17344	18324	326	cds-	Single exon	MNNYPKALHMFVENLSKTNMNEKNLELTTDENDKLSTEQTKYENLNTNRITIEPTTSEDLDEKTKISKRTYQLSDYFNKINGDMLEKITSKKSLTNKIYFFKQLEKFNTDSLDDEQIENENFNTEKINDEQIESEKTNTVTEEYQNLDQLNITTIEETSSEKEITDKPSIFNLLRDESLNKDEQLEVNNATKYLFTELKSVESTDSETFIIKLNETNKLFDNTNYSISNDKINDDTLVSEFYFNTSNDTDFTFNSDIEQENNSTLYSDIEQDSNFTFYSNITHDTNVKNYKSNFLNLENITTDTISTNTSNNSVFLIYSILPIFFW	---NA---	0			0	-		seg (SEG)
NAPIS-00765	>scf7180000046829	GeneMark	739	1779	346	cds-	Single exon	MSKNPLEYVKKKMQTLNKYKGLPTCVYDKPDEINKCEYIKNEININITNRKDTDFNKKFANTNLNIKNNENLKSNTESSENNLNFENNKKNDVNNDKSINNSFNIKKNNHGNTGKNAYKNFDIKNNRNFHSNNEFIKNNKDFKQINISNNFYKFKNNLNISKSNESFNTNEHSNIYNFFSDNYDGRININSIVKTNNDFYNFSNIKILNNESQSLLCIAIHNEETVLRLKENYLIMNNINNINIIKKEISGIIIDKLNISNEKCFNKLNTTTKKINNDSLSSFKNNSKIINEENYKEKILNPYVNLNKFKDKKMYNIKKTKKESLDNKKMFSLTDLIQTWNYRREK	---NA---	0			0	-		coil (COIL), seg (SEG)
NAPIS-00766	>scf7180000046829	GeneMark	2443	3018	191	cds-	Single exon	MLIIKKNSTTISNLFLEGPFISTDYTKKYSLNVYINKIYSFGDESELVYYNDSNLTETLQAKSVINEDKILNNEKMFNNKETYNENTLNEEIECNTMRKDNCFVKIPFNLDIPLKIYSINFTQYKFQYRSFLISDTLTVKNTDYTFIVFPNLDSYPYVYNYVKRRFNVVLCLFEEFSEELFIKNVCDMKIL	hypothetical protein NCER_100480 [Nosema ceranae BRL01]	1	1.12928e-07	0.66	0	-		seg (SEG)
NAPIS-00767	>scf7180000046830	AUGUSTUS	514	2606	440	cds+	Multiple exons	MCVVGLYNGYLQTWNSITGILINETQITEFPIRTLAIVEKTNSVLIGADDGNIHVYELNNLQKLNCLDAHNDFIRKIVIHHKNEEFLSCSDDDTTIKLWDKETGTCKKTYKGHVSGVNSIAFCSSEDYFVSGSDDLTMKIWSAANVQCISTLKGHSNNIINVYTFEKLPYIVSCSEDGSYKFWDVKSYICKETVHLNSGRVWQFKEKNNCIKFNQEYRSYCYIKNIFIFENDSRLNYIILQKDPFLYEYGTFNGVIGGIDNGIIYAVANSKVEIYKIDEDFINFQNHVFNNEKCEIQEKFRLRAISFYESLNMNDKALEICNNKNLKFEILVKSKKLNEAFEYCETPYMYEKLGELFFSINDYDNAALCFYNSKNWKRLFHVDMINKKNYLNKTAENLY…	coatomer protein subunit beta 2 (beta prime)	20	1.63675e-92	0.4775	6	C:membrane coat; P:vesicle-mediated transport; F:structural molecule activity; P:intracellular protein transport; F:binding; P:notochord development		IPR001680; IPR006692; IPR015943; IPR017986; IPR020472; PTHR19876 (PANTHER), PTHR19876:SF2 (PANTHER), seg (SEG)
NAPIS-00768	>scf7180000046830	AUGUSTUS	1741	3275	256	cds+	Multiple exons	MIIKAENKIKNYKLTKREFQIHLFFLKEFNQEYRSYCYIKNIFIFENDSRLNYIILQKDPFLYEYGTFNGVIGGIDNGIIYAVANSKVEIYKIDEDFINFQNHVFNNEKCEIQEKFRLRAISFYESLNMNDKALEICNNKNLKFEILVKSKKLNEAFEYCETPYMYEKLGELFFSINDYDNAALCFYNSKNWKRLFHVDMINKKNYLNKTAENLYKNGDLNYAFLAYMKLNDYEKCGELLQESKFYNIFKKTFLNK	coatomer beta prime subunit	15	5.32255e-57	0.482	6	C:membrane coat; P:vesicle-mediated transport; F:structural molecule activity; P:intracellular protein transport; F:binding; P:notochord development		IPR006692; seg (SEG)
NAPIS-00769	>scf7180000046830	AUGUSTUS	9385	11373	208	cds+	Multiple exons	MLQVNILATSGGDNAIRLWKIKHIDKNKKDCKFKYTTSLNSSIKIEFLSEIICHTKSVNCIRFNESGYLASSSDGGKIVLSKEGKNTVIREHDGFDIYDLTWNKNILYVGVGNGLLEIYDIDSTVKLVYKKMIHSDFIQGITFNFKYNLLATLSKDRTAKLHFIDINRDKTNLNNNDSNDIFVDEKLNYLQNEEKNEEYVNLLQKKKN	chromatin assembly factor 1 p60 subunit	20	1.89248e-41	0.5025	5	P:metabolic process; P:regulation of biological process; P:primary metabolic process; C:nucleus; P:organelle organization	-	IPR001680; IPR015943; IPR017986; PTHR15271 (PANTHER), PTHR15271:SF4 (PANTHER)
NAPIS-00770	>scf7180000046831	AUGUSTUS	866	1501	211	cds-	Single exon	MDVELIQNINNVIGEYIKTHSPKNLSDVARVIQSAQSTYQGIKKKTRKKSESFNNIEKKIESYNQELFSLIKYKDLTELKKPEIIKKARKIMKKYDKLLIRKGDFKIVESEINNRISIYEKKLECYEKRLEFRYTNRKFELYRGKFYRDIETVQFSINSNIKTDEVVKFWNNMWNKELLDKNDKYQEFLSDYVPKESQNQLEFINERFFMK	---NA---	0			0	-		coil (COIL)
NAPIS-00771	>scf7180000046831	AUGUSTUS	1579	2040	153	cds-	Single exon	MKGKNEKSGENNHEQKTDTKNAIIADEHDKNVTNEEIKRCERFSALKAMLLSVDTSKELWPTDALKNIFKRFERMSRGGWKMATDVSCNKFNDPITMEVFKKRAHDNLKNELGRSISNKIYKCEQGTKRFKKISDFIEEAKGHNQERYITTKP	---NA---	0			0	-		no IPS match
NAPIS-00772	>scf7180000046831	GeneMark	3225	3800	191	cds-	Single exon	MNSILSTKYKERSSSAKKFNNKIQKKLFLLKSNININFELKEIFKYSLDMINKTADKILQTFYLYGLQNLFTCDLKKSLPHFCSVIICLYAYNHEKEYFDLDWHKKLFVWLSVSQRELRHPIYLERLFKQILKNDMYVFFRLYITMNSYDISFALEQYTKLKNNDNHFLLINNLIVLLNIVKSKIYGVTNY	---NA---	0			0	-		seg (SEG)
NAPIS-00773	>scf7180000046832	GeneMark	165	1390	396	cds+	Multiple exons	MNKKIFYLIIANEFCERYCFYALKTILFTFLRTEYIWSKQKSTFIVHLFVSLCYLCTLIGGFLSDVVLGKYKTILYLSIVYFLGTMFLTYSSYVYNASYYMYTGLLLISFGTGGIKPCVAAFGGDQVKEKGTAKDLSKFFNFFYFSINLGSMLSTFFVPIIAEISCLNRNSCYPLAFGSSGLLLLTSIILFYLGSSNYIIKKANKKAIINEIKYLFYLIKEKTQQKEIKSTAMLHYNDAIKLKNHIMFLILLSCLFQSFSFGCCFRLNNNSVIFSKQVQIISSQMQTFNSIFILCFIPLFSYYLYPFLEYIGWKLTPIKKMGVGILLASISFVIAATVEQFIYKNSLIGKQISILWQLPQYILLTAGEIMLNMTGLEFAYSEAPEEMKTIIYQVGY	solute carrier family 15 (oligopeptide transporter) member 1	20	8.35414e-127	0.5485	3	F:transporter activity; P:transport; C:cell	-	IPR000109; IPR016196; IPR018456; G3DSA:1.20.1250.20 (GENE3D), PTHR11654 (PANTHER), seg (SEG), tmhmm (TMHMM)
NAPIS-00774	>scf7180000046832	GeneMark	1566	2018	150	cds-	Single exon	MVYTGIASIISNIKEQDKLAEIYTNNVVNSIYISLIVFVGIRIFGFFIGNNLNDYTLKRLLNPGGFRTKLRVQAILILLETISSICYNCYIYHDSMQKLDNSFGPLITLNIIAVIFNICILYAINLLHPDLTGRKHLNAVNNFLERQNIH	hypothetical protein NCER_100985 [Nosema ceranae BRL01]	1	2.14455e-16	0.59	0	-		seg (SEG), tmhmm (TMHMM)
NAPIS-00775	>scf7180000046832	GeneMark	2260	2697	145	cds-	Single exon	MKNGFFVSCRKGKEQNAFKEFCTHLGSFFDEVNNDLQYDEIDISKEIFNDIKTLRVSFFNIYYTYKSILYISNTSSFSPTIMFLYLKNKNILFQYIQRIVPIEKFFQFNEKNILNELTSLNEFTNYKILYEERFAPNEIKIKFLN	hypothetical protein ECU09_0800 [Encephalitozoon cuniculi GB-M1]	2	1.00412e-17	0.515	0	-		no IPS match
NAPIS-00776	>scf7180000046832	GeneMark	3267	4109	88	cds+	Multiple exons	MKKSHLKNYFMKCQKLLNVEIGKNLGNMINLQMNRIIPYVITWESILSKYHSKHKKEHGITDRIKAYIYISMDFSRPANNCFPRADTR	hypothetical protein NCER_100825 [Nosema ceranae BRL01]	1	1.43624e-07	0.72	0	-		no IPS match
NAPIS-00777	>scf7180000046832	AUGUSTUS	4393	7848	1151	cds+	Single exon	MDLKYGKEYSWDIISKFFDQKGLTGQQIDSFDQFVNTKMQEVIDESPSITVQTTLSAGNESRKRITVTFGQIYVSKPPTYTEADGTTITLNPNEARLRDLTYLSQLYIDVIKETESESGIIDQHRFSRVPFGSLPIMVKSSFCSTYKLSDEELIKIGECEYDVGGYFIVNGSEKVIIAQERMASNTIYVFKKSQPASYSHYAEIRSVPEKGAKNPSALSLKLCKNPNVIKVSIPYAKQEIPLFVIYRALGFLSDKEIAEHIVLTNDEEMFDLLKESILEAAVIQDQNIALDYIGKRTAPVGSSREKRINFARDLLAKELLPHIGTQEFCETKKAYFLGYMVQKLLLVALGRKREDDRDHYGKKRMDLAGPLLASLFRSLYKKLCAETAKHMQKCIEGGR…	dna-directed rna polymerase ii second largest subunit	20	0	0.7635	14	F:transferase activity; C:cytosol; F:RNA binding; C:nuclear chromosome; F:binding; C:nucleoplasm; C:protein complex; F:DNA binding; C:chromosome; F:protein binding; P:regulation of gene expression, epigenetic; P:transcription; C:nucleolus; P:nucleobase, nucleoside, nucleotide and nucleic acid metabolic process	EC:2.7.7.6	IPR007120; IPR007121; IPR007641; IPR007642; IPR007644; IPR007645; IPR007646; IPR007647; IPR014724; IPR015712; G3DSA:3.90.1100.10 (GENE3D), PTHR20856:SF7 (PANTHER), seg (SEG), SSF64484 (SUPERFAMILY)
NAPIS-00778	>scf7180000046832	AUGUSTUS	9062	10310	202	cds-	Multiple exons	MEIHYTKHHQTYVNSLINTVEVNKISAINLTDLIKNLKKRKDLDENVKNQLINFGGGHYNHSFFWMCLSSKNNDNTINSNFFDAIKQNFGGIDNFKNEFFDKALKLFGSGWVWLIYKDGKLFCETSINQDNPMMVDANVIPLLCLDVWEHAYYLKYKNNRSLYVKNWWSIINWEFVSNVFINCCLENNKIIMKNDGSVFFEE	superoxide dismutase	20	5.45885e-57	0.614	8	F:metal ion binding; P:oxidation reduction; F:oxidoreductase activity; P:superoxide metabolic process; F:superoxide dismutase activity; C:mitochondrion; C:mitochondrial matrix; P:response to stress		IPR001189; IPR019831; IPR019832; IPR019833; tmhmm (TMHMM)
NAPIS-00779	>scf7180000046832	GeneMark	11466	11813	115	cds+	Single exon	MYKIHVPRNPLKKEIYFLENFPQKLQFVISKQEYIYFIRKINSIFKPKYSILYILKVLTIIPLLFTKKNIYDDDLDKLIREINNDLLKKHICITHPKYNNYLYLEIIYFNKEDVR	hypothetical protein ECU11_1090 [Encephalitozoon cuniculi GB-M1]	2	6.30478e-06	0.515	0	-		IPR019383
NAPIS-00780	>scf7180000046833	AUGUSTUS	2413	2778	121	cds+	Single exon	MDDKFSKLQNKIKLLEEQLEDKNIMIELLLSEIKKKRRNDDFETNKRNKMYDDLENHNFNINGYVDHDNNKIISSNELQNEKEIIVNKDKITDNTLTCNSTNNSANLKKIQKILKIISTII	---NA---	0			0	-		coil (COIL), seg (SEG)
NAPIS-00781	>scf7180000046833	AUGUSTUS	4623	5264	213	cds+	Single exon	MNKDVFESLSDLKKRKIEDAYYSASNKQITPSDFFRICKELLTTEEYNNLFPRTTEIKTEHLEDILQYSGIDLREENEIIMEYNLDYTQDDYEDYNDQIQSLCNVKLFQDYIQKIAKSRKLIVSDHVYHLLFLILKRKLLNYTDRMEEMSLIRTDAVILNQNLSIKNDLTRQLWVLEQIEINEMEKLNINKNDDKKSKKKNIQEREDLVVKKN	taf4 transcription initiation factor tfiid component	5	2.29723e-82	0.642	6	P:cellular component organization; P:transcription; C:nucleoplasm; C:protein complex; F:transcription regulator activity; P:regulation of biological process	-	IPR007900; seg (SEG)
NAPIS-00782	>scf7180000046833	AUGUSTUS	10702	11136	144	cds-	Single exon	MNDTLTTDSLELHNIYSEISLIHNIYNFKKFEPPEELSLKNLVHNYEYFKSETIDFLDKSISEIQCDYDINEKISVFRNLCEINEGDKELNKLYVNLDGKRYKCLQNAIKNHLKFLEIVNKELKHNDNILDKAIMIFDRHFKEK	---NA---	0			0	-		no IPS match
NAPIS-00783	>scf7180000046833	AUGUSTUS	11172	12029	285	cds-	Single exon	MTKIKEPHWETIQAKTFTKWVNDKLVKHGFSQISNLYEDLKDGVNLGNLLSVLLSIKLKFNKRPFTRIQKVENLEILLKQIKKQGLSLINIGPEDIVDGNKKLILGLIWTLISKLSIIDLGITDSSMRNELLRWCKEVTQNYKNVNIVDLSRSWQDGLGFNAIIHNFRPDLVPNYCDLKISEKHFNLGQAFDIAEKELKIPKFLDIEDIADVIRPDEKIMITYLSEYYKKFNQFEKENNYKNLINSVLNKIEWSQETKNIYEKKAVQFLENKRIFNRANDDLKKF	ca2+-binding actin-bundling protein fimbrin plastin	20	4.83331e-109	0.6255	17	C:plasma membrane; F:receptor binding; P:regulation of biological process; C:cytoskeleton; P:cellular component organization; C:nucleolus; C:cytosol; P:transport; P:response to external stimulus; P:response to stress; F:actin binding; F:binding; F:cytoskeletal protein binding; C:cytoplasm; C:intracellular; P:signal transduction; C:protein complex	-	IPR001589; IPR001715; PTHR25069 (PANTHER), PTHR25069:SF47 (PANTHER), seg (SEG), tmhmm (TMHMM)
NAPIS-00784	>scf7180000046833	GeneMark	16593	17282	229	cds+	Single exon	MIGIVDTCYFLKRGPFNQSIKKLFVSSLVVKELKNEESKEYFNLHRYMIEIREPLDKYIEFVQDFLSKKILNLSYTDIVVVALTIEINEIYSSTWIDSTNINNIEEVVCLTMDNGIKQCLRYLNLYDDLTFSSKIYKLRCFGCFSMYEEKLDFCKKCGLNTLTRVSVVQNENNNGTILLKKNYKFKPKVLIDKKGVELKSIDQREYIHFLKTKGYKCKKKNLTKMLGDI	nucleic acid-binding protein	20	8.14663e-77	0.5475	0	-		IPR014881; SSF144206 (SUPERFAMILY)
NAPIS-00785	>scf7180000046833	GeneMark	22316	25223	293	cds+	Multiple exons	MNNKMKLLDYLYIKFQLNAIMKIIASCDQSNLEKFSKDFLKEKYKKIKILLNTETGDNSLKYLSILKIFKSIIPLYKIRLLKDKVKHKKEQDKVSKEDIAILKMYSYFINKICSEDTYCCYKIACEVLEHFDHFNYTDIIVKKILKGTLKENIVSDMCIETLRKKYFLILIKILLFSDVLSLLINIKILDKEKIDEEKNNLKNNLKIEKLRRKKESDVRKDENLDKNQEEYIFHRKIIDGEFIRKEFYEGLYILLNENLELCTYEDKLECILTILCIYSDYKYDFKKISTQRY	nuclear pre-ribosomes export protein	4	3.09571e-23	0.6575	0	-		IPR011501; coil (COIL), PTHR14428 (PANTHER), seg (SEG), tmhmm (TMHMM)
NAPIS-00786	>scf7180000046833	AUGUSTUS	25337	26098	253	cds-	Single exon	MASVINYKFKSMKNFSSITIEGSSIPLWELKYEIINQRKMVSKDFDLLFYDSNNEKINDEYYQIERNSNIIVERIPLWMSSTGYYVRDKKKEPIKSNKFRSVPPDSYVCFRCGLKGHYIQHCPTNEDKSYDIARIRKPSGIPRDFLIKVNEGEIDENTGMLVTQEGQYVKAQPQVQEWKKSRIGLGNSLSLPPYLKCPICNNLFVMPVKTNCGHTFCDRCVNVNTKCFLCKNEIFNFCENEEKKQEIDAFLNK	retinoblastoma-binding protein	20	7.05412e-124	0.5885	3	F:nucleic acid binding; C:nucleus; F:binding	-	IPR001841; IPR001878; IPR013083; IPR014891; IPR017907; IPR018957; PTHR15439 (PANTHER), SSF57850 (SUPERFAMILY)
NAPIS-00787	>scf7180000046833	AUGUSTUS	26605	27336	243	cds+	Single exon	MAILDVSQIYTNTGDILQINYAQKSADNGNTCICLKNKKGVVMIVEKPIESNLYISEKDNKIKKVTDSIFQVASGIETDLWYVNKNLKERLVNEKNDYELDISFENYRSQLVDIIHIFTRYNSARPLGINILSMIKYKDEYKICKSDSSGKSVFYKSAVIGKGSRIVKTELEKLNIEELDIKNMVKNAIRILYKSYDPLKDKPFDIEVGIMADETNGEFIRLKHEEYAEFIEQYKDYSVDGED	proteasome subunit alpha type-3	20	2.98961e-118	0.551	5	C:intracellular; C:protein complex; F:peptidase activity; P:protein metabolic process; P:catabolic process	EC:3.4.25.0	IPR001353; IPR023332; G3DSA:3.60.20.10 (GENE3D), PTHR11599 (PANTHER), PTHR11599:SF10 (PANTHER), SSF56235 (SUPERFAMILY)
NAPIS-00788	>scf7180000046833	AUGUSTUS	27980	29077	365	cds+	Single exon	MSGMCYLKITKYNRISGDPLTISCSYKNIEILPFTGDFIVLPKFKILSIDIECVSLDRVSFPSAFKDPIIQIGNTVAFSDNENLIFQDIFCLKETANIPGANVHSFETEKELLEAWKDYFLNVDADIIIGFNLKGFDLPYILERGEKLNILNFNLLGRTNKPAKSKDSVFNSRQIGGALSLPEINIEGRIIFDLMQIIRRDHKLRSYSLNSVSLHFLQEQKEDVPHNSMHDLQNGTKDTRKRIASYCLKDTVLPLRLFNKLKILINYTELARVTGVPIEYFSSRGVGIKVLTLIYKAAAKHDYLIPVMDPINNDASFEGGFVMDPLRGFYSNPIAVLDFSSLYPSIMISKNLCYTTLLTKKQYEK	dna polymerase delta catalytic subunit	20	0	0.677	8	F:transferase activity; P:DNA metabolic process; P:biosynthetic process; F:DNA binding; F:hydrolase activity; F:nucleotide binding; C:intracellular; C:protein complex	EC:2.7.7.7	IPR006133; IPR006134; IPR006172; IPR012337; IPR023211; G3DSA:3.30.420.10 (GENE3D), PTHR10322 (PANTHER), PTHR10322:SF11 (PANTHER), SSF56672 (SUPERFAMILY)
NAPIS-00789	>scf7180000046833	AUGUSTUS	29490	30455	321	cds+	Single exon	MAKEISEFVTQRFIKPVALEFEKVYYPYLLINKKRYAGLIYNNPNTANKIDTKGIETVRRDNCNLVKNVIETCLNKILFEKNVEGAKLYVKNIVRDLYQGKIDLSLLVISKAITKAGDKYASKQAHVELAEKMKKRGDENAANLGNRVGYIMVQKGKKVAGYDKAEDPVYVLEHNLPIDTEYYIEQQLAKPLHRLFEPIVENVSELLKGEHTRVVSNIVKVEGPMNAFLQTKTTCLGCRSPGKILCKNCQPDLYKHLNKLQTEVENKKELFNNCWTECQRCQGSIQDDILCANRDCPIFYMRTRVKKELMPLSEKLKNYVR	dna polymerase delta catalytic subunit	20	0	0.736	7	F:transferase activity; F:DNA binding; F:nucleotide binding; P:DNA metabolic process; P:biosynthetic process; C:intracellular; C:protein complex	EC:2.7.7.7	IPR006134; PTHR10322 (PANTHER), PTHR10322:SF11 (PANTHER), PF14260 (PFAM), SSF56672 (SUPERFAMILY)
NAPIS-00790	>scf7180000046834	GeneMark	117	1479	415	cds+	Multiple exons	MLLNLILTISSPIPCTSDKDCFSKTRPDIHSLFCINNYCSKLSPPGEHCTLPTQCASYSYYGPIACSSKCKVENECTLSKMIESTYCCLAIPENRKCNPNRPSHLSGCDLKQQCIYKNDRYICGDSTNNQSWIFGAIFIYIGKCLINTGVNFQKYSYQKTNLTFFNYNYNTFYIGMLIYILGKILGYLSYIFGNQSLIAALSATGLVSNSILAPLINNEIFTYKDFFAILFVFCGTTYIIMNNKSSHRSYSLCELLKLYHKPYVETNSTFNEDDSRIFRNENIWFNDDCYIMKYFMYKIFIRNYTKNFIRRKSIYIFISYFFIFTLCICTFGQIYWLNKGLKRFDALLVVPLFHITWTLLSIITAGIYFQEFEKYDWEQFRSFLLGILIIFIGSLFLGS…	nucleotide-sugar transporter	20	9.7436e-114	0.5305	2	P:carbohydrate transport; F:binding		IPR008521; seg (SEG), SignalP-NN(euk) (SIGNALP), tmhmm (TMHMM), SSF103481 (SUPERFAMILY)
NAPIS-00791	>scf7180000046834	AUGUSTUS	4599	6514	576	cds+	Multiple exons	MIVQLKDAIELKDYILLDKNINYVTHEILILPEVIKINRHEKYNNNPLTLVIPLDNYIENNSQASSGIIEKIIDILDNFDDKDAYLYLNEDSLDEKFLIFKLNLSNLNINTIFEKIFHYYLSINYAKKEYKLFLNHILKHSNIFNIIIYNINKDKFFSSKHKSPKIFLKNHENISLAKDYYIFDTKLKLVDNKYIIDLKSGNFEIEPLIYKDIVKFFCILGNMTDDQYTICSNIFFVINDTIFARHVLQNLINSKKYYRKLILGQILYNFILISCDEMEMFITDKKTLKDTEEFLTEILSGMKCFLHHSLFYDFTVLFYLELSDLLSHEYEKKANSSKEFINKQNFLMYDKLDFKNTADISKEENTFEIKSYTYPMIKSSENFKSLNNTKKKSLYKQNT…	---NA---	0			0	-		seg (SEG)
NAPIS-00792	>scf7180000046834	GeneMark	6557	7040	131	cds-	Multiple exons	MIVTDYICSQIDLPLCNFISDNVCKTSSRSEYILDLKIYSPAFVGLLLSNIALTLKMIQHVKDLCSSIAFTFFMLSVVFLVVGSHLIAILTDKYLDNLFFYNLFVFCAVVMVHKFWLSVCDYEVECLLLEV	similarity to glucose na cotransporter	4	1.88825e-21	0.7775	0	-		IPR022057; SignalP-NN(euk) (SIGNALP), tmhmm (TMHMM)
NAPIS-00793	>scf7180000046834	AUGUSTUS	9875	10854	246	cds-	Multiple exons	MRKSYKPQSKQNKLTNTYRKKTIDPGVDLDVKKDNDNLDNIDDYWDMAEYVMEDANSDISQKNVPREAQKLIKKNKKLMLENVESSVIEDAMDILTDGTKDTSANSTLFDIDGIRDNVSSNKLKNSSSQNNTSGFGEVFKNSDGEILGLSKISSLYQGKSKLEPLITKKSLESGILFLESGSSIIREKADVSFTILVLKGTIKIKTNEKDFILKRESCFYIEEGMIYDIENDGDTEIKLFITFKAK	hypothetical protein NCER_101152 [Nosema ceranae BRL01]	4	7.2601e-29	0.6275	0	-		IPR011051; IPR014710; PF11699 (PFAM), seg (SEG)
NAPIS-00794	>scf7180000046834	AUGUSTUS	10294	10854	186	cds-	Single exon	MRKSYKPQSKQNKLTNTYRKKTIDPGVDLDVKKDNDNLDNIDDYWDMAEYVMEDANSDISQKNVPREAQKLIKKNKKLMLENVESSVIEDAMDILTDGTKDTSANSTLFDIDGIRDNVSSNKLKNSSSQNNTSGFGVNFDAIETETANSSKLSLKEIKKDSPKIMKSKNLKKEEKKSEKKNDDFKK	hypothetical protein NCER_101152 [Nosema ceranae BRL01]	1	6.51632e-22	0.72	0	-		seg (SEG)
NAPIS-00795	>scf7180000046834	AUGUSTUS	14940	15788	282	cds-	Single exon	MEYLDPMKNLIKKVVKKFYEPHHIVLVNIILENILIYDSELQKKMKISTKEINRLLVSLKEDKIIKLESKVENQEDNRQYLRTVYYINFVEVRDIIKYKIYQITKKIEEDMKNSMKEGYVCKNCDKHFSALDAQCFMSNYIFKCDECGGDLIELQLMSYEDSLNVKFMSSIQDIIELLKDIDKYEIPSMDFFQLSEFKKEISKKDIKVESFKIINEDEFKIKETNEEKQIIHDNHEIDIDDVVYVNGKPKAYKDITDEDKEIMNEEEYEKYFEVFSKYLDNK	transcription initiation factor alpha subunit	20	7.98083e-83	0.56	5	C:nucleoplasm; C:protein complex; P:cellular component organization; F:protein binding; P:transcription	-	IPR002853; IPR013083; IPR017919; IPR021600; IPR024550; coil (COIL), PTHR13097 (PANTHER), PTHR13097:SF3 (PANTHER), seg (SEG)
NAPIS-00796	>scf7180000046834	GeneMark	17022	17588	188	cds+	Single exon	MKYNDNWSSPFLNSLWSDTTETFIESEEDWRIVGTNPFKRRSKSIPDAVVSDIYKPSEFFYIIEFSSKRLDLAYMDNKIMYKPKSYVIIEADRGEDCGLIVDITTKINFDKLLRKHENIINEIKPKNIYRLAKKEDLQILGEKKTLELNALALCKEKIKDYGLKMIVVDCEYQWDLKKLFFIIIAMIE	signal peptidase-like protein	20	6.79911e-76	0.535	3	F:molecular_function; P:biological_process; C:cellular_component		IPR007557; PTHR21600 (PANTHER), PTHR21600:SF3 (PANTHER), seg (SEG)
NAPIS-00797	>scf7180000046834	GeneMark	18187	18525	112	cds+	Single exon	MLLFYILQLVNASKAENKKVNEKKAIPIEVSKEFVYRIKSDKMLTIQNPQNLNYEMRMKYQDKRDAVPIQEGAPSSVIKKKIQLIRKIKSIFVLNFFNLFYLINYNFFKILQ	---NA---	0			0	-		seg (SEG), SignalP-NN(euk) (SIGNALP), tmhmm (TMHMM)
NAPIS-00798	>scf7180000046835	AUGUSTUS	4	636	210	cds+	Single exon	MLLRKSIFLLRLRFINYPFLYFNEKLDGIHMIFKQILGRLKKSEKFSINQFIEILNENTNCYDENETMKMYHHHKGSEITSKSKDFYAGCFLTDIANVLGYFEMKGNYSFDIYNIIQSKSILKVESGVCFEIDLDISKIKYNEDGIIPIFLISKNDISIKYFIYKGFNEKILIIVPRLILLNNSIEDLKIKIFADGNLYISEFLNVREIK	---NA---	0			0	-		SignalP-NN(euk) (SIGNALP)
NAPIS-00799	>scf7180000046835	AUGUSTUS	2458	3510	350	cds-	Single exon	MFYLFNDHTENIKFVIEILIIYIIIKYRHKVQTNIINIPEKIVEKLILDFKPKKLINKLPLKKYIKKEHNKQFVDLASYDIFNLKNKFKKECKETISDYGIGTCGPPNFFGTLDLHRELEIKITQILKTEDTVLYANSYTCIHSIISCFASRKDIIYYPFSCNESILRGISLSKSKCYEYYGIKNLENIFDNFYEPKIRNFVIVEGLSKNEGKITNLLELIKLKNKYDFKIILDESLSIPMISKTGIVELFKINQNEIDIRIGSFSYGFTSNGGFFTGSKVLCQYQRLSSSSYVFSASLPGVLTKFNILCLNLEFTYKKLRKKILQFHKNFKSQKFEIISDKISPIIVFK	serine palmitoyltransferase subunit 1	20	7.55768e-97	0.605	2	F:transferase activity; C:endoplasmic reticulum	-	IPR004839; IPR015421; IPR015422; IPR015424; PTHR13693 (PANTHER), PTHR13693:SF2 (PANTHER), seg (SEG)
NAPIS-00800	>scf7180000046835	GeneMark	5258	5659	133	cds-	Single exon	MHTIGIILTKFNSCNIRSIERMLIEKSNKVVLIFIKKEKWFFEEINKKNINVTLNEADRLVRSINRRAIILKIVLFGDDSYKLKKCFSDLKIDFFITFFNNKKRSSINRLFKNSIIDKICEDLQLPVLITHNK	hypothetical protein NCER_100382 [Nosema ceranae BRL01]	3	4.11798e-15	0.573333	0	-		no IPS match
NAPIS-00801	>scf7180000046835	AUGUSTUS	5763	6791	342	cds-	Single exon	MRIGYIYDETVGLYHYGPKHPMKPFRLTVTHSLVKSLNLQNKMTILKPKVENLTYHTYDYFNNLGNHETSDCPSFIGLKDFCIKYSSATINAAKYLNQKDFEIVINWSGGLHHAHKYEPSGFCFVNDIVMGILELLNQHERVMYIDIDVHHGDGVEDAFFDNDRVLTCSFHKYGEFFFPESGPLNTTNKKLVNVPLLPGCDDESYFYIFKPIIDSRVKKFKPNVIVMQCGADSLGNDRIGMFNLSVHGHAACLNYVKNHNIPLMILGGGGYTLNNVARCWSFETAMICGIEPLDIPKDNFFYSFFSPDYIFNPLFKKNFENKNNKEYLDSLIGFICEKVDNW	histone deacetylase 3	20	6.1255e-173	0.6695	19	P:regulation of biological process; P:transcription; F:transcription regulator activity; F:protein binding; P:signal transduction; P:lipid metabolic process; P:organelle organization; P:protein modification process; C:nucleoplasm; C:protein complex; P:response to stress; P:cell cycle; P:cytoskeleton organization; P:cell differentiation; P:multicellular organismal development; C:cytoplasm; P:cell …	-	IPR000286; IPR003084; IPR023801; PTHR10625:SF28 (PANTHER), seg (SEG), SSF52768 (SUPERFAMILY)
NAPIS-00802	>scf7180000046835	AUGUSTUS	8390	8611	73	cds-	Single exon	MKFSELLIMINDTEVYKKISKTKYNPSDIFYYFMDRLEQRLEGKNLKDLNEIDRYVLIKYHEKLEDSKEEGEI	hypothetical protein NCER_100380 [Nosema ceranae BRL01]	1	1.34407e-06	0.65	0	-		no IPS match
NAPIS-00803	>scf7180000046835	AUGUSTUS	9562	10011	149	cds-	Single exon	MVLCDGAPDITGIHDVDEYFQYQLVCNALKITLKIGRIGTSFLAKIFRGKYTKFIVKWFKLYFKEVKVLKPISSRTSSIECFIYCLDLFNLEFKDFNDMNYKEAEDFDVIYCGNGPDSDYTEDCVYGENVLRKPINPPYKSSIEFRKNH	ribosomal rna methyltransferase	20	7.08811e-27	0.553	3	P:nucleobase, nucleoside, nucleotide and nucleic acid metabolic process; P:metabolic process; F:transferase activity	EC:2.1.1.0	IPR002877; IPR015507; G3DSA:3.40.50.150 (GENE3D), PTHR10920:SF12 (PANTHER), SSF53335 (SUPERFAMILY)
NAPIS-00804	>scf7180000046835	GeneMark	10776	11015	67	cds+	Multiple exons	MFGLFKMFYGFLLLANAVVILDDKRFLKFLGETRARIVDMINGMRVIMRIPLIIVNLLCIFYEIILG	protein transport protein	20	1.80817e-21	0.5935	4	C:endoplasmic reticulum; C:cytoplasmic membrane-bounded vesicle; P:transport; C:Golgi apparatus	-	IPR013880; SignalP-NN(euk) (SIGNALP), tmhmm (TMHMM)
NAPIS-00805	>scf7180000046835	GeneMark	12341	12673	110	cds-	Single exon	MFQINSSINLIEYYREEIYTYKKLLKLARCKITNLQKKVHMSNKKYKKKTNLTKEVVSKITKGSSAVLNFSNSSVNSNRLTIPKNFNPYKNFTENKIIIYLISFKNYLVV	hypothetical protein NCER_100384 [Nosema ceranae BRL01]	1	6.03368e-09	0.55	2	F:metal ion binding; F:zinc ion binding		seg (SEG)
NAPIS-00806	>scf7180000046835	AUGUSTUS	12887	13440	96	cds-	Multiple exons	MLRVFTAFLYPAQFALPYAFSNFIFFFMFGFIKGFKSYLNGLFSEKRRIYTGIFIMSTFLTLYGALVIHSYLINLLLCLIQIGSFILFALTALPGG	er to golgi transport membrane protein	5	2.58835e-19	0.706	1	P:transport	-	IPR007305; IPR011691; seg (SEG), SignalP-NN(euk) (SIGNALP), tmhmm (TMHMM)
NAPIS-00807	>scf7180000046835	AUGUSTUS	13844	14389	181	cds-	Single exon	MLQNNKLSNEEKTRISKLLSKKLAPEYISYRQGFGKMMIPYIEGWTVISLANQIFGYDGWSSQIIKMEIDYCDVIDHKYNLGISCIVRITLKDGTYKEDIGFGSSENQKRKSDAYEKAKKESSTDALKRAFRQFGNSLGNCCYDKEFIQKIKKFEKKKRILFLLKIFLDKKIIIKIYKKIP	rad52p	20	1.27605e-77	0.766	10	P:response to stress; P:DNA metabolic process; C:nuclear chromosome; F:DNA binding; P:cellular component organization; P:cell cycle; F:catalytic activity; F:protein binding; P:organelle organization; P:biosynthetic process	-	IPR007232; PTHR12132:SF1 (PANTHER), seg (SEG), SSF54768 (SUPERFAMILY)
NAPIS-00808	>scf7180000046835	GeneMark	14837	17809	210	cds-	Multiple exons	MTQLQHQQNYIQKFIIYISILITIFLIISYKYYYTNIKKEINTGNDISDSNTDSDISDSDSNTDTNTNTETNTETNTDISEYTQLLNNGFNVCFSSSVIQCMYHLDGVREYVLGNEFDDSEGIKDCEGIEYDEGIEIHQYKQRQKKLNNLLYDDQTMFLITPLQVLIISLIFIANIFLLHIVSRFIPSSSGPQVALSIVVVIISLLITFL	tpa_exp: sec61beta	4	1.20537e-20	0.7925	0	-		IPR001394; IPR005609; IPR016482; seg (SEG), SignalP-NN(euk) (SIGNALP), tmhmm (TMHMM)
NAPIS-00809	>scf7180000046835	AUGUSTUS	19143	20400	175	cds-	Multiple exons	MCENLSKDKKEISIGNKYVNFGYGFPNYIFFKLHNSFFNINIKQGYKFTKIDTFINYTCNLFYIFNYNIKLSGGQNFGKINQDEKYTKNKKDTLSFFNISNRFITKFNLFNIYTYHELKFNYKNIRNNFENYLGAGVSIPLHKNKKSPYIDISIRLPLNKERYYGCYQISYDVIF	hypothetical protein NCER_100388 [Nosema ceranae BRL01]	1	9.37444e-13	0.44	0	-		no IPS match
NAPIS-00810	>scf7180000046835	GeneMark	24839	25444	201	cds+	Single exon	MDPLESKIINILDKFNKPTKNILKDFFISSSYEIILDEKPINTKKINLLLLIKKFNNNKYNSIRNEAMHHKAIQTRALILDMVELKDLKCIYKPDRWIINIVQDTSYLPNDLLEIYNKCLINEFKDIFINNFEKYNESGNQLLVNFKYYIKKINEKINFNFDEFYKTIKIQINENKLMKDDEIEKIVNEFINKQKFEIHKK	hypothetical protein NCER_100391 [Nosema ceranae BRL01]	3	1.06367e-21	0.566667	0	-		seg (SEG)
NAPIS-00811	>scf7180000046835	GeneMark	26513	27031	172	cds+	Single exon	MINNEIKKTKTYLSILNQDIEKYLKEISIRKSYISLMNEAETIFDKNSSSHTLESNLFYEDYVRKKKTNNLLLNEDIRLDDQDIINDLNEMYDNNQIQVRVLDSVLYIFKNGLLVFKKHDKILVKGNIEYIGNITSVDTNDIIVKSKDGKRNKIKIEDLKNLSVEFIKYNRK	hypothetical protein NCER_100392 [Nosema ceranae BRL01]	1	6.04897e-45	0.72	0	-		no IPS match
NAPIS-00812	>scf7180000046835	AUGUSTUS	28424	29501	322	cds-	Multiple exons	MLNCILSLISCSINEDFKKESTLETNSIVNNQELIIKSNDLDEWIDPTIDESKITSIYCKLPHLKKLLIGSLTIDELNSTIINLKNLRDLKISYDKCFIHDNSDCIDFKNRTVFNEITELNFNEDEFKNLEDLEIKIRYLTPDGNIHCIKSLPDEICTLKKLESLVIFNQKLETLPINIGNLENLKILDLSLCFISKLPDSFCKLKNLEKLILSDHNLTALDSGIANFEKLKVLEMGRVNNLKNAKNFKEDVDFDFSKLKSLQYLNLNRLYIKRIHKSILNLKNSIMMISLVGNKLFENDEGDFIGANTLFREFGDRLNLIN	leucine-rich repeat containing protein	20	3.82386e-14	0.501	4	F:GTP binding; P:small GTPase mediated signal transduction; F:nucleotide binding; C:intracellular		G3DSA:3.80.10.10 (GENE3D), PTHR23155 (PANTHER), PF13855 (PFAM), SignalP-NN(euk) (SIGNALP), SSF52047 (SUPERFAMILY)
NAPIS-00813	>scf7180000046835	AUGUSTUS	31643	33289	548	cds-	Single exon	MNKKFKEEYNLKLLATQTRKLLINENIVNLQKCFIYSQYLIYRNKYNVLLKKYNLIQNISCKNSENKYKESKCFEKVCKEESEITNDNDVKKNCSIENDQIENLEKNEIYDNKEFTNFNNENIQNIDSSSNKNSKTDNKENNKINDNKENYDFNIIENLNDSVSELKQKYTNLYLKVEDESISTLKQRAYEQENKIIELENKVIKYQIINRSMNIPISNNEILDLKTKIEYSKLEKERTIIKFNNKLSELKIKYDEHLKKYKNISDNYNNLLCNFEQYKNYTKLQKYKYYSEINKYVNEIKQYINEVKENNNFIVYKNDLKIHIRNIINNYSDLSKILNSFKLYQHKNLKTGDDFYDEEISNLLEVCDNLTNENIKLNKTISELKNINNIKDNEISKIK…	e3 ubiquitin-protein	20	1.25674e-61	0.543	1	F:binding	-	IPR001841; IPR013083; IPR017907; coil (COIL), PTHR23163 (PANTHER), PF13920 (PFAM), seg (SEG), SSF57850 (SUPERFAMILY)
NAPIS-00814	>scf7180000046835	AUGUSTUS	34276	35031	251	cds-	Single exon	MLYNIERLSNDDMLVDDLKLNGKIIDFCKYRTLKNLKYIFYSKNTNLIESEILDINLLKQKFYWLNIFNPTEQDLEILGNHLGVHDVTLIDIREKNTDEKLEYFKNYIFLSMKLLSTCDLGTEDIDFNILIFKNFIITTHDKRWTGIKDILNFLSTISSHTTLYPDWVFYSIIIEFLQDVKHVLENVKPESTAQKAMSKNMSYEMSDTLKNNFEMVYQLYNFRQFIRPKIIILEKLKNHHQNFKKNNRFIK	magnesium transporter alr2	20	2.30806e-125	0.5395	4	P:ion transport; C:cell; F:transporter activity; P:transport	-	IPR002523; G3DSA:3.30.460.20 (GENE3D), PTHR21535 (PANTHER), PTHR21535:SF1 (PANTHER), SSF143865 (SUPERFAMILY)
NAPIS-00815	>scf7180000046835	AUGUSTUS	36570	37475	301	cds-	Single exon	MKLSEVNITYKSRTILDSRGNPTSELDLIYDGKVYRSSCPSGASTGKNECVVLVDNKSRYNGKNIDGVHKIIKNVIFPFLKKSDVDIKNSNSVDELMLTIDTSKNKENIGVNALLPFSLSFCKLAAKLNNLPLFKYISTIYNTSLQMPKPHFNVLNGGMHSGNDFKIQEIMICFDTDDINESIESASVFYHSLKSIISKKYGSLFTSVGDEGGFAPPINSISEGIELLIQAGNECNKKNFKIALDVAANSFFIDGKYYITDDSYSTEELCDYYLNMLKSYPQIYSNRRSIFRGRHSRMVNV	enolase	20	1.24211e-113	0.613	15	P:anatomical structure morphogenesis; P:cellular component organization; P:cell differentiation; P:multicellular organismal development; F:binding; C:plastid; F:catalytic activity; C:nucleus; C:cytosol; C:protein complex; P:biosynthetic process; P:cellular amino acid and derivative metabolic process; P:carbohydrate metabolic process; P:generation of precursor metabolites and energy; P:catabolic p…	EC:4.2.1.11	IPR000941; IPR020810; IPR020811; G3DSA:3.20.20.120 (GENE3D), G3DSA:3.30.390.10 (GENE3D), SSF51604 (SUPERFAMILY), SSF54826 (SUPERFAMILY)
NAPIS-00816	>scf7180000046835	AUGUSTUS	49586	50416	276	cds+	Single exon	MSSYMDLLIEKINELQDICNETNIQNNIELPQIVVIGSQSSGKSSVLENIIGRDILPRGTGIVTKRPLVLQLIYSRTEDYAVFNHIPKKQYFNFEDVKTEILNETNRVLKSKNDVSSLPITLKFYSSKVLTLTLIDLPGIVRVPTNNQPKDICSKIYEMCKKYVTNRNALILAVSAANADISNSDALQLAREVDPNYERTIGVLTKIDLMDQGTDVIDILAGRLVKLNLGFVPVVNRGQNDIERKKDIISALKDEEIFFNNHPAYKKTKIIVVQNI	dynamin-like vacuolar protein sorting protein	20	4.8489e-160	0.7315	4	F:nucleotide binding; P:nucleobase, nucleoside, nucleotide and nucleic acid metabolic process; P:catabolic process; F:hydrolase activity	-	IPR000375; IPR001401; IPR022812; coil (COIL), G3DSA:3.40.50.300 (GENE3D), PTHR11566 (PANTHER), PTHR11566:SF12 (PANTHER), seg (SEG), SSF52540 (SUPERFAMILY)
NAPIS-00817	>scf7180000046835	AUGUSTUS	50503	51486	327	cds+	Single exon	MQKNLEDLGCVNLSPREHLMKIINDISKKFNNILKGNFDSKNNELIGGARINYTFNSHFSSFINMIDPLENLKDDQIRALLYNSSGSSSVILFSHSAFEQLSKLSIQLLKPHSIKLVTIIFNELVRITNTIVNSNSVTRFPALNEMISVSLIKLFKENSESTHKFVEALIDWNISYISTRHPDFIKWSEIMNKDYEGHNYESFKNDRIDFYKDMERKVTLDTIPTILKVQGKTSYQEGIEIGIIKSMVISYFDIVKKIIIDQVPKAIMHELVIKSENMIQERLFLDIYDKKNLDEIMSESTEIATRRTKFQTTLMALKQAYDLVCSL	dynamin-like vacuolar protein sorting protein	20	0	0.574	10	C:organelle; C:intracellular; P:transport; F:nucleotide binding; P:nucleobase, nucleoside, nucleotide and nucleic acid metabolic process; P:catabolic process; P:organelle organization; F:hydrolase activity; P:biological_process; C:cytoplasm	-	IPR000375; IPR003130; IPR020850; PTHR11566 (PANTHER), PTHR11566:SF12 (PANTHER)
NAPIS-00818	>scf7180000046835	AUGUSTUS	50695	51486	263	cds+	Single exon	MIDPLENLKDDQIRALLYNSSGSSSVILFSHSAFEQLSKLSIQLLKPHSIKLVTIIFNELVRITNTIVNSNSVTRFPALNEMISVSLIKLFKENSESTHKFVEALIDWNISYISTRHPDFIKWSEIMNKDYEGHNYESFKNDRIDFYKDMERKVTLDTIPTILKVQGKTSYQEGIEIGIIKSMVISYFDIVKKIIIDQVPKAIMHELVIKSENMIQERLFLDIYDKKNLDEIMSESTEIATRRTKFQTTLMALKQAYDLVCSL	dynamin-like vacuolar protein sorting protein	20	2.97137e-138	0.575	10	C:organelle; C:intracellular; P:transport; F:nucleotide binding; P:nucleobase, nucleoside, nucleotide and nucleic acid metabolic process; P:catabolic process; P:organelle organization; F:hydrolase activity; P:biological_process; C:cytoplasm	-	IPR000375; IPR003130; IPR020850; PTHR11566 (PANTHER), PTHR11566:SF12 (PANTHER)
NAPIS-00819	>scf7180000046835	AUGUSTUS	59237	60016	259	cds-	Single exon	MLFQNFKLKETSNDVQNVYFFGLINNVPAIYIFPFKKINNEEFFKISNEKNELINQNDIYYVYSTFIPLSFKYRLVYPATTEHLIKYNLKMIFKKETYAEYLQQSEKMSLNWIKNIFEGKTNEKIYYQDECMVLINNYKWDGLNVNNIQLLIIFKNSNLKSIRDLDSVELLYNAKNIIIQNIKNFGLTYNDIVCFFHYKPTYDHLHLHICNINLEGDPSMSVTRARLLEDVIYNIELDKNYYKRDIWHSMKKINISTKF	scavenger mrna-decapping enzyme	20	3.2715e-76	0.5205	3	P:deadenylation-dependent decapping of nuclear-transcribed mRNA; F:hydrolase activity; F:catalytic activity		IPR008594; IPR011145; IPR011146; PF11969 (PFAM), seg (SEG), tmhmm (TMHMM)
NAPIS-00820	>scf7180000046835	AUGUSTUS	62146	62913	255	cds+	Single exon	MNIIIKHLLNSYTINVHISDTLEDIKDKINKILNIEPKNQILIYNDRKLTENYKRLVEMDIKENSVILLKKKKDMNMDFNKLKDNNSVSNKRSMPNFNMSNMSMTNIMKMFPKLKDEIDNYPQFKAMFNNPSLQEDMMNMSSNSDYMKEQMRNYDVALARMENMPEGFNLINSMFKDTPDPTFLFDNTTYKEGESISTTNSKPLPGDNKKNYLYEYREEMALLREMGFSDSHVNLKTLVNCNGDVDKTIEELMKN	ubiquitin-like protein	20	4.12869e-45	0.5545	9	F:molecular_function; C:endoplasmic reticulum membrane; C:cytoplasm; C:cytosol; C:endoplasmic reticulum; P:biological_process; F:identical protein binding; F:protein binding; C:nucleus		IPR000449; IPR000626; IPR009060; IPR015496; IPR015940; IPR019955; G3DSA:3.10.20.90 (GENE3D), PTHR10677:SF3 (PANTHER), seg (SEG), SSF54236 (SUPERFAMILY)
NAPIS-00821	>scf7180000046835	AUGUSTUS	63740	64219	159	cds-	Single exon	MSVERNKELKVNELTFSNLLSKEEYLDLKIKEYDEYLIQYSISQLNKKKRNTDYMIGKLQMNSVYGSYYFKSNELVDLGVLNQVYNIPDSRDLCFVLASDEPLKFKLHIFIDNCTITDPWIFRLEDLLMRKNEVIDVLQVCSFKVDMLIKVINQRYLGN	protein with calponin domain	8	8.12507e-34	0.52875	1	P:signal transduction	-	IPR000593; SSF143885 (SUPERFAMILY)
NAPIS-00822	>scf7180000046835	AUGUSTUS	64263	64565	100	cds-	Single exon	MDVLLKESSDDENETFKKLISEETQENFDRNNCDSKLDNTDNLINIDNKSTNSDNLNIKLKSSSNNCLSDLNLNIIKEQLIDDLKFLEKKEIVSHKKFIW	---NA---	0			0	-		seg (SEG)
NAPIS-00823	>scf7180000046836	GeneMark	846	1289	147	cds-	Single exon	MCILFLLSIIICPFLMIDSIIMLFQNIIKDKKFLLRHDYFFLSRIEFFLNSHIEGMQNEIQNLKLNPNKNILKSYNNHLNLSQSNDDLINLKKLDTLQIELENLENYYNLCKYHIYIVKQKENYNFFEFFKIFKNYDEAEGAIFHLP	---NA---	0			0	-		seg (SEG), SignalP-NN(euk) (SIGNALP), tmhmm (TMHMM)
NAPIS-00824	>scf7180000046836	GeneMark	2089	3344	387	cds-	Multiple exons	MIKIITFNVNGINSFIKHIETKHNLCFNDYLLNILKVDILCLQEIKTKIHTNLNLKDYITFTNLNKYKNGIYGVSTIVKKSLYCRKHTIIVPYSDHGRSILTDHKNFKLLNLYFPVDGGNFKFIYEFYEKIKEFINKFDDMIVVGDFNAVYSVFDHYIYYNEYLKLYKRKELFECTLIEKEQSKTIEANEIIETFDFFKDENDINFKKNWKILNNDTPIEYDIEIDIYKILGSNMQYFLFNSINSLYLNFLKNSLQFLKDIKIVNINNYNLNQYNIDLIERNYKSITKLDYFVSSPSILILLLYGTYQRNCLRNVNLGTRLDYILIPIKILKSVVYSDILDNVYGSDHCPVFVLLDIKIEDDFDNCLKIKNNLNDYFKLKNHLIYSF	exodeoxyribonuclease iii	20	6.85956e-86	0.495	1	F:nuclease activity	-	IPR004808; IPR005135; G3DSA:3.60.10.10 (GENE3D), seg (SEG)
NAPIS-00825	>scf7180000046836	AUGUSTUS	5098	5514	138	cds+	Single exon	MSSTENAEEFNELLNDLKPYIISLELINNDSNFKFKTEGTTDNEYSVIKKLAESETPISIPSIFYDNLKYMHLKNINEEGRLPVYIYISTDVDDTGNKRGMFITCFFSFSFIATFEHKKINIATSKIISLIDQYQADE	hypothetical protein NCER_100346 [Nosema ceranae BRL01]	3	8.55618e-22	0.58	0	-		no IPS match
NAPIS-00826	>scf7180000046836	AUGUSTUS	5597	5884	95	cds-	Single exon	MRRGLKKIQVHHQVTKLNIEKIKPKHKKNNLRVQEKKFAKELVREISGYAPYESKAISILKAKDTARAMIFLKRRLGSNKRAQKKMKELQIAATD	ribosomal protein l36	20	4.54531e-35	0.6905	14	P:reproduction; P:viral reproduction; P:transcription; P:multicellular organismal development; C:nucleolus; P:regulation of biological process; P:cell cycle; F:structural molecule activity; P:translation; F:protein binding; P:cellular component organization; C:ribosome; C:cytosol; P:biological_process	-	IPR000509
NAPIS-00827	>scf7180000046836	GeneMark	6493	6963	156	cds+	Single exon	MECKWENCTEKVDDMYTHIKQHLKDQSHFKCLWNNCTKSTGFTSKGALYSHCKSHTTDKNWGCHICKLDFNSMSVYYRHKKKHQTLNEKEIKLIERIGLMSNLIQFYQNKNLDLQNDIFIKRNRLKFINNEIVEIIRKYVKMNNRYSNMKFWNDYL	zinc finger protein 169	20	6.46675e-17	0.487	6	F:metal ion binding; F:nucleic acid binding; F:zinc ion binding; C:intracellular; C:nucleus; P:biological_process		IPR007087; IPR013087; IPR015880; PTHR11389 (PANTHER), SSF57667 (SUPERFAMILY)
NAPIS-00828	>scf7180000046836	AUGUSTUS	7279	7989	236	cds-	Single exon	MMMIPKRKKNLKIDTSEHIEVIDETEINYNYVEDFTLPPIDTGMEAEEEKEVHLKQIIEQKSGVIPVPEIVEIENFRSKYKINDKFYKYTKDIKNEYYFTDIDNNLMKDLNITKNEYKTIISNIQQDNDNVHRTVNVHNDLFEKINHKFLIRDDKFLNKSYVCFRRRIIKPNRKNRRNEIQTKEKIGKLICELKIVEQMNNYSKIINNLDMEIVDLNIKISILINKLLKSGYDKKK	hypothetical protein NCER_100344 [Nosema ceranae BRL01]	11	1.51351e-45	0.554545	0	-		seg (SEG)
[truncated: 1,945 more rows]
