# Supplementary material for: Genome sequencing and comparative genomics of honey bee microsporidia, Nosema apis reveal novel insights into host-parasite interactions
Source: BMC Genomics. 2013 Jul 5;14:451. doi: 10.1186/1471-2164-14-451 (PMC3726280; doi:10.1186/1471-2164-14-451)
Supplement: Additional file 5: Table S2 — Complete list of the ortholog pairs in the genome of N. apis and N. ceranae. [file 1471-2164-14-451-S5.txt]

###################################
1356 groups of orthologs
1617 in-paralogs from Nosema_apis_2771_final.txt
1445 in-paralogs from Nosema_ceranae_2614_final.fas
Grey zone 0 bits
Score cutoff 50 bits
In-paralogs with confidence less than 0.05 not shown
Sequence overlap cutoff 0.5
Group merging cutoff 0.5
Scoring matrix BLOSUM62
###################################


Group of orthologs #1. Best score 2540 bits
Score difference with first non-orthologous sequence - 
Nosema_apis_2778_final.txt:2228 Nosema_ceranae_2614_final.fas:2540
0000047049|84369-89255|16	100.00%		NcORF-01800         	100.00%
Bootstrap support for 0000047049|84369-89255|16 as seed ortholog is -1%.
Alternative seed ortholog is 0000046964|16480-18201|57 (2228 bits away from this cluster)
Bootstrap support for NcORF-01800 as seed ortholog is 100%.


Group of orthologs #2. Best score 2096 bits
Score difference with first non-orthologous sequence - 
Nosema_apis_2778_final.txt:1773 Nosema_ceranae_2614_final.fas:2096
0000046832|4393-7848|1151	100.00%		NcORF-01025         	100.00%
Bootstrap support for 0000046832|4393-7848|1151 as seed ortholog is -1%.
Alternative seed ortholog is 0000047049|53372-56225|56 (1773 bits away from this cluster)
Bootstrap support for NcORF-01025 as seed ortholog is 100%.


Group of orthologs #3. Best score 1304 bits
Score difference with first non-orthologous sequence - 
Nosema_apis_2778_final.txt:1029 Nosema_ceranae_2614_final.fas:1304
0000046886|11960-14758|93	100.00%		NcORF-00226         	100.00%
0000046886|12746-14758|67	7.28%		
Bootstrap support for 0000046886|11960-14758|93 as seed ortholog is -1%.
Alternative seed ortholog is 0000046964|16480-18201|57 (1029 bits away from this cluster)
Bootstrap support for NcORF-00226 as seed ortholog is 100%.


Group of orthologs #4. Best score 1294 bits
Score difference with first non-orthologous sequence - 
Nosema_apis_2778_final.txt:1098 Nosema_ceranae_2614_final.fas:1234
0000046973|4055-6403|782_	100.00%		NcORF-01092         	100.00%
Bootstrap support for 0000046973|4055-6403|782_ as seed ortholog is -1%.
Alternative seed ortholog is 0000046824|2561-3592|343_ (1098 bits away from this cluster)
Bootstrap support for NcORF-01092 as seed ortholog is -1%.
Alternative seed ortholog is NcORF-00276 (1234 bits away from this cluster)


Group of orthologs #5. Best score 1264 bits
Score difference with first non-orthologous sequence - 
Nosema_apis_2778_final.txt:474 Nosema_ceranae_2614_final.fas:1264
0000046667|1227-3752|841_	100.00%		NcORF-01383         	100.00%
Bootstrap support for 0000046667|1227-3752|841_ as seed ortholog is -1%.
Alternative seed ortholog is 0000046997|14596-16128|51 (474 bits away from this cluster)
Bootstrap support for NcORF-01383 as seed ortholog is 100%.


Group of orthologs #6. Best score 1196 bits
Score difference with first non-orthologous sequence - 
Nosema_apis_2778_final.txt:1196 Nosema_ceranae_2614_final.fas:1196
0000046981|5031-7406|791_	100.00%		NcORF-00182         	100.00%
Bootstrap support for 0000046981|5031-7406|791_ as seed ortholog is 100%.
Bootstrap support for NcORF-00182 as seed ortholog is 100%.


Group of orthologs #7. Best score 1148 bits
Score difference with first non-orthologous sequence - 
Nosema_apis_2778_final.txt:1148 Nosema_ceranae_2614_final.fas:1148
0000046996|9916-11907|663	100.00%		NcORF-00087         	100.00%
Bootstrap support for 0000046996|9916-11907|663 as seed ortholog is 100%.
Bootstrap support for NcORF-00087 as seed ortholog is 100%.


Group of orthologs #8. Best score 1119 bits
Score difference with first non-orthologous sequence - 
Nosema_apis_2778_final.txt:1119 Nosema_ceranae_2614_final.fas:1119
0000046969|14957-17077|70	100.00%		NcORF-00440         	100.00%
Bootstrap support for 0000046969|14957-17077|70 as seed ortholog is 100%.
Bootstrap support for NcORF-00440 as seed ortholog is 100%.


Group of orthologs #9. Best score 1096 bits
Score difference with first non-orthologous sequence - 
Nosema_apis_2778_final.txt:847 Nosema_ceranae_2614_final.fas:816
0000047071|20077-22287|73	100.00%		NcORF-01922         	100.00%
Bootstrap support for 0000047071|20077-22287|73 as seed ortholog is -1%.
Alternative seed ortholog is 0000046763|19435-20739|43 (847 bits away from this cluster)
Bootstrap support for NcORF-01922 as seed ortholog is -1%.
Alternative seed ortholog is NcORF-01486 (816 bits away from this cluster)


Group of orthologs #10. Best score 1089 bits
Score difference with first non-orthologous sequence - 
Nosema_apis_2778_final.txt:952 Nosema_ceranae_2614_final.fas:1005
0000046837|6356-8386|676_	100.00%		NcORF-00479         	100.00%
Bootstrap support for 0000046837|6356-8386|676_ as seed ortholog is -1%.
Alternative seed ortholog is 0000046824|2561-3592|343_ (952 bits away from this cluster)
Bootstrap support for NcORF-00479 as seed ortholog is -1%.
Alternative seed ortholog is NcORF-02534 (1005 bits away from this cluster)


Group of orthologs #11. Best score 1058 bits
Score difference with first non-orthologous sequence - 
Nosema_apis_2778_final.txt:271 Nosema_ceranae_2614_final.fas:1058
0000046964|14252-16354|70	100.00%		NcORF-01158         	100.00%
Bootstrap support for 0000046964|14252-16354|70 as seed ortholog is -1%.
Alternative seed ortholog is 0000046964|16480-18201|57 (271 bits away from this cluster)
Bootstrap support for NcORF-01158 as seed ortholog is 100%.


Group of orthologs #12. Best score 1045 bits
Score difference with first non-orthologous sequence - 
Nosema_apis_2778_final.txt:593 Nosema_ceranae_2614_final.fas:1045
0000046889|52491-54923|81	100.00%		NcORF-01296         	100.00%
Bootstrap support for 0000046889|52491-54923|81 as seed ortholog is -1%.
Alternative seed ortholog is 0000046681|3060-4270|375_ (593 bits away from this cluster)
Bootstrap support for NcORF-01296 as seed ortholog is 100%.


Group of orthologs #13. Best score 1037 bits
Score difference with first non-orthologous sequence - 
Nosema_apis_2778_final.txt:1037 Nosema_ceranae_2614_final.fas:1037
0000046772|17303-19915|87	100.00%		NcORF-00880         	100.00%
Bootstrap support for 0000046772|17303-19915|87 as seed ortholog is 100%.
Bootstrap support for NcORF-00880 as seed ortholog is 100%.


Group of orthologs #14. Best score 1036 bits
Score difference with first non-orthologous sequence - 
Nosema_apis_2778_final.txt:686 Nosema_ceranae_2614_final.fas:1036
0000046992|19501-22459|86	100.00%		NcORF-01589         	100.00%
0000046623|7062-9074|670_	15.08%		
Bootstrap support for 0000046992|19501-22459|86 as seed ortholog is -1%.
Alternative seed ortholog is 0000046992|20940-21887|31 (686 bits away from this cluster)
Bootstrap support for NcORF-01589 as seed ortholog is 100%.


Group of orthologs #15. Best score 1034 bits
Score difference with first non-orthologous sequence - 
Nosema_apis_2778_final.txt:972 Nosema_ceranae_2614_final.fas:764
0000046950|31888-34893|10	100.00%		NcORF-00903         	100.00%
Bootstrap support for 0000046950|31888-34893|10 as seed ortholog is -1%.
Alternative seed ortholog is 0000046823|5646-6486|252_ (972 bits away from this cluster)
Bootstrap support for NcORF-00903 as seed ortholog is -1%.
Alternative seed ortholog is NcORF-01203 (764 bits away from this cluster)


Group of orthologs #16. Best score 1017 bits
Score difference with first non-orthologous sequence - 
Nosema_apis_2778_final.txt:1017 Nosema_ceranae_2614_final.fas:1017
0000047049|24174-26207|67	100.00%		NcORF-02114         	100.00%
Bootstrap support for 0000047049|24174-26207|67 as seed ortholog is 100%.
Bootstrap support for NcORF-02114 as seed ortholog is 100%.


Group of orthologs #17. Best score 1013 bits
Score difference with first non-orthologous sequence - 
Nosema_apis_2778_final.txt:722 Nosema_ceranae_2614_final.fas:203
0000047029|13130-14941|60	100.00%		NcORF-01017         	100.00%
Bootstrap support for 0000047029|13130-14941|60 as seed ortholog is -1%.
Alternative seed ortholog is 0000046928|16105-16886|23 (722 bits away from this cluster)
Bootstrap support for NcORF-01017 as seed ortholog is -1%.
Alternative seed ortholog is NcORF-01404 (203 bits away from this cluster)


Group of orthologs #18. Best score 1007 bits
Score difference with first non-orthologous sequence - 
Nosema_apis_2778_final.txt:1007 Nosema_ceranae_2614_final.fas:887
0000046887|17069-18802|57	100.00%		NcORF-01354         	100.00%
Bootstrap support for 0000046887|17069-18802|57 as seed ortholog is 100%.
Bootstrap support for NcORF-01354 as seed ortholog is -1%.
Alternative seed ortholog is NcORF-02141 (887 bits away from this cluster)


Group of orthologs #19. Best score 1004 bits
Score difference with first non-orthologous sequence - 
Nosema_apis_2778_final.txt:86 Nosema_ceranae_2614_final.fas:1004
0000046785|15777-17661|60	100.00%		NcORF-00242         	100.00%
Bootstrap support for 0000046785|15777-17661|60 as seed ortholog is -1%.
Alternative seed ortholog is 0000046905|11857-13707|61 (86 bits away from this cluster)
Bootstrap support for NcORF-00242 as seed ortholog is 100%.


Group of orthologs #20. Best score 990 bits
Score difference with first non-orthologous sequence - 
Nosema_apis_2778_final.txt:990 Nosema_ceranae_2614_final.fas:990
0000046798|33549-35228|55	100.00%		NcORF-00936         	100.00%
Bootstrap support for 0000046798|33549-35228|55 as seed ortholog is 100%.
Bootstrap support for NcORF-00936 as seed ortholog is 100%.


Group of orthologs #21. Best score 969 bits
Score difference with first non-orthologous sequence - 
Nosema_apis_2778_final.txt:895 Nosema_ceranae_2614_final.fas:969
0000046891|7587-10094|835	100.00%		NcORF-01048         	100.00%
Bootstrap support for 0000046891|7587-10094|835 as seed ortholog is -1%.
Alternative seed ortholog is 0000046555|13319-13996|22 (895 bits away from this cluster)
Bootstrap support for NcORF-01048 as seed ortholog is 100%.


Group of orthologs #22. Best score 965 bits
Score difference with first non-orthologous sequence - 
Nosema_apis_2778_final.txt:685 Nosema_ceranae_2614_final.fas:420
0000047003|11133-13655|84	100.00%		NcORF-00658         	100.00%
Bootstrap support for 0000047003|11133-13655|84 as seed ortholog is -1%.
Alternative seed ortholog is 0000046776|1928-2692|254_ (685 bits away from this cluster)
Bootstrap support for NcORF-00658 as seed ortholog is -1%.
Alternative seed ortholog is NcORF-00142 (420 bits away from this cluster)


Group of orthologs #23. Best score 959 bits
Score difference with first non-orthologous sequence - 
Nosema_apis_2778_final.txt:904 Nosema_ceranae_2614_final.fas:959
0000046857|17185-19005|60	100.00%		NcORF-00097         	100.00%
Bootstrap support for 0000046857|17185-19005|60 as seed ortholog is -1%.
Alternative seed ortholog is 0000046845|6221-7192|323_ (904 bits away from this cluster)
Bootstrap support for NcORF-00097 as seed ortholog is 100%.


Group of orthologs #24. Best score 926 bits
Score difference with first non-orthologous sequence - 
Nosema_apis_2778_final.txt:926 Nosema_ceranae_2614_final.fas:926
0000047075|32457-34169|57	100.00%		NcORF-02018         	100.00%
Bootstrap support for 0000047075|32457-34169|57 as seed ortholog is 100%.
Bootstrap support for NcORF-02018 as seed ortholog is 100%.


Group of orthologs #25. Best score 885 bits
Score difference with first non-orthologous sequence - 
Nosema_apis_2778_final.txt:192 Nosema_ceranae_2614_final.fas:627
0000046926|25-1905|626_aa	100.00%		NcORF-01326         	100.00%
Bootstrap support for 0000046926|25-1905|626_aa as seed ortholog is -1%.
Alternative seed ortholog is 0000046763|19435-20739|43 (192 bits away from this cluster)
Bootstrap support for NcORF-01326 as seed ortholog is -1%.
Alternative seed ortholog is NcORF-01486 (627 bits away from this cluster)


Group of orthologs #26. Best score 875 bits
Score difference with first non-orthologous sequence - 
Nosema_apis_2778_final.txt:714 Nosema_ceranae_2614_final.fas:672
0000046969|10514-12565|68	100.00%		NcORF-00438         	100.00%
Bootstrap support for 0000046969|10514-12565|68 as seed ortholog is -1%.
Alternative seed ortholog is 0000046763|19435-20739|43 (714 bits away from this cluster)
Bootstrap support for NcORF-00438 as seed ortholog is -1%.
Alternative seed ortholog is NcORF-01486 (672 bits away from this cluster)


Group of orthologs #27. Best score 868 bits
Score difference with first non-orthologous sequence - 
Nosema_apis_2778_final.txt:868 Nosema_ceranae_2614_final.fas:868
0000047046|4512-6938|808_	100.00%		NcORF-00323         	100.00%
Bootstrap support for 0000047046|4512-6938|808_ as seed ortholog is 100%.
Bootstrap support for NcORF-00323 as seed ortholog is 100%.


Group of orthologs #28. Best score 861 bits
Score difference with first non-orthologous sequence - 
Nosema_apis_2778_final.txt:861 Nosema_ceranae_2614_final.fas:861
0000047084|59978-61878|61	100.00%		NcORF-01078         	100.00%
0000047084|60331-61878|51	47.26%		
Bootstrap support for 0000047084|59978-61878|61 as seed ortholog is 100%.
Bootstrap support for NcORF-01078 as seed ortholog is 100%.


Group of orthologs #29. Best score 861 bits
Score difference with first non-orthologous sequence - 
Nosema_apis_2778_final.txt:276 Nosema_ceranae_2614_final.fas:861
0000046887|786-2783|665_a	100.00%		NcORF-00921         	100.00%
Bootstrap support for 0000046887|786-2783|665_a as seed ortholog is -1%.
Alternative seed ortholog is 0000046887|4001-5251|416_ (276 bits away from this cluster)
Bootstrap support for NcORF-00921 as seed ortholog is 100%.


Group of orthologs #30. Best score 845 bits
Score difference with first non-orthologous sequence - 
Nosema_apis_2778_final.txt:517 Nosema_ceranae_2614_final.fas:599
0000046769|1-1532|509_aa|	100.00%		NcORF-00941         	100.00%
Bootstrap support for 0000046769|1-1532|509_aa| as seed ortholog is -1%.
Alternative seed ortholog is 0000047031|71739-72544|26 (517 bits away from this cluster)
Bootstrap support for NcORF-00941 as seed ortholog is -1%.
Alternative seed ortholog is NcORF-01486 (599 bits away from this cluster)


Group of orthologs #31. Best score 844 bits
Score difference with first non-orthologous sequence - 
Nosema_apis_2778_final.txt:844 Nosema_ceranae_2614_final.fas:844
0000046987|16609-18636|67	100.00%		NcORF-01252         	100.00%
Bootstrap support for 0000046987|16609-18636|67 as seed ortholog is 100%.
Bootstrap support for NcORF-01252 as seed ortholog is 100%.


Group of orthologs #32. Best score 838 bits
Score difference with first non-orthologous sequence - 
Nosema_apis_2778_final.txt:16 Nosema_ceranae_2614_final.fas:838
0000047049|53498-55348|61	100.00%		NcORF-00667         	100.00%
Bootstrap support for 0000047049|53498-55348|61 as seed ortholog is -1%.
Alternative seed ortholog is 0000047049|53372-56225|56 (16 bits away from this cluster)
Bootstrap support for NcORF-00667 as seed ortholog is 100%.


Group of orthologs #33. Best score 828 bits
Score difference with first non-orthologous sequence - 
Nosema_apis_2778_final.txt:828 Nosema_ceranae_2614_final.fas:828
0000047092|25643-26962|43	100.00%		NcORF-01097         	100.00%
Bootstrap support for 0000047092|25643-26962|43 as seed ortholog is 100%.
Bootstrap support for NcORF-01097 as seed ortholog is 100%.


Group of orthologs #34. Best score 827 bits
Score difference with first non-orthologous sequence - 
Nosema_apis_2778_final.txt:827 Nosema_ceranae_2614_final.fas:827
0000046983|3319-5061|580_	100.00%		NcORF-01760         	100.00%
Bootstrap support for 0000046983|3319-5061|580_ as seed ortholog is 100%.
Bootstrap support for NcORF-01760 as seed ortholog is 100%.


Group of orthologs #35. Best score 788 bits
Score difference with first non-orthologous sequence - 
Nosema_apis_2778_final.txt:736 Nosema_ceranae_2614_final.fas:788
0000047030|35396-36934|51	100.00%		NcORF-00423         	100.00%
Bootstrap support for 0000047030|35396-36934|51 as seed ortholog is -1%.
Alternative seed ortholog is 0000047026|7474-8139|221_ (736 bits away from this cluster)
Bootstrap support for NcORF-00423 as seed ortholog is 100%.


Group of orthologs #36. Best score 775 bits
Score difference with first non-orthologous sequence - 
Nosema_apis_2778_final.txt:775 Nosema_ceranae_2614_final.fas:775
0000046986|11639-13159|50	100.00%		NcORF-00949         	100.00%
Bootstrap support for 0000046986|11639-13159|50 as seed ortholog is 100%.
Bootstrap support for NcORF-00949 as seed ortholog is 100%.


Group of orthologs #37. Best score 772 bits
Score difference with first non-orthologous sequence - 
Nosema_apis_2778_final.txt:772 Nosema_ceranae_2614_final.fas:772
0000046942|2728-4053|441_	100.00%		NcORF-01825         	100.00%
0000046942|2848-4053|401_	35.11%		
Bootstrap support for 0000046942|2728-4053|441_ as seed ortholog is 100%.
Bootstrap support for NcORF-01825 as seed ortholog is 100%.


Group of orthologs #38. Best score 766 bits
Score difference with first non-orthologous sequence - 
Nosema_apis_2778_final.txt:766 Nosema_ceranae_2614_final.fas:766
0000046826|1890-3653|587_	100.00%		NcORF-00678         	100.00%
Bootstrap support for 0000046826|1890-3653|587_ as seed ortholog is 100%.
Bootstrap support for NcORF-00678 as seed ortholog is 100%.


Group of orthologs #39. Best score 766 bits
Score difference with first non-orthologous sequence - 
Nosema_apis_2778_final.txt:766 Nosema_ceranae_2614_final.fas:766
0000047071|434-2140|568_a	100.00%		NcORF-00538         	100.00%
Bootstrap support for 0000047071|434-2140|568_a as seed ortholog is 100%.
Bootstrap support for NcORF-00538 as seed ortholog is 100%.


Group of orthologs #40. Best score 764 bits
Score difference with first non-orthologous sequence - 
Nosema_apis_2778_final.txt:764 Nosema_ceranae_2614_final.fas:764
0000046849|568-2013|481_a	100.00%		NcORF-01220         	100.00%
0000046849|613-2013|466_a	82.65%		
Bootstrap support for 0000046849|568-2013|481_a as seed ortholog is 100%.
Bootstrap support for NcORF-01220 as seed ortholog is 100%.


Group of orthologs #41. Best score 764 bits
Score difference with first non-orthologous sequence - 
Nosema_apis_2778_final.txt:625 Nosema_ceranae_2614_final.fas:764
0000046790|8150-9550|466_	100.00%		NcORF-01897         	100.00%
Bootstrap support for 0000046790|8150-9550|466_ as seed ortholog is -1%.
Alternative seed ortholog is 0000046906|64054-65089|11 (625 bits away from this cluster)
Bootstrap support for NcORF-01897 as seed ortholog is 100%.


Group of orthologs #42. Best score 743 bits
Score difference with first non-orthologous sequence - 
Nosema_apis_2778_final.txt:141 Nosema_ceranae_2614_final.fas:743
0000047004|2268-3518|416_	100.00%		NcORF-00474         	100.00%
Bootstrap support for 0000047004|2268-3518|416_ as seed ortholog is -1%.
Alternative seed ortholog is 0000046837|1-1272|361_aa| (141 bits away from this cluster)
Bootstrap support for NcORF-00474 as seed ortholog is 100%.


Group of orthologs #43. Best score 739 bits
Score difference with first non-orthologous sequence - 
Nosema_apis_2778_final.txt:418 Nosema_ceranae_2614_final.fas:739
0000046994|876-2150|424_a	100.00%		NcORF-02189         	100.00%
Bootstrap support for 0000046994|876-2150|424_a as seed ortholog is -1%.
Alternative seed ortholog is 0000046824|2561-3592|343_ (418 bits away from this cluster)
Bootstrap support for NcORF-02189 as seed ortholog is 100%.


Group of orthologs #44. Best score 733 bits
Score difference with first non-orthologous sequence - 
Nosema_apis_2778_final.txt:433 Nosema_ceranae_2614_final.fas:733
0000046858|2365-3855|496_	100.00%		NcORF-00030         	100.00%
Bootstrap support for 0000046858|2365-3855|496_ as seed ortholog is -1%.
Alternative seed ortholog is 0000046858|1781-2368|195_ (433 bits away from this cluster)
Bootstrap support for NcORF-00030 as seed ortholog is 100%.


Group of orthologs #45. Best score 731 bits
Score difference with first non-orthologous sequence - 
Nosema_apis_2778_final.txt:731 Nosema_ceranae_2614_final.fas:530
0000046906|69720-73802|13	100.00%		NcORF-01075         	100.00%
Bootstrap support for 0000046906|69720-73802|13 as seed ortholog is 100%.
Bootstrap support for NcORF-01075 as seed ortholog is -1%.
Alternative seed ortholog is NcORF-00924 (530 bits away from this cluster)


Group of orthologs #46. Best score 730 bits
Score difference with first non-orthologous sequence - 
Nosema_apis_2778_final.txt:730 Nosema_ceranae_2614_final.fas:730
0000047009|27174-28787|53	100.00%		NcORF-01465         	100.00%
Bootstrap support for 0000047009|27174-28787|53 as seed ortholog is 100%.
Bootstrap support for NcORF-01465 as seed ortholog is 100%.


Group of orthologs #47. Best score 729 bits
Score difference with first non-orthologous sequence - 
Nosema_apis_2778_final.txt:638 Nosema_ceranae_2614_final.fas:729
0000046822|15694-17295|53	100.00%		NcORF-00344         	100.00%
Bootstrap support for 0000046822|15694-17295|53 as seed ortholog is -1%.
Alternative seed ortholog is 0000047026|7474-8139|221_ (638 bits away from this cluster)
Bootstrap support for NcORF-00344 as seed ortholog is 100%.


Group of orthologs #48. Best score 728 bits
Score difference with first non-orthologous sequence - 
Nosema_apis_2778_final.txt:728 Nosema_ceranae_2614_final.fas:728
0000046847|8864-10267|467	100.00%		NcORF-01704         	100.00%
Bootstrap support for 0000046847|8864-10267|467 as seed ortholog is 100%.
Bootstrap support for NcORF-01704 as seed ortholog is 100%.


Group of orthologs #49. Best score 725 bits
Score difference with first non-orthologous sequence - 
Nosema_apis_2778_final.txt:725 Nosema_ceranae_2614_final.fas:725
0000047026|3711-5519|602_	100.00%		NcORF-00320         	100.00%
Bootstrap support for 0000047026|3711-5519|602_ as seed ortholog is 100%.
Bootstrap support for NcORF-00320 as seed ortholog is 100%.


Group of orthologs #50. Best score 723 bits
Score difference with first non-orthologous sequence - 
Nosema_apis_2778_final.txt:302 Nosema_ceranae_2614_final.fas:723
0000046901|41194-42903|56	100.00%		NcORF-01132         	100.00%
Bootstrap support for 0000046901|41194-42903|56 as seed ortholog is -1%.
Alternative seed ortholog is 0000046901|41950-43207|36 (302 bits away from this cluster)
Bootstrap support for NcORF-01132 as seed ortholog is 100%.


Group of orthologs #51. Best score 717 bits
Score difference with first non-orthologous sequence - 
Nosema_apis_2778_final.txt:717 Nosema_ceranae_2614_final.fas:717
0000047075|48193-50253|68	100.00%		NcORF-02085         	100.00%
Bootstrap support for 0000047075|48193-50253|68 as seed ortholog is 100%.
Bootstrap support for NcORF-02085 as seed ortholog is 100%.


Group of orthologs #52. Best score 713 bits
Score difference with first non-orthologous sequence - 
Nosema_apis_2778_final.txt:581 Nosema_ceranae_2614_final.fas:411
0000046849|8077-10194|705	100.00%		NcORF-01013         	100.00%
Bootstrap support for 0000046849|8077-10194|705 as seed ortholog is -1%.
Alternative seed ortholog is 0000046900|4697-5809|370_ (581 bits away from this cluster)
Bootstrap support for NcORF-01013 as seed ortholog is -1%.
Alternative seed ortholog is NcORF-00448 (411 bits away from this cluster)


Group of orthologs #53. Best score 711 bits
Score difference with first non-orthologous sequence - 
Nosema_apis_2778_final.txt:402 Nosema_ceranae_2614_final.fas:711
0000047092|28318-30183|62	100.00%		NcORF-01098         	100.00%
Bootstrap support for 0000047092|28318-30183|62 as seed ortholog is -1%.
Alternative seed ortholog is 0000047092|30221-30937|23 (402 bits away from this cluster)
Bootstrap support for NcORF-01098 as seed ortholog is 100%.


Group of orthologs #54. Best score 711 bits
Score difference with first non-orthologous sequence - 
Nosema_apis_2778_final.txt:711 Nosema_ceranae_2614_final.fas:711
0000047092|31116-32744|54	100.00%		NcORF-01096         	100.00%
Bootstrap support for 0000047092|31116-32744|54 as seed ortholog is 100%.
Bootstrap support for NcORF-01096 as seed ortholog is 100%.


Group of orthologs #55. Best score 710 bits
Score difference with first non-orthologous sequence - 
Nosema_apis_2778_final.txt:367 Nosema_ceranae_2614_final.fas:710
0000046887|36337-37650|43	100.00%		NcORF-00041         	100.00%
0000046887|34328-37666|79	32.28%		
Bootstrap support for 0000046887|36337-37650|43 as seed ortholog is -1%.
Alternative seed ortholog is 0000047049|53372-56225|56 (367 bits away from this cluster)
Bootstrap support for NcORF-00041 as seed ortholog is 100%.


Group of orthologs #56. Best score 705 bits
Score difference with first non-orthologous sequence - 
Nosema_apis_2778_final.txt:705 Nosema_ceranae_2614_final.fas:650
0000046870|16717-18450|57	100.00%		NcORF-00301         	100.00%
Bootstrap support for 0000046870|16717-18450|57 as seed ortholog is 100%.
Bootstrap support for NcORF-00301 as seed ortholog is -1%.
Alternative seed ortholog is NcORF-01813 (650 bits away from this cluster)


Group of orthologs #57. Best score 705 bits
Score difference with first non-orthologous sequence - 
Nosema_apis_2778_final.txt:592 Nosema_ceranae_2614_final.fas:495
0000047027|11378-13023|52	100.00%		NcORF-01359         	100.00%
Bootstrap support for 0000047027|11378-13023|52 as seed ortholog is -1%.
Alternative seed ortholog is 0000046949|13885-14364|15 (592 bits away from this cluster)
Bootstrap support for NcORF-01359 as seed ortholog is -1%.
Alternative seed ortholog is NcORF-00375 (495 bits away from this cluster)


Group of orthologs #58. Best score 700 bits
Score difference with first non-orthologous sequence - 
Nosema_apis_2778_final.txt:700 Nosema_ceranae_2614_final.fas:304
0000046654|543-3385|856_a	100.00%		NcORF-00790         	100.00%
Bootstrap support for 0000046654|543-3385|856_a as seed ortholog is 100%.
Bootstrap support for NcORF-00790 as seed ortholog is -1%.
Alternative seed ortholog is NcORF-00789 (304 bits away from this cluster)


Group of orthologs #59. Best score 699 bits
Score difference with first non-orthologous sequence - 
Nosema_apis_2778_final.txt:406 Nosema_ceranae_2614_final.fas:699
0000046786|4152-5321|389_	100.00%		NcORF-00069         	100.00%
Bootstrap support for 0000046786|4152-5321|389_ as seed ortholog is -1%.
Alternative seed ortholog is 0000046824|2561-3592|343_ (406 bits away from this cluster)
Bootstrap support for NcORF-00069 as seed ortholog is 100%.


Group of orthologs #60. Best score 697 bits
Score difference with first non-orthologous sequence - 
Nosema_apis_2778_final.txt:76 Nosema_ceranae_2614_final.fas:697
0000046823|222-1421|399_a	100.00%		NcORF-00188         	100.00%
Bootstrap support for 0000046823|222-1421|399_a as seed ortholog is -1%.
Alternative seed ortholog is 0000046824|2561-3592|343_ (76 bits away from this cluster)
Bootstrap support for NcORF-00188 as seed ortholog is 100%.


Group of orthologs #61. Best score 696 bits
Score difference with first non-orthologous sequence - 
Nosema_apis_2778_final.txt:525 Nosema_ceranae_2614_final.fas:622
0000047001|4604-6127|507_	100.00%		NcORF-00914         	100.00%
Bootstrap support for 0000047001|4604-6127|507_ as seed ortholog is -1%.
Alternative seed ortholog is 0000046824|2561-3592|343_ (525 bits away from this cluster)
Bootstrap support for NcORF-00914 as seed ortholog is -1%.
Alternative seed ortholog is NcORF-02534 (622 bits away from this cluster)


Group of orthologs #62. Best score 694 bits
Score difference with first non-orthologous sequence - 
Nosema_apis_2778_final.txt:621 Nosema_ceranae_2614_final.fas:607
0000046911|6206-8611|801_	100.00%		NcORF-00961         	100.00%
Bootstrap support for 0000046911|6206-8611|801_ as seed ortholog is -1%.
Alternative seed ortholog is 0000046996|19279-19890|20 (621 bits away from this cluster)
Bootstrap support for NcORF-00961 as seed ortholog is -1%.
Alternative seed ortholog is NcORF-00047 (607 bits away from this cluster)


Group of orthologs #63. Best score 693 bits
Score difference with first non-orthologous sequence - 
Nosema_apis_2778_final.txt:363 Nosema_ceranae_2614_final.fas:514
0000046747|644-2473|609_a	100.00%		NcORF-02034         	100.00%
Bootstrap support for 0000046747|644-2473|609_a as seed ortholog is -1%.
Alternative seed ortholog is 0000046862|45656-46929|34 (363 bits away from this cluster)
Bootstrap support for NcORF-02034 as seed ortholog is -1%.
Alternative seed ortholog is NcORF-02396 (514 bits away from this cluster)


Group of orthologs #64. Best score 693 bits
Score difference with first non-orthologous sequence - 
Nosema_apis_2778_final.txt:693 Nosema_ceranae_2614_final.fas:693
0000046841|14682-15809|37	100.00%		NcORF-01743         	100.00%
Bootstrap support for 0000046841|14682-15809|37 as seed ortholog is 100%.
Bootstrap support for NcORF-01743 as seed ortholog is 100%.


Group of orthologs #65. Best score 690 bits
Score difference with first non-orthologous sequence - 
Nosema_apis_2778_final.txt:690 Nosema_ceranae_2614_final.fas:690
0000047030|52126-53412|42	100.00%		NcORF-00417         	100.00%
Bootstrap support for 0000047030|52126-53412|42 as seed ortholog is 100%.
Bootstrap support for NcORF-00417 as seed ortholog is 100%.


Group of orthologs #66. Best score 690 bits
Score difference with first non-orthologous sequence - 
Nosema_apis_2778_final.txt:594 Nosema_ceranae_2614_final.fas:617
0000047064|29613-31028|47	100.00%		NcORF-00279         	100.00%
Bootstrap support for 0000047064|29613-31028|47 as seed ortholog is -1%.
Alternative seed ortholog is 0000046955|18480-19217|24 (594 bits away from this cluster)
Bootstrap support for NcORF-00279 as seed ortholog is -1%.
Alternative seed ortholog is NcORF-00047 (617 bits away from this cluster)


Group of orthologs #67. Best score 682 bits
Score difference with first non-orthologous sequence - 
Nosema_apis_2778_final.txt:631 Nosema_ceranae_2614_final.fas:682
0000046826|8300-10129|609	100.00%		NcORF-01376         	100.00%
Bootstrap support for 0000046826|8300-10129|609 as seed ortholog is -1%.
Alternative seed ortholog is 0000046826|13378-13653|59 (631 bits away from this cluster)
Bootstrap support for NcORF-01376 as seed ortholog is 100%.


Group of orthologs #68. Best score 680 bits
Score difference with first non-orthologous sequence - 
Nosema_apis_2778_final.txt:680 Nosema_ceranae_2614_final.fas:680
0000047085|4852-6192|446_	100.00%		NcORF-00688         	100.00%
Bootstrap support for 0000047085|4852-6192|446_ as seed ortholog is 100%.
Bootstrap support for NcORF-00688 as seed ortholog is 100%.


Group of orthologs #69. Best score 679 bits
Score difference with first non-orthologous sequence - 
Nosema_apis_2778_final.txt:679 Nosema_ceranae_2614_final.fas:679
0000047030|49819-51204|46	100.00%		NcORF-00418         	100.00%
Bootstrap support for 0000047030|49819-51204|46 as seed ortholog is 100%.
Bootstrap support for NcORF-00418 as seed ortholog is 100%.


Group of orthologs #70. Best score 679 bits
Score difference with first non-orthologous sequence - 
Nosema_apis_2778_final.txt:679 Nosema_ceranae_2614_final.fas:679
0000046940|5629-6930|433_	100.00%		NcORF-01067         	100.00%
Bootstrap support for 0000046940|5629-6930|433_ as seed ortholog is 100%.
Bootstrap support for NcORF-01067 as seed ortholog is 100%.


Group of orthologs #71. Best score 672 bits
Score difference with first non-orthologous sequence - 
Nosema_apis_2778_final.txt:672 Nosema_ceranae_2614_final.fas:672
0000047078|13272-15167|63	100.00%		NcORF-01507         	100.00%
Bootstrap support for 0000047078|13272-15167|63 as seed ortholog is 100%.
Bootstrap support for NcORF-01507 as seed ortholog is 100%.


Group of orthologs #72. Best score 669 bits
Score difference with first non-orthologous sequence - 
Nosema_apis_2778_final.txt:669 Nosema_ceranae_2614_final.fas:669
0000046798|37795-39753|65	100.00%		NcORF-00937         	100.00%
Bootstrap support for 0000046798|37795-39753|65 as seed ortholog is 100%.
Bootstrap support for NcORF-00937 as seed ortholog is 100%.


Group of orthologs #73. Best score 668 bits
Score difference with first non-orthologous sequence - 
Nosema_apis_2778_final.txt:63 Nosema_ceranae_2614_final.fas:569
0000046967|2591-3757|388_	100.00%		NcORF-01114         	100.00%
Bootstrap support for 0000046967|2591-3757|388_ as seed ortholog is -1%.
Alternative seed ortholog is 0000046967|1266-2495|409_ (63 bits away from this cluster)
Bootstrap support for NcORF-01114 as seed ortholog is -1%.
Alternative seed ortholog is NcORF-00124 (569 bits away from this cluster)


Group of orthologs #74. Best score 668 bits
Score difference with first non-orthologous sequence - 
Nosema_apis_2778_final.txt:668 Nosema_ceranae_2614_final.fas:668
0000047064|38216-39490|42	100.00%		NcORF-00975         	100.00%
Bootstrap support for 0000047064|38216-39490|42 as seed ortholog is 100%.
Bootstrap support for NcORF-00975 as seed ortholog is 100%.


Group of orthologs #75. Best score 663 bits
Score difference with first non-orthologous sequence - 
Nosema_apis_2778_final.txt:604 Nosema_ceranae_2614_final.fas:601
0000046992|5781-7334|517_	100.00%		NcORF-00209         	100.00%
Bootstrap support for 0000046992|5781-7334|517_ as seed ortholog is -1%.
Alternative seed ortholog is 0000046740|6785-8680|631_ (604 bits away from this cluster)
Bootstrap support for NcORF-00209 as seed ortholog is -1%.
Alternative seed ortholog is NcORF-01925 (601 bits away from this cluster)


Group of orthologs #76. Best score 662 bits
Score difference with first non-orthologous sequence - 
Nosema_apis_2778_final.txt:349 Nosema_ceranae_2614_final.fas:592
0000046990|10114-11292|39	100.00%		NcORF-00503         	100.00%
Bootstrap support for 0000046990|10114-11292|39 as seed ortholog is -1%.
Alternative seed ortholog is 0000046824|2561-3592|343_ (349 bits away from this cluster)
Bootstrap support for NcORF-00503 as seed ortholog is -1%.
Alternative seed ortholog is NcORF-02534 (592 bits away from this cluster)


Group of orthologs #77. Best score 650 bits
Score difference with first non-orthologous sequence - 
Nosema_apis_2778_final.txt:246 Nosema_ceranae_2614_final.fas:650
0000046821|4546-6138|468_	100.00%		NcORF-00037         	100.00%
Bootstrap support for 0000046821|4546-6138|468_ as seed ortholog is -1%.
Alternative seed ortholog is 0000046985|942-1808|288_a (246 bits away from this cluster)
Bootstrap support for NcORF-00037 as seed ortholog is 100%.


Group of orthologs #78. Best score 650 bits
Score difference with first non-orthologous sequence - 
Nosema_apis_2778_final.txt:650 Nosema_ceranae_2614_final.fas:650
0000046950|6566-8098|510_	100.00%		NcORF-01288         	100.00%
Bootstrap support for 0000046950|6566-8098|510_ as seed ortholog is 100%.
Bootstrap support for NcORF-01288 as seed ortholog is 100%.


Group of orthologs #79. Best score 649 bits
Score difference with first non-orthologous sequence - 
Nosema_apis_2778_final.txt:191 Nosema_ceranae_2614_final.fas:649
0000046855|11462-13051|52	100.00%		NcORF-00160         	100.00%
Bootstrap support for 0000046855|11462-13051|52 as seed ortholog is -1%.
Alternative seed ortholog is 0000046855|10064-11062|33 (191 bits away from this cluster)
Bootstrap support for NcORF-00160 as seed ortholog is 100%.


Group of orthologs #80. Best score 649 bits
Score difference with first non-orthologous sequence - 
Nosema_apis_2778_final.txt:475 Nosema_ceranae_2614_final.fas:255
0000046887|26095-27804|56	100.00%		NcORF-00705         	100.00%
Bootstrap support for 0000046887|26095-27804|56 as seed ortholog is -1%.
Alternative seed ortholog is 0000046845|6221-7192|323_ (475 bits away from this cluster)
Bootstrap support for NcORF-00705 as seed ortholog is -1%.
Alternative seed ortholog is NcORF-00710 (255 bits away from this cluster)


Group of orthologs #81. Best score 649 bits
Score difference with first non-orthologous sequence - 
Nosema_apis_2778_final.txt:649 Nosema_ceranae_2614_final.fas:649
0000047049|91895-93811|63	100.00%		NcORF-01214         	100.00%
Bootstrap support for 0000047049|91895-93811|63 as seed ortholog is 100%.
Bootstrap support for NcORF-01214 as seed ortholog is 100%.


Group of orthologs #82. Best score 644 bits
Score difference with first non-orthologous sequence - 
Nosema_apis_2778_final.txt:644 Nosema_ceranae_2614_final.fas:644
0000046821|512-2005|497_a	100.00%		NcORF-00039         	100.00%
Bootstrap support for 0000046821|512-2005|497_a as seed ortholog is 100%.
Bootstrap support for NcORF-00039 as seed ortholog is 100%.


Group of orthologs #83. Best score 643 bits
Score difference with first non-orthologous sequence - 
Nosema_apis_2778_final.txt:550 Nosema_ceranae_2614_final.fas:643
0000046865|1555-2823|422_	100.00%		NcORF-00998         	100.00%
Bootstrap support for 0000046865|1555-2823|422_ as seed ortholog is -1%.
Alternative seed ortholog is 0000046967|15035-15556|17 (550 bits away from this cluster)
Bootstrap support for NcORF-00998 as seed ortholog is 100%.


Group of orthologs #84. Best score 642 bits
Score difference with first non-orthologous sequence - 
Nosema_apis_2778_final.txt:642 Nosema_ceranae_2614_final.fas:642
0000046950|19894-21375|49	100.00%		NcORF-00897         	100.00%
Bootstrap support for 0000046950|19894-21375|49 as seed ortholog is 100%.
Bootstrap support for NcORF-00897 as seed ortholog is 100%.


Group of orthologs #85. Best score 642 bits
Score difference with first non-orthologous sequence - 
Nosema_apis_2778_final.txt:642 Nosema_ceranae_2614_final.fas:642
0000047064|24942-26321|45	100.00%		NcORF-00282         	100.00%
Bootstrap support for 0000047064|24942-26321|45 as seed ortholog is 100%.
Bootstrap support for NcORF-00282 as seed ortholog is 100%.


Group of orthologs #86. Best score 634 bits
Score difference with first non-orthologous sequence - 
Nosema_apis_2778_final.txt:194 Nosema_ceranae_2614_final.fas:634
0000046838|1084-2451|455_	100.00%		NcORF-00007         	100.00%
0000046814|24626-25693|35	17.41%		
Bootstrap support for 0000046838|1084-2451|455_ as seed ortholog is -1%.
Alternative seed ortholog is 0000046814|24716-25693|32 (194 bits away from this cluster)
Bootstrap support for NcORF-00007 as seed ortholog is 100%.


Group of orthologs #87. Best score 634 bits
Score difference with first non-orthologous sequence - 
Nosema_apis_2778_final.txt:634 Nosema_ceranae_2614_final.fas:634
0000047049|44742-46271|50	100.00%		NcORF-00672         	100.00%
Bootstrap support for 0000047049|44742-46271|50 as seed ortholog is 100%.
Bootstrap support for NcORF-00672 as seed ortholog is 100%.


Group of orthologs #88. Best score 633 bits
Score difference with first non-orthologous sequence - 
Nosema_apis_2778_final.txt:574 Nosema_ceranae_2614_final.fas:633
0000046723|26109-27530|47	100.00%		NcORF-02099         	100.00%
Bootstrap support for 0000046723|26109-27530|47 as seed ortholog is -1%.
Alternative seed ortholog is 0000046845|6221-7192|323_ (574 bits away from this cluster)
Bootstrap support for NcORF-02099 as seed ortholog is 100%.


Group of orthologs #89. Best score 632 bits
Score difference with first non-orthologous sequence - 
Nosema_apis_2778_final.txt:632 Nosema_ceranae_2614_final.fas:632
0000046654|10091-11259|35	100.00%		NcORF-00785         	100.00%
Bootstrap support for 0000046654|10091-11259|35 as seed ortholog is 100%.
Bootstrap support for NcORF-00785 as seed ortholog is 100%.


Group of orthologs #90. Best score 629 bits
Score difference with first non-orthologous sequence - 
Nosema_apis_2778_final.txt:629 Nosema_ceranae_2614_final.fas:629
0000046663|15669-16819|35	100.00%		NcORF-00216         	100.00%
Bootstrap support for 0000046663|15669-16819|35 as seed ortholog is 100%.
Bootstrap support for NcORF-00216 as seed ortholog is 100%.


Group of orthologs #91. Best score 628 bits
Score difference with first non-orthologous sequence - 
Nosema_apis_2778_final.txt:363 Nosema_ceranae_2614_final.fas:222
0000047003|22153-23871|57	100.00%		NcORF-00663         	100.00%
Bootstrap support for 0000047003|22153-23871|57 as seed ortholog is -1%.
Alternative seed ortholog is 0000046845|6221-7192|323_ (363 bits away from this cluster)
Bootstrap support for NcORF-00663 as seed ortholog is -1%.
Alternative seed ortholog is NcORF-00145 (222 bits away from this cluster)


Group of orthologs #92. Best score 624 bits
Score difference with first non-orthologous sequence - 
Nosema_apis_2778_final.txt:624 Nosema_ceranae_2614_final.fas:624
0000046571|9268-10959|563	100.00%		NcORF-01797         	100.00%
Bootstrap support for 0000046571|9268-10959|563 as seed ortholog is 100%.
Bootstrap support for NcORF-01797 as seed ortholog is 100%.


Group of orthologs #93. Best score 621 bits
Score difference with first non-orthologous sequence - 
Nosema_apis_2778_final.txt:168 Nosema_ceranae_2614_final.fas:621
0000046768|7397-9004|535_	100.00%		NcORF-00248         	100.00%
Bootstrap support for 0000046768|7397-9004|535_ as seed ortholog is -1%.
Alternative seed ortholog is 0000046905|755-1633|292_a (168 bits away from this cluster)
Bootstrap support for NcORF-00248 as seed ortholog is 100%.


Group of orthologs #94. Best score 613 bits
Score difference with first non-orthologous sequence - 
Nosema_apis_2778_final.txt:613 Nosema_ceranae_2614_final.fas:517
0000046872|11398-12882|49	100.00%		NcORF-02039         	100.00%
Bootstrap support for 0000046872|11398-12882|49 as seed ortholog is 100%.
Bootstrap support for NcORF-02039 as seed ortholog is -1%.
Alternative seed ortholog is NcORF-00848 (517 bits away from this cluster)


Group of orthologs #95. Best score 612 bits
Score difference with first non-orthologous sequence - 
Nosema_apis_2778_final.txt:552 Nosema_ceranae_2614_final.fas:472
0000047048|24544-25731|39	100.00%		NcORF-00811         	100.00%
Bootstrap support for 0000047048|24544-25731|39 as seed ortholog is -1%.
Alternative seed ortholog is 0000046798|31000-31752|25 (552 bits away from this cluster)
Bootstrap support for NcORF-00811 as seed ortholog is -1%.
Alternative seed ortholog is NcORF-00270 (472 bits away from this cluster)


Group of orthologs #96. Best score 610 bits
Score difference with first non-orthologous sequence - 
Nosema_apis_2778_final.txt:166 Nosema_ceranae_2614_final.fas:610
0000046880|5652-7217|521_	100.00%		NcORF-01040         	100.00%
Bootstrap support for 0000046880|5652-7217|521_ as seed ortholog is -1%.
Alternative seed ortholog is 0000046880|7258-8211|317_ (166 bits away from this cluster)
Bootstrap support for NcORF-01040 as seed ortholog is 100%.


Group of orthologs #97. Best score 610 bits
Score difference with first non-orthologous sequence - 
Nosema_apis_2778_final.txt:610 Nosema_ceranae_2614_final.fas:610
0000047048|940-2334|464_a	100.00%		NcORF-00531         	100.00%
Bootstrap support for 0000047048|940-2334|464_a as seed ortholog is 100%.
Bootstrap support for NcORF-00531 as seed ortholog is 100%.


Group of orthologs #98. Best score 609 bits
Score difference with first non-orthologous sequence - 
Nosema_apis_2778_final.txt:609 Nosema_ceranae_2614_final.fas:609
0000047064|15026-16404|44	100.00%		NcORF-00288         	100.00%
Bootstrap support for 0000047064|15026-16404|44 as seed ortholog is 100%.
Bootstrap support for NcORF-00288 as seed ortholog is 100%.


Group of orthologs #99. Best score 609 bits
Score difference with first non-orthologous sequence - 
Nosema_apis_2778_final.txt:609 Nosema_ceranae_2614_final.fas:609
0000046981|10007-11260|41	100.00%		NcORF-01553         	100.00%
Bootstrap support for 0000046981|10007-11260|41 as seed ortholog is 100%.
Bootstrap support for NcORF-01553 as seed ortholog is 100%.


Group of orthologs #100. Best score 606 bits
Score difference with first non-orthologous sequence - 
Nosema_apis_2778_final.txt:606 Nosema_ceranae_2614_final.fas:555
0000046571|16873-18936|68	100.00%		NcORF-01061         	100.00%
Bootstrap support for 0000046571|16873-18936|68 as seed ortholog is 100%.
Bootstrap support for NcORF-01061 as seed ortholog is -1%.
Alternative seed ortholog is NcORF-00515 (555 bits away from this cluster)


Group of orthologs #101. Best score 605 bits
Score difference with first non-orthologous sequence - 
Nosema_apis_2778_final.txt:605 Nosema_ceranae_2614_final.fas:605
0000046969|8533-9537|334_	100.00%		NcORF-00435         	100.00%
Bootstrap support for 0000046969|8533-9537|334_ as seed ortholog is 100%.
Bootstrap support for NcORF-00435 as seed ortholog is 100%.


Group of orthologs #102. Best score 603 bits
Score difference with first non-orthologous sequence - 
Nosema_apis_2778_final.txt:603 Nosema_ceranae_2614_final.fas:603
0000046875|10367-11518|38	100.00%		NcORF-00337         	100.00%
Bootstrap support for 0000046875|10367-11518|38 as seed ortholog is 100%.
Bootstrap support for NcORF-00337 as seed ortholog is 100%.


Group of orthologs #103. Best score 599 bits
Score difference with first non-orthologous sequence - 
Nosema_apis_2778_final.txt:599 Nosema_ceranae_2614_final.fas:599
0000046896|15164-16534|45	100.00%		NcORF-01171         	100.00%
Bootstrap support for 0000046896|15164-16534|45 as seed ortholog is 100%.
Bootstrap support for NcORF-01171 as seed ortholog is 100%.


Group of orthologs #104. Best score 594 bits
Score difference with first non-orthologous sequence - 
Nosema_apis_2778_final.txt:594 Nosema_ceranae_2614_final.fas:594
0000046882|103172-105760|	100.00%		NcORF-02218         	100.00%
Bootstrap support for 0000046882|103172-105760| as seed ortholog is 100%.
Bootstrap support for NcORF-02218 as seed ortholog is 100%.


Group of orthologs #105. Best score 588 bits
Score difference with first non-orthologous sequence - 
Nosema_apis_2778_final.txt:457 Nosema_ceranae_2614_final.fas:347
0000046685|6490-8124|544_	100.00%		NcORF-01737         	100.00%
Bootstrap support for 0000046685|6490-8124|544_ as seed ortholog is -1%.
Alternative seed ortholog is 0000046900|4697-5809|370_ (457 bits away from this cluster)
Bootstrap support for NcORF-01737 as seed ortholog is -1%.
Alternative seed ortholog is NcORF-00448 (347 bits away from this cluster)


Group of orthologs #106. Best score 586 bits
Score difference with first non-orthologous sequence - 
Nosema_apis_2778_final.txt:301 Nosema_ceranae_2614_final.fas:514
0000046814|10109-11053|31	100.00%		NcORF-00015         	100.00%
Bootstrap support for 0000046814|10109-11053|31 as seed ortholog is -1%.
Alternative seed ortholog is 0000046824|2561-3592|343_ (301 bits away from this cluster)
Bootstrap support for NcORF-00015 as seed ortholog is -1%.
Alternative seed ortholog is NcORF-00276 (514 bits away from this cluster)


Group of orthologs #107. Best score 586 bits
Score difference with first non-orthologous sequence - 
Nosema_apis_2778_final.txt:64 Nosema_ceranae_2614_final.fas:353
0000046925|15964-17412|48	100.00%		NcORF-02383         	100.00%
Bootstrap support for 0000046925|15964-17412|48 as seed ortholog is -1%.
Alternative seed ortholog is 0000047066|4634-6400|588_ (64 bits away from this cluster)
Bootstrap support for NcORF-02383 as seed ortholog is -1%.
Alternative seed ortholog is NcORF-01658 (353 bits away from this cluster)


Group of orthologs #108. Best score 585 bits
Score difference with first non-orthologous sequence - 
Nosema_apis_2778_final.txt:155 Nosema_ceranae_2614_final.fas:504
0000046859|15207-16391|39	100.00%		NcORF-00019         	100.00%
Bootstrap support for 0000046859|15207-16391|39 as seed ortholog is -1%.
Alternative seed ortholog is 0000046814|3262-4125|287_ (155 bits away from this cluster)
Bootstrap support for NcORF-00019 as seed ortholog is -1%.
Alternative seed ortholog is NcORF-00771 (504 bits away from this cluster)


Group of orthologs #109. Best score 577 bits
Score difference with first non-orthologous sequence - 
Nosema_apis_2778_final.txt:448 Nosema_ceranae_2614_final.fas:577
0000046797|7247-8458|403_	100.00%		NcORF-00795         	100.00%
Bootstrap support for 0000046797|7247-8458|403_ as seed ortholog is -1%.
Alternative seed ortholog is 0000047054|2614-3804|396_ (448 bits away from this cluster)
Bootstrap support for NcORF-00795 as seed ortholog is 100%.


Group of orthologs #110. Best score 574 bits
Score difference with first non-orthologous sequence - 
Nosema_apis_2778_final.txt:179 Nosema_ceranae_2614_final.fas:490
0000046884|717-2045|442_a	100.00%		NcORF-01509         	100.00%
0000046973|15213-16337|37	55.91%		
Bootstrap support for 0000046884|717-2045|442_a as seed ortholog is -1%.
Alternative seed ortholog is 0000046973|14041-14871|27 (179 bits away from this cluster)
Bootstrap support for NcORF-01509 as seed ortholog is -1%.
Alternative seed ortholog is NcORF-00047 (490 bits away from this cluster)


Group of orthologs #111. Best score 570 bits
Score difference with first non-orthologous sequence - 
Nosema_apis_2778_final.txt:570 Nosema_ceranae_2614_final.fas:570
0000046828|7674-8978|434_	100.00%		NcORF-01241         	100.00%
Bootstrap support for 0000046828|7674-8978|434_ as seed ortholog is 100%.
Bootstrap support for NcORF-01241 as seed ortholog is 100%.


Group of orthologs #112. Best score 568 bits
Score difference with first non-orthologous sequence - 
Nosema_apis_2778_final.txt:66 Nosema_ceranae_2614_final.fas:568
0000047095|6639-9131|830_	100.00%		NcORF-00057         	100.00%
0000047095|7022-8045|325_	9.16%		
Bootstrap support for 0000047095|6639-9131|830_ as seed ortholog is -1%.
Alternative seed ortholog is 0000046917|414-4178|1254_ (66 bits away from this cluster)
Bootstrap support for NcORF-00057 as seed ortholog is 100%.


Group of orthologs #113. Best score 568 bits
Score difference with first non-orthologous sequence - 
Nosema_apis_2778_final.txt:482 Nosema_ceranae_2614_final.fas:568
0000046597|1963-3696|577_	100.00%		NcORF-00119         	100.00%
Bootstrap support for 0000046597|1963-3696|577_ as seed ortholog is -1%.
Alternative seed ortholog is 0000046905|755-1633|292_a (482 bits away from this cluster)
Bootstrap support for NcORF-00119 as seed ortholog is 100%.


Group of orthologs #114. Best score 568 bits
Score difference with first non-orthologous sequence - 
Nosema_apis_2778_final.txt:187 Nosema_ceranae_2614_final.fas:421
0000046823|3986-5407|473_	100.00%		NcORF-01422         	100.00%
Bootstrap support for 0000046823|3986-5407|473_ as seed ortholog is -1%.
Alternative seed ortholog is 0000046823|5646-6486|252_ (187 bits away from this cluster)
Bootstrap support for NcORF-01422 as seed ortholog is -1%.
Alternative seed ortholog is NcORF-01306 (421 bits away from this cluster)


Group of orthologs #115. Best score 568 bits
Score difference with first non-orthologous sequence - 
Nosema_apis_2778_final.txt:462 Nosema_ceranae_2614_final.fas:349
0000047046|7987-9486|499_	100.00%		NcORF-00319         	100.00%
Bootstrap support for 0000047046|7987-9486|499_ as seed ortholog is -1%.
Alternative seed ortholog is 0000046949|13885-14364|15 (462 bits away from this cluster)
Bootstrap support for NcORF-00319 as seed ortholog is -1%.
Alternative seed ortholog is NcORF-00375 (349 bits away from this cluster)


Group of orthologs #116. Best score 567 bits
Score difference with first non-orthologous sequence - 
Nosema_apis_2778_final.txt:567 Nosema_ceranae_2614_final.fas:382
0000047071|3290-5026|578_	100.00%		NcORF-02254         	100.00%
Bootstrap support for 0000047071|3290-5026|578_ as seed ortholog is 100%.
Bootstrap support for NcORF-02254 as seed ortholog is -1%.
Alternative seed ortholog is NcORF-00655 (382 bits away from this cluster)


Group of orthologs #117. Best score 565 bits
Score difference with first non-orthologous sequence - 
Nosema_apis_2778_final.txt:504 Nosema_ceranae_2614_final.fas:489
0000046864|6435-7703|422_	100.00%		NcORF-00908         	100.00%
Bootstrap support for 0000046864|6435-7703|422_ as seed ortholog is -1%.
Alternative seed ortholog is 0000046637|25995-27205|36 (504 bits away from this cluster)
Bootstrap support for NcORF-00908 as seed ortholog is -1%.
Alternative seed ortholog is NcORF-01042 (489 bits away from this cluster)


Group of orthologs #118. Best score 563 bits
Score difference with first non-orthologous sequence - 
Nosema_apis_2778_final.txt:563 Nosema_ceranae_2614_final.fas:563
0000047078|33137-34225|36	100.00%		NcORF-01672         	100.00%
Bootstrap support for 0000047078|33137-34225|36 as seed ortholog is 100%.
Bootstrap support for NcORF-01672 as seed ortholog is 100%.


Group of orthologs #119. Best score 562 bits
Score difference with first non-orthologous sequence - 
Nosema_apis_2778_final.txt:562 Nosema_ceranae_2614_final.fas:562
0000046882|27367-28830|48	100.00%		NcORF-00261         	100.00%
Bootstrap support for 0000046882|27367-28830|48 as seed ortholog is 100%.
Bootstrap support for NcORF-00261 as seed ortholog is 100%.


Group of orthologs #120. Best score 560 bits
Score difference with first non-orthologous sequence - 
Nosema_apis_2778_final.txt:270 Nosema_ceranae_2614_final.fas:409
0000046773|16733-17986|41	100.00%		NcORF-01311         	100.00%
Bootstrap support for 0000046773|16733-17986|41 as seed ortholog is -1%.
Alternative seed ortholog is 0000046764|13695-14279|19 (270 bits away from this cluster)
Bootstrap support for NcORF-01311 as seed ortholog is -1%.
Alternative seed ortholog is NcORF-01653 (409 bits away from this cluster)


Group of orthologs #121. Best score 558 bits
Score difference with first non-orthologous sequence - 
Nosema_apis_2778_final.txt:558 Nosema_ceranae_2614_final.fas:499
0000047049|51305-52474|38	100.00%		NcORF-00668         	100.00%
Bootstrap support for 0000047049|51305-52474|38 as seed ortholog is 100%.
Bootstrap support for NcORF-00668 as seed ortholog is -1%.
Alternative seed ortholog is NcORF-00905 (499 bits away from this cluster)


Group of orthologs #122. Best score 557 bits
Score difference with first non-orthologous sequence - 
Nosema_apis_2778_final.txt:557 Nosema_ceranae_2614_final.fas:437
0000046880|2831-4075|414_	100.00%		NcORF-01039         	100.00%
Bootstrap support for 0000046880|2831-4075|414_ as seed ortholog is 100%.
Bootstrap support for NcORF-01039 as seed ortholog is -1%.
Alternative seed ortholog is NcORF-00270 (437 bits away from this cluster)


Group of orthologs #123. Best score 557 bits
Score difference with first non-orthologous sequence - 
Nosema_apis_2778_final.txt:301 Nosema_ceranae_2614_final.fas:557
0000046984|9104-10153|349	100.00%		NcORF-00514         	100.00%
Bootstrap support for 0000046984|9104-10153|349 as seed ortholog is -1%.
Alternative seed ortholog is 0000046984|8073-9026|317_ (301 bits away from this cluster)
Bootstrap support for NcORF-00514 as seed ortholog is 100%.


Group of orthologs #124. Best score 555 bits
Score difference with first non-orthologous sequence - 
Nosema_apis_2778_final.txt:555 Nosema_ceranae_2614_final.fas:555
0000047081|7338-8315|325_	100.00%		NcORF-01751         	100.00%
Bootstrap support for 0000047081|7338-8315|325_ as seed ortholog is 100%.
Bootstrap support for NcORF-01751 as seed ortholog is 100%.


Group of orthologs #125. Best score 553 bits
Score difference with first non-orthologous sequence - 
Nosema_apis_2778_final.txt:454 Nosema_ceranae_2614_final.fas:216
0000046955|3376-5222|542_	100.00%		NcORF-01080         	100.00%
Bootstrap support for 0000046955|3376-5222|542_ as seed ortholog is -1%.
Alternative seed ortholog is 0000046647|7442-8128|228_ (454 bits away from this cluster)
Bootstrap support for NcORF-01080 as seed ortholog is -1%.
Alternative seed ortholog is NcORF-01333 (216 bits away from this cluster)


Group of orthologs #126. Best score 553 bits
Score difference with first non-orthologous sequence - 
Nosema_apis_2778_final.txt:372 Nosema_ceranae_2614_final.fas:100
0000047031|57446-59155|56	100.00%		NcORF-00711         	100.00%
Bootstrap support for 0000047031|57446-59155|56 as seed ortholog is -1%.
Alternative seed ortholog is 0000046845|6221-7192|323_ (372 bits away from this cluster)
Bootstrap support for NcORF-00711 as seed ortholog is -1%.
Alternative seed ortholog is NcORF-00710 (100 bits away from this cluster)


Group of orthologs #127. Best score 552 bits
Score difference with first non-orthologous sequence - 
Nosema_apis_2778_final.txt:552 Nosema_ceranae_2614_final.fas:552
0000046781|6349-7779|476_	100.00%		NcORF-01493         	100.00%
Bootstrap support for 0000046781|6349-7779|476_ as seed ortholog is 100%.
Bootstrap support for NcORF-01493 as seed ortholog is 100%.


Group of orthologs #128. Best score 551 bits
Score difference with first non-orthologous sequence - 
Nosema_apis_2778_final.txt:551 Nosema_ceranae_2614_final.fas:551
0000046984|1183-2430|415_	100.00%		NcORF-01829         	100.00%
0000046835|36570-37475|30	7.83%		
Bootstrap support for 0000046984|1183-2430|415_ as seed ortholog is 100%.
Bootstrap support for NcORF-01829 as seed ortholog is 100%.


Group of orthologs #129. Best score 550 bits
Score difference with first non-orthologous sequence - 
Nosema_apis_2778_final.txt:394 Nosema_ceranae_2614_final.fas:550
0000046825|13484-14656|39	100.00%		NcORF-00687         	100.00%
Bootstrap support for 0000046825|13484-14656|39 as seed ortholog is -1%.
Alternative seed ortholog is 0000046825|15393-15956|18 (394 bits away from this cluster)
Bootstrap support for NcORF-00687 as seed ortholog is 100%.


Group of orthologs #130. Best score 550 bits
Score difference with first non-orthologous sequence - 
Nosema_apis_2778_final.txt:550 Nosema_ceranae_2614_final.fas:550
0000046922|5620-6675|351_	100.00%		NcORF-01363         	100.00%
Bootstrap support for 0000046922|5620-6675|351_ as seed ortholog is 100%.
Bootstrap support for NcORF-01363 as seed ortholog is 100%.


Group of orthologs #131. Best score 549 bits
Score difference with first non-orthologous sequence - 
Nosema_apis_2778_final.txt:549 Nosema_ceranae_2614_final.fas:303
0000046819|8259-11604|507	100.00%		NcORF-01777         	100.00%
Bootstrap support for 0000046819|8259-11604|507 as seed ortholog is 100%.
Bootstrap support for NcORF-01777 as seed ortholog is -1%.
Alternative seed ortholog is NcORF-01249 (303 bits away from this cluster)


Group of orthologs #132. Best score 547 bits
Score difference with first non-orthologous sequence - 
Nosema_apis_2778_final.txt:547 Nosema_ceranae_2614_final.fas:547
0000046685|12369-13934|52	100.00%		NcORF-00326         	100.00%
Bootstrap support for 0000046685|12369-13934|52 as seed ortholog is 100%.
Bootstrap support for NcORF-00326 as seed ortholog is 100%.


Group of orthologs #133. Best score 547 bits
Score difference with first non-orthologous sequence - 
Nosema_apis_2778_final.txt:547 Nosema_ceranae_2614_final.fas:547
0000046791|5894-6931|345_	100.00%		NcORF-00130         	100.00%
Bootstrap support for 0000046791|5894-6931|345_ as seed ortholog is 100%.
Bootstrap support for NcORF-00130 as seed ortholog is 100%.


Group of orthologs #134. Best score 547 bits
Score difference with first non-orthologous sequence - 
Nosema_apis_2778_final.txt:464 Nosema_ceranae_2614_final.fas:547
0000047032|1110-2358|365_	100.00%		NcORF-00077         	100.00%
Bootstrap support for 0000047032|1110-2358|365_ as seed ortholog is -1%.
Alternative seed ortholog is 0000047026|7474-8139|221_ (464 bits away from this cluster)
Bootstrap support for NcORF-00077 as seed ortholog is 100%.


Group of orthologs #135. Best score 546 bits
Score difference with first non-orthologous sequence - 
Nosema_apis_2778_final.txt:546 Nosema_ceranae_2614_final.fas:546
0000047032|34011-35906|56	100.00%		NcORF-00370         	100.00%
Bootstrap support for 0000047032|34011-35906|56 as seed ortholog is 100%.
Bootstrap support for NcORF-00370 as seed ortholog is 100%.


Group of orthologs #136. Best score 546 bits
Score difference with first non-orthologous sequence - 
Nosema_apis_2778_final.txt:546 Nosema_ceranae_2614_final.fas:546
0000047007|14277-16712|81	100.00%		NcORF-00636         	100.00%
Bootstrap support for 0000047007|14277-16712|81 as seed ortholog is 100%.
Bootstrap support for NcORF-00636 as seed ortholog is 100%.


Group of orthologs #137. Best score 545 bits
Score difference with first non-orthologous sequence - 
Nosema_apis_2778_final.txt:37 Nosema_ceranae_2614_final.fas:545
0000047004|44396-45544|38	100.00%		NcORF-00452         	100.00%
Bootstrap support for 0000047004|44396-45544|38 as seed ortholog is -1%.
Alternative seed ortholog is 0000046878|8048-9810|418_ (37 bits away from this cluster)
Bootstrap support for NcORF-00452 as seed ortholog is 100%.


Group of orthologs #138. Best score 544 bits
Score difference with first non-orthologous sequence - 
Nosema_apis_2778_final.txt:544 Nosema_ceranae_2614_final.fas:544
0000046685|9176-10282|368	100.00%		NcORF-00327         	100.00%
Bootstrap support for 0000046685|9176-10282|368 as seed ortholog is 100%.
Bootstrap support for NcORF-00327 as seed ortholog is 100%.


Group of orthologs #139. Best score 543 bits
Score difference with first non-orthologous sequence - 
Nosema_apis_2778_final.txt:543 Nosema_ceranae_2614_final.fas:486
0000047052|23580-24650|35	100.00%		NcORF-02017         	100.00%
Bootstrap support for 0000047052|23580-24650|35 as seed ortholog is 100%.
Bootstrap support for NcORF-02017 as seed ortholog is -1%.
Alternative seed ortholog is NcORF-00899 (486 bits away from this cluster)


Group of orthologs #140. Best score 542 bits
Score difference with first non-orthologous sequence - 
Nosema_apis_2778_final.txt:542 Nosema_ceranae_2614_final.fas:542
0000046999|3824-5077|417_	100.00%		NcORF-00774         	100.00%
Bootstrap support for 0000046999|3824-5077|417_ as seed ortholog is 100%.
Bootstrap support for NcORF-00774 as seed ortholog is 100%.


Group of orthologs #141. Best score 541 bits
Score difference with first non-orthologous sequence - 
Nosema_apis_2778_final.txt:479 Nosema_ceranae_2614_final.fas:453
0000046785|7229-9397|722_	100.00%		NcORF-00239         	100.00%
Bootstrap support for 0000046785|7229-9397|722_ as seed ortholog is -1%.
Alternative seed ortholog is 0000046637|25995-27205|36 (479 bits away from this cluster)
Bootstrap support for NcORF-00239 as seed ortholog is -1%.
Alternative seed ortholog is NcORF-01634 (453 bits away from this cluster)


Group of orthologs #142. Best score 540 bits
Score difference with first non-orthologous sequence - 
Nosema_apis_2778_final.txt:235 Nosema_ceranae_2614_final.fas:469
0000046952|14106-15026|30	100.00%		NcORF-00747         	100.00%
Bootstrap support for 0000046952|14106-15026|30 as seed ortholog is -1%.
Alternative seed ortholog is 0000046824|2561-3592|343_ (235 bits away from this cluster)
Bootstrap support for NcORF-00747 as seed ortholog is -1%.
Alternative seed ortholog is NcORF-00276 (469 bits away from this cluster)


Group of orthologs #143. Best score 538 bits
Score difference with first non-orthologous sequence - 
Nosema_apis_2778_final.txt:53 Nosema_ceranae_2614_final.fas:348
0000046855|2422-3456|344_	100.00%		NcORF-01005         	100.00%
Bootstrap support for 0000046855|2422-3456|344_ as seed ortholog is -1%.
Alternative seed ortholog is 0000046855|3561-4454|297_ (53 bits away from this cluster)
Bootstrap support for NcORF-01005 as seed ortholog is -1%.
Alternative seed ortholog is NcORF-01486 (348 bits away from this cluster)


Group of orthologs #144. Best score 537 bits
Score difference with first non-orthologous sequence - 
Nosema_apis_2778_final.txt:361 Nosema_ceranae_2614_final.fas:463
0000046764|11151-13181|67	100.00%		NcORF-01310         	100.00%
Bootstrap support for 0000046764|11151-13181|67 as seed ortholog is -1%.
Alternative seed ortholog is 0000046773|18353-18817|15 (361 bits away from this cluster)
Bootstrap support for NcORF-01310 as seed ortholog is -1%.
Alternative seed ortholog is NcORF-02278 (463 bits away from this cluster)


Group of orthologs #145. Best score 535 bits
Score difference with first non-orthologous sequence - 
Nosema_apis_2778_final.txt:292 Nosema_ceranae_2614_final.fas:399
0000046913|14922-16283|45	100.00%		NcORF-01549         	100.00%
0000046844|3106-4089|327_	26.39%		
Bootstrap support for 0000046913|14922-16283|45 as seed ortholog is -1%.
Alternative seed ortholog is 0000046913|13852-14505|21 (292 bits away from this cluster)
Bootstrap support for NcORF-01549 as seed ortholog is -1%.
Alternative seed ortholog is NcORF-01653 (399 bits away from this cluster)


Group of orthologs #146. Best score 535 bits
Score difference with first non-orthologous sequence - 
Nosema_apis_2778_final.txt:535 Nosema_ceranae_2614_final.fas:535
0000047075|26683-27888|40	100.00%		NcORF-01617         	100.00%
Bootstrap support for 0000047075|26683-27888|40 as seed ortholog is 100%.
Bootstrap support for NcORF-01617 as seed ortholog is 100%.


Group of orthologs #147. Best score 528 bits
Score difference with first non-orthologous sequence - 
Nosema_apis_2778_final.txt:528 Nosema_ceranae_2614_final.fas:528
0000046764|2774-3772|332_	100.00%		NcORF-00761         	100.00%
Bootstrap support for 0000046764|2774-3772|332_ as seed ortholog is 100%.
Bootstrap support for NcORF-00761 as seed ortholog is 100%.


Group of orthologs #148. Best score 528 bits
Score difference with first non-orthologous sequence - 
Nosema_apis_2778_final.txt:528 Nosema_ceranae_2614_final.fas:472
0000046867|21765-23780|67	100.00%		NcORF-00891         	100.00%
Bootstrap support for 0000046867|21765-23780|67 as seed ortholog is 100%.
Bootstrap support for NcORF-00891 as seed ortholog is -1%.
Alternative seed ortholog is NcORF-01008 (472 bits away from this cluster)


Group of orthologs #149. Best score 524 bits
Score difference with first non-orthologous sequence - 
Nosema_apis_2778_final.txt:259 Nosema_ceranae_2614_final.fas:524
0000046835|5763-6791|342_	100.00%		NcORF-00400         	100.00%
Bootstrap support for 0000046835|5763-6791|342_ as seed ortholog is -1%.
Alternative seed ortholog is 0000046837|1-1272|361_aa| (259 bits away from this cluster)
Bootstrap support for NcORF-00400 as seed ortholog is 100%.


Group of orthologs #150. Best score 523 bits
Score difference with first non-orthologous sequence - 
Nosema_apis_2778_final.txt:358 Nosema_ceranae_2614_final.fas:523
0000046902|278-1957|559_a	100.00%		NcORF-00360         	100.00%
0000046836|12243-13826|52	84.38%		
Bootstrap support for 0000046902|278-1957|559_a as seed ortholog is -1%.
Alternative seed ortholog is 0000046836|14359-14893|14 (358 bits away from this cluster)
Bootstrap support for NcORF-00360 as seed ortholog is 100%.


Group of orthologs #151. Best score 521 bits
Score difference with first non-orthologous sequence - 
Nosema_apis_2778_final.txt:521 Nosema_ceranae_2614_final.fas:521
0000046902|26430-27368|31	100.00%		NcORF-00358         	100.00%
Bootstrap support for 0000046902|26430-27368|31 as seed ortholog is 100%.
Bootstrap support for NcORF-00358 as seed ortholog is 100%.


Group of orthologs #152. Best score 521 bits
Score difference with first non-orthologous sequence - 
Nosema_apis_2778_final.txt:36 Nosema_ceranae_2614_final.fas:521
0000046835|50503-51486|32	100.00%		NcORF-01831         	100.00%
Bootstrap support for 0000046835|50503-51486|32 as seed ortholog is -1%.
Alternative seed ortholog is 0000046835|49586-50416|27 (36 bits away from this cluster)
Bootstrap support for NcORF-01831 as seed ortholog is 100%.


Group of orthologs #153. Best score 519 bits
Score difference with first non-orthologous sequence - 
Nosema_apis_2778_final.txt:139 Nosema_ceranae_2614_final.fas:463
0000046960|9268-10140|290	100.00%		NcORF-01655         	100.00%
Bootstrap support for 0000046960|9268-10140|290 as seed ortholog is -1%.
Alternative seed ortholog is 0000046960|10242-11024|26 (139 bits away from this cluster)
Bootstrap support for NcORF-01655 as seed ortholog is -1%.
Alternative seed ortholog is NcORF-00968 (463 bits away from this cluster)


Group of orthologs #154. Best score 514 bits
Score difference with first non-orthologous sequence - 
Nosema_apis_2778_final.txt:440 Nosema_ceranae_2614_final.fas:382
0000047009|24944-26239|43	100.00%		NcORF-01058         	100.00%
Bootstrap support for 0000047009|24944-26239|43 as seed ortholog is -1%.
Alternative seed ortholog is 0000046764|13695-14279|19 (440 bits away from this cluster)
Bootstrap support for NcORF-01058 as seed ortholog is -1%.
Alternative seed ortholog is NcORF-01653 (382 bits away from this cluster)


Group of orthologs #155. Best score 513 bits
Score difference with first non-orthologous sequence - 
Nosema_apis_2778_final.txt:513 Nosema_ceranae_2614_final.fas:513
0000046769|5575-6792|405_	100.00%		NcORF-00944         	100.00%
Bootstrap support for 0000046769|5575-6792|405_ as seed ortholog is 100%.
Bootstrap support for NcORF-00944 as seed ortholog is 100%.


Group of orthologs #156. Best score 513 bits
Score difference with first non-orthologous sequence - 
Nosema_apis_2778_final.txt:513 Nosema_ceranae_2614_final.fas:513
0000046950|22423-23646|40	100.00%		NcORF-00898         	100.00%
Bootstrap support for 0000046950|22423-23646|40 as seed ortholog is 100%.
Bootstrap support for NcORF-00898 as seed ortholog is 100%.


Group of orthologs #157. Best score 511 bits
Score difference with first non-orthologous sequence - 
Nosema_apis_2778_final.txt:511 Nosema_ceranae_2614_final.fas:511
0000046879|7380-8474|364_	100.00%		NcORF-00910         	100.00%
Bootstrap support for 0000046879|7380-8474|364_ as seed ortholog is 100%.
Bootstrap support for NcORF-00910 as seed ortholog is 100%.


Group of orthologs #158. Best score 511 bits
Score difference with first non-orthologous sequence - 
Nosema_apis_2778_final.txt:511 Nosema_ceranae_2614_final.fas:511
0000047064|22186-23436|41	100.00%		NcORF-00284         	100.00%
Bootstrap support for 0000047064|22186-23436|41 as seed ortholog is 100%.
Bootstrap support for NcORF-00284 as seed ortholog is 100%.


Group of orthologs #159. Best score 509 bits
Score difference with first non-orthologous sequence - 
Nosema_apis_2778_final.txt:509 Nosema_ceranae_2614_final.fas:509
0000047032|42652-43785|37	100.00%		NcORF-00374         	100.00%
Bootstrap support for 0000047032|42652-43785|37 as seed ortholog is 100%.
Bootstrap support for NcORF-00374 as seed ortholog is 100%.


Group of orthologs #160. Best score 505 bits
Score difference with first non-orthologous sequence - 
Nosema_apis_2778_final.txt:267 Nosema_ceranae_2614_final.fas:505
0000046823|8039-8980|313_	100.00%		NcORF-01419         	100.00%
Bootstrap support for 0000046823|8039-8980|313_ as seed ortholog is -1%.
Alternative seed ortholog is 0000046823|9121-9510|129_ (267 bits away from this cluster)
Bootstrap support for NcORF-01419 as seed ortholog is 100%.


Group of orthologs #161. Best score 504 bits
Score difference with first non-orthologous sequence - 
Nosema_apis_2778_final.txt:504 Nosema_ceranae_2614_final.fas:504
0000046803|8436-9323|295_	100.00%		NcORF-01413         	100.00%
Bootstrap support for 0000046803|8436-9323|295_ as seed ortholog is 100%.
Bootstrap support for NcORF-01413 as seed ortholog is 100%.


Group of orthologs #162. Best score 501 bits
Score difference with first non-orthologous sequence - 
Nosema_apis_2778_final.txt:501 Nosema_ceranae_2614_final.fas:501
0000046955|20686-21699|33	100.00%		NcORF-00700         	100.00%
Bootstrap support for 0000046955|20686-21699|33 as seed ortholog is 100%.
Bootstrap support for NcORF-00700 as seed ortholog is 100%.


Group of orthologs #163. Best score 500 bits
Score difference with first non-orthologous sequence - 
Nosema_apis_2778_final.txt:158 Nosema_ceranae_2614_final.fas:500
0000046812|10292-11692|46	100.00%		NcORF-00819         	100.00%
Bootstrap support for 0000046812|10292-11692|46 as seed ortholog is -1%.
Alternative seed ortholog is 0000046986|22795-23661|28 (158 bits away from this cluster)
Bootstrap support for NcORF-00819 as seed ortholog is 100%.


Group of orthologs #164. Best score 499 bits
Score difference with first non-orthologous sequence - 
Nosema_apis_2778_final.txt:499 Nosema_ceranae_2614_final.fas:499
0000046789|10133-11125|33	100.00%		NcORF-00889         	100.00%
Bootstrap support for 0000046789|10133-11125|33 as seed ortholog is 100%.
Bootstrap support for NcORF-00889 as seed ortholog is 100%.


Group of orthologs #165. Best score 498 bits
Score difference with first non-orthologous sequence - 
Nosema_apis_2778_final.txt:498 Nosema_ceranae_2614_final.fas:441
0000046922|9231-12237|800	100.00%		NcORF-01361         	100.00%
Bootstrap support for 0000046922|9231-12237|800 as seed ortholog is 100%.
Bootstrap support for NcORF-01361 as seed ortholog is -1%.
Alternative seed ortholog is NcORF-00682 (441 bits away from this cluster)


Group of orthologs #166. Best score 496 bits
Score difference with first non-orthologous sequence - 
Nosema_apis_2778_final.txt:496 Nosema_ceranae_2614_final.fas:496
0000047052|14185-15483|43	100.00%		NcORF-01837         	100.00%
Bootstrap support for 0000047052|14185-15483|43 as seed ortholog is 100%.
Bootstrap support for NcORF-01837 as seed ortholog is 100%.


Group of orthologs #167. Best score 494 bits
Score difference with first non-orthologous sequence - 
Nosema_apis_2778_final.txt:436 Nosema_ceranae_2614_final.fas:421
0000046786|5656-6684|342_	100.00%		NcORF-00070         	100.00%
Bootstrap support for 0000046786|5656-6684|342_ as seed ortholog is -1%.
Alternative seed ortholog is 0000046955|18480-19217|24 (436 bits away from this cluster)
Bootstrap support for NcORF-00070 as seed ortholog is -1%.
Alternative seed ortholog is NcORF-00771 (421 bits away from this cluster)


Group of orthologs #168. Best score 493 bits
Score difference with first non-orthologous sequence - 
Nosema_apis_2778_final.txt:493 Nosema_ceranae_2614_final.fas:493
0000046775|21208-22170|32	100.00%		NcORF-00066         	100.00%
Bootstrap support for 0000046775|21208-22170|32 as seed ortholog is 100%.
Bootstrap support for NcORF-00066 as seed ortholog is 100%.


Group of orthologs #169. Best score 493 bits
Score difference with first non-orthologous sequence - 
Nosema_apis_2778_final.txt:493 Nosema_ceranae_2614_final.fas:493
0000046901|45610-46905|43	100.00%		NcORF-01128         	100.00%
Bootstrap support for 0000046901|45610-46905|43 as seed ortholog is 100%.
Bootstrap support for NcORF-01128 as seed ortholog is 100%.


Group of orthologs #170. Best score 491 bits
Score difference with first non-orthologous sequence - 
Nosema_apis_2778_final.txt:491 Nosema_ceranae_2614_final.fas:491
0000046654|3524-5130|471_	100.00%		NcORF-00788         	100.00%
Bootstrap support for 0000046654|3524-5130|471_ as seed ortholog is 100%.
Bootstrap support for NcORF-00788 as seed ortholog is 100%.


Group of orthologs #171. Best score 488 bits
Score difference with first non-orthologous sequence - 
Nosema_apis_2778_final.txt:488 Nosema_ceranae_2614_final.fas:438
0000046571|12693-14342|54	100.00%		NcORF-01798         	100.00%
Bootstrap support for 0000046571|12693-14342|54 as seed ortholog is 100%.
Bootstrap support for NcORF-01798 as seed ortholog is -1%.
Alternative seed ortholog is NcORF-00123 (438 bits away from this cluster)


Group of orthologs #172. Best score 488 bits
Score difference with first non-orthologous sequence - 
Nosema_apis_2778_final.txt:389 Nosema_ceranae_2614_final.fas:488
0000047003|26689-27840|38	100.00%		NcORF-00664         	100.00%
Bootstrap support for 0000047003|26689-27840|38 as seed ortholog is -1%.
Alternative seed ortholog is 0000047003|25350-25889|17 (389 bits away from this cluster)
Bootstrap support for NcORF-00664 as seed ortholog is 100%.


Group of orthologs #173. Best score 483 bits
Score difference with first non-orthologous sequence - 
Nosema_apis_2778_final.txt:483 Nosema_ceranae_2614_final.fas:483
0000046856|33498-34606|33	100.00%		NcORF-01456         	100.00%
Bootstrap support for 0000046856|33498-34606|33 as seed ortholog is 100%.
Bootstrap support for NcORF-01456 as seed ortholog is 100%.


Group of orthologs #174. Best score 481 bits
Score difference with first non-orthologous sequence - 
Nosema_apis_2778_final.txt:167 Nosema_ceranae_2614_final.fas:431
0000046854|5928-7139|403_	100.00%		NcORF-00781         	100.00%
Bootstrap support for 0000046854|5928-7139|403_ as seed ortholog is -1%.
Alternative seed ortholog is 0000046876|222-908|228_aa (167 bits away from this cluster)
Bootstrap support for NcORF-00781 as seed ortholog is -1%.
Alternative seed ortholog is NcORF-02075 (431 bits away from this cluster)


Group of orthologs #175. Best score 481 bits
Score difference with first non-orthologous sequence - 
Nosema_apis_2778_final.txt:481 Nosema_ceranae_2614_final.fas:481
0000047009|11409-12653|41	100.00%		NcORF-01053         	100.00%
Bootstrap support for 0000047009|11409-12653|41 as seed ortholog is 100%.
Bootstrap support for NcORF-01053 as seed ortholog is 100%.


Group of orthologs #176. Best score 478 bits
Score difference with first non-orthologous sequence - 
Nosema_apis_2778_final.txt:478 Nosema_ceranae_2614_final.fas:478
0000046822|21832-22977|38	100.00%		NcORF-01417         	100.00%
Bootstrap support for 0000046822|21832-22977|38 as seed ortholog is 100%.
Bootstrap support for NcORF-01417 as seed ortholog is 100%.


Group of orthologs #177. Best score 478 bits
Score difference with first non-orthologous sequence - 
Nosema_apis_2778_final.txt:478 Nosema_ceranae_2614_final.fas:478
0000046984|18867-19922|35	100.00%		NcORF-00518         	100.00%
Bootstrap support for 0000046984|18867-19922|35 as seed ortholog is 100%.
Bootstrap support for NcORF-00518 as seed ortholog is 100%.


Group of orthologs #178. Best score 476 bits
Score difference with first non-orthologous sequence - 
Nosema_apis_2778_final.txt:118 Nosema_ceranae_2614_final.fas:476
0000046875|1554-2558|334_	100.00%		NcORF-00334         	100.00%
Bootstrap support for 0000046875|1554-2558|334_ as seed ortholog is -1%.
Alternative seed ortholog is 0000046724|2357-3340|327_ (118 bits away from this cluster)
Bootstrap support for NcORF-00334 as seed ortholog is 100%.


Group of orthologs #179. Best score 476 bits
Score difference with first non-orthologous sequence - 
Nosema_apis_2778_final.txt:206 Nosema_ceranae_2614_final.fas:476
0000047059|9501-10391|296	100.00%		NcORF-01198         	100.00%
Bootstrap support for 0000047059|9501-10391|296 as seed ortholog is -1%.
Alternative seed ortholog is 0000047059|8935-9486|183_ (206 bits away from this cluster)
Bootstrap support for NcORF-01198 as seed ortholog is 100%.


Group of orthologs #180. Best score 474 bits
Score difference with first non-orthologous sequence - 
Nosema_apis_2778_final.txt:474 Nosema_ceranae_2614_final.fas:474
0000046781|5083-6171|362_	100.00%		NcORF-01494         	100.00%
Bootstrap support for 0000046781|5083-6171|362_ as seed ortholog is 100%.
Bootstrap support for NcORF-01494 as seed ortholog is 100%.


Group of orthologs #181. Best score 473 bits
Score difference with first non-orthologous sequence - 
Nosema_apis_2778_final.txt:202 Nosema_ceranae_2614_final.fas:473
0000046967|14026-14925|29	100.00%		NcORF-00493         	100.00%
Bootstrap support for 0000046967|14026-14925|29 as seed ortholog is -1%.
Alternative seed ortholog is 0000046967|15035-15556|17 (202 bits away from this cluster)
Bootstrap support for NcORF-00493 as seed ortholog is 100%.


Group of orthologs #182. Best score 471 bits
Score difference with first non-orthologous sequence - 
Nosema_apis_2778_final.txt:276 Nosema_ceranae_2614_final.fas:471
0000046680|7708-8718|336_	100.00%		NcORF-01150         	100.00%
Bootstrap support for 0000046680|7708-8718|336_ as seed ortholog is -1%.
Alternative seed ortholog is 0000046680|6447-6929|160_ (276 bits away from this cluster)
Bootstrap support for NcORF-01150 as seed ortholog is 100%.


Group of orthologs #183. Best score 471 bits
Score difference with first non-orthologous sequence - 
Nosema_apis_2778_final.txt:471 Nosema_ceranae_2614_final.fas:471
0000046883|5204-6901|565_	100.00%		NcORF-00082         	100.00%
Bootstrap support for 0000046883|5204-6901|565_ as seed ortholog is 100%.
Bootstrap support for NcORF-00082 as seed ortholog is 100%.


Group of orthologs #184. Best score 469 bits
Score difference with first non-orthologous sequence - 
Nosema_apis_2778_final.txt:469 Nosema_ceranae_2614_final.fas:469
0000046862|40304-41542|41	100.00%		NcORF-00950         	100.00%
Bootstrap support for 0000046862|40304-41542|41 as seed ortholog is 100%.
Bootstrap support for NcORF-00950 as seed ortholog is 100%.


Group of orthologs #185. Best score 468 bits
Score difference with first non-orthologous sequence - 
Nosema_apis_2778_final.txt:468 Nosema_ceranae_2614_final.fas:468
0000046870|7726-8832|368_	100.00%		NcORF-00298         	100.00%
Bootstrap support for 0000046870|7726-8832|368_ as seed ortholog is 100%.
Bootstrap support for NcORF-00298 as seed ortholog is 100%.


Group of orthologs #186. Best score 467 bits
Score difference with first non-orthologous sequence - 
Nosema_apis_2778_final.txt:467 Nosema_ceranae_2614_final.fas:467
0000046769|17144-18604|48	100.00%		NcORF-02087         	100.00%
Bootstrap support for 0000046769|17144-18604|48 as seed ortholog is 100%.
Bootstrap support for NcORF-02087 as seed ortholog is 100%.


Group of orthologs #187. Best score 465 bits
Score difference with first non-orthologous sequence - 
Nosema_apis_2778_final.txt:327 Nosema_ceranae_2614_final.fas:465
0000046950|41654-43740|49	100.00%		NcORF-01573         	100.00%
Bootstrap support for 0000046950|41654-43740|49 as seed ortholog is -1%.
Alternative seed ortholog is 0000046950|43251-44425|15 (327 bits away from this cluster)
Bootstrap support for NcORF-01573 as seed ortholog is 100%.


Group of orthologs #188. Best score 463 bits
Score difference with first non-orthologous sequence - 
Nosema_apis_2778_final.txt:463 Nosema_ceranae_2614_final.fas:463
0000046862|32508-33440|31	100.00%		NcORF-01269         	100.00%
Bootstrap support for 0000046862|32508-33440|31 as seed ortholog is 100%.
Bootstrap support for NcORF-01269 as seed ortholog is 100%.


Group of orthologs #189. Best score 462 bits
Score difference with first non-orthologous sequence - 
Nosema_apis_2778_final.txt:236 Nosema_ceranae_2614_final.fas:462
0000047048|9175-9963|262_	100.00%		NcORF-00526         	100.00%
Bootstrap support for 0000047048|9175-9963|262_ as seed ortholog is -1%.
Alternative seed ortholog is 0000047048|10625-11176|18 (236 bits away from this cluster)
Bootstrap support for NcORF-00526 as seed ortholog is 100%.


Group of orthologs #190. Best score 460 bits
Score difference with first non-orthologous sequence - 
Nosema_apis_2778_final.txt:249 Nosema_ceranae_2614_final.fas:394
0000046597|13618-15033|47	100.00%		NcORF-00136         	100.00%
Bootstrap support for 0000046597|13618-15033|47 as seed ortholog is -1%.
Alternative seed ortholog is 0000046597|10948-12321|45 (249 bits away from this cluster)
Bootstrap support for NcORF-00136 as seed ortholog is -1%.
Alternative seed ortholog is NcORF-00646 (394 bits away from this cluster)


Group of orthologs #191. Best score 459 bits
Score difference with first non-orthologous sequence - 
Nosema_apis_2778_final.txt:364 Nosema_ceranae_2614_final.fas:379
0000046861|6514-7467|317_	100.00%		NcORF-01613         	100.00%
Bootstrap support for 0000046861|6514-7467|317_ as seed ortholog is -1%.
Alternative seed ortholog is 0000046950|43251-44425|15 (364 bits away from this cluster)
Bootstrap support for NcORF-01613 as seed ortholog is -1%.
Alternative seed ortholog is NcORF-00047 (379 bits away from this cluster)


Group of orthologs #192. Best score 456 bits
Score difference with first non-orthologous sequence - 
Nosema_apis_2778_final.txt:385 Nosema_ceranae_2614_final.fas:456
0000047046|13175-14152|32	100.00%		NcORF-00382         	100.00%
Bootstrap support for 0000047046|13175-14152|32 as seed ortholog is -1%.
Alternative seed ortholog is 0000046950|43251-44425|15 (385 bits away from this cluster)
Bootstrap support for NcORF-00382 as seed ortholog is 100%.


Group of orthologs #193. Best score 453 bits
Score difference with first non-orthologous sequence - 
Nosema_apis_2778_final.txt:147 Nosema_ceranae_2614_final.fas:242
0000046842|745-3441|898_a	100.00%		NcORF-02043         	100.00%
Bootstrap support for 0000046842|745-3441|898_a as seed ortholog is -1%.
Alternative seed ortholog is 0000047092|98328-99725|46 (147 bits away from this cluster)
Bootstrap support for NcORF-02043 as seed ortholog is -1%.
Alternative seed ortholog is NcORF-02527 (242 bits away from this cluster)


Group of orthologs #194. Best score 452 bits
Score difference with first non-orthologous sequence - 
Nosema_apis_2778_final.txt:218 Nosema_ceranae_2614_final.fas:374
0000047046|14382-15965|52	100.00%		NcORF-00377         	100.00%
Bootstrap support for 0000047046|14382-15965|52 as seed ortholog is -1%.
Alternative seed ortholog is 0000047046|16314-17782|36 (218 bits away from this cluster)
Bootstrap support for NcORF-00377 as seed ortholog is -1%.
Alternative seed ortholog is NcORF-01634 (374 bits away from this cluster)


Group of orthologs #195. Best score 449 bits
Score difference with first non-orthologous sequence - 
Nosema_apis_2778_final.txt:449 Nosema_ceranae_2614_final.fas:449
0000046764|7428-8471|347_	100.00%		NcORF-01309         	100.00%
Bootstrap support for 0000046764|7428-8471|347_ as seed ortholog is 100%.
Bootstrap support for NcORF-01309 as seed ortholog is 100%.


Group of orthologs #196. Best score 449 bits
Score difference with first non-orthologous sequence - 
Nosema_apis_2778_final.txt:449 Nosema_ceranae_2614_final.fas:241
0000046868|6672-7562|296_	100.00%		NcORF-00981         	100.00%
Bootstrap support for 0000046868|6672-7562|296_ as seed ortholog is 100%.
Bootstrap support for NcORF-00981 as seed ortholog is -1%.
Alternative seed ortholog is NcORF-01443 (241 bits away from this cluster)


Group of orthologs #197. Best score 449 bits
Score difference with first non-orthologous sequence - 
Nosema_apis_2778_final.txt:334 Nosema_ceranae_2614_final.fas:363
0000046877|2746-4126|419_	100.00%		NcORF-01411         	100.00%
Bootstrap support for 0000046877|2746-4126|419_ as seed ortholog is -1%.
Alternative seed ortholog is 0000046955|18480-19217|24 (334 bits away from this cluster)
Bootstrap support for NcORF-01411 as seed ortholog is -1%.
Alternative seed ortholog is NcORF-00047 (363 bits away from this cluster)


Group of orthologs #198. Best score 448 bits
Score difference with first non-orthologous sequence - 
Nosema_apis_2778_final.txt:448 Nosema_ceranae_2614_final.fas:448
0000046763|1150-2139|329_	100.00%		NcORF-00856         	100.00%
Bootstrap support for 0000046763|1150-2139|329_ as seed ortholog is 100%.
Bootstrap support for NcORF-00856 as seed ortholog is 100%.


Group of orthologs #199. Best score 448 bits
Score difference with first non-orthologous sequence - 
Nosema_apis_2778_final.txt:448 Nosema_ceranae_2614_final.fas:448
0000046953|13755-15110|45	100.00%		NcORF-01165         	100.00%
Bootstrap support for 0000046953|13755-15110|45 as seed ortholog is 100%.
Bootstrap support for NcORF-01165 as seed ortholog is 100%.


Group of orthologs #200. Best score 447 bits
Score difference with first non-orthologous sequence - 
Nosema_apis_2778_final.txt:150 Nosema_ceranae_2614_final.fas:30
0000046849|5399-6859|486_	100.00%		NcORF-01500         	100.00%
Bootstrap support for 0000046849|5399-6859|486_ as seed ortholog is -1%.
Alternative seed ortholog is 0000046882|70775-72772|66 (150 bits away from this cluster)
Bootstrap support for NcORF-01500 as seed ortholog is -1%.
Alternative seed ortholog is NcORF-01499 (30 bits away from this cluster)


Group of orthologs #201. Best score 446 bits
Score difference with first non-orthologous sequence - 
Nosema_apis_2778_final.txt:446 Nosema_ceranae_2614_final.fas:446
0000046832|165-1390|396_a	100.00%		NcORF-01028         	100.00%
Bootstrap support for 0000046832|165-1390|396_a as seed ortholog is 100%.
Bootstrap support for NcORF-01028 as seed ortholog is 100%.


Group of orthologs #202. Best score 446 bits
Score difference with first non-orthologous sequence - 
Nosema_apis_2778_final.txt:446 Nosema_ceranae_2614_final.fas:446
0000046901|43671-45017|44	100.00%		NcORF-01131         	100.00%
Bootstrap support for 0000046901|43671-45017|44 as seed ortholog is 100%.
Bootstrap support for NcORF-01131 as seed ortholog is 100%.


Group of orthologs #203. Best score 446 bits
Score difference with first non-orthologous sequence - 
Nosema_apis_2778_final.txt:355 Nosema_ceranae_2614_final.fas:446
0000046906|66350-67207|28	100.00%		NcORF-02051         	100.00%
Bootstrap support for 0000046906|66350-67207|28 as seed ortholog is -1%.
Alternative seed ortholog is 0000046790|11148-11323|57 (355 bits away from this cluster)
Bootstrap support for NcORF-02051 as seed ortholog is 100%.


Group of orthologs #204. Best score 445 bits
Score difference with first non-orthologous sequence - 
Nosema_apis_2778_final.txt:445 Nosema_ceranae_2614_final.fas:318
0000046874|6569-7837|422_	100.00%		NcORF-02095         	100.00%
Bootstrap support for 0000046874|6569-7837|422_ as seed ortholog is 100%.
Bootstrap support for NcORF-02095 as seed ortholog is -1%.
Alternative seed ortholog is NcORF-00270 (318 bits away from this cluster)


Group of orthologs #205. Best score 444 bits
Score difference with first non-orthologous sequence - 
Nosema_apis_2778_final.txt:372 Nosema_ceranae_2614_final.fas:444
0000046663|11397-12902|50	100.00%		NcORF-00223         	100.00%
Bootstrap support for 0000046663|11397-12902|50 as seed ortholog is -1%.
Alternative seed ortholog is 0000046985|15707-16225|17 (372 bits away from this cluster)
Bootstrap support for NcORF-00223 as seed ortholog is 100%.


Group of orthologs #206. Best score 444 bits
Score difference with first non-orthologous sequence - 
Nosema_apis_2778_final.txt:85 Nosema_ceranae_2614_final.fas:444
0000046773|14429-15208|25	100.00%		NcORF-01313         	100.00%
Bootstrap support for 0000046773|14429-15208|25 as seed ortholog is -1%.
Alternative seed ortholog is 0000046764|16421-17038|20 (85 bits away from this cluster)
Bootstrap support for NcORF-01313 as seed ortholog is 100%.


Group of orthologs #207. Best score 444 bits
Score difference with first non-orthologous sequence - 
Nosema_apis_2778_final.txt:444 Nosema_ceranae_2614_final.fas:444
0000046828|5676-7067|463_	100.00%		NcORF-01247         	100.00%
Bootstrap support for 0000046828|5676-7067|463_ as seed ortholog is 100%.
Bootstrap support for NcORF-01247 as seed ortholog is 100%.


Group of orthologs #208. Best score 444 bits
Score difference with first non-orthologous sequence - 
Nosema_apis_2778_final.txt:444 Nosema_ceranae_2614_final.fas:444
0000047032|31114-31962|28	100.00%		NcORF-00369         	100.00%
Bootstrap support for 0000047032|31114-31962|28 as seed ortholog is 100%.
Bootstrap support for NcORF-00369 as seed ortholog is 100%.


Group of orthologs #209. Best score 442 bits
Score difference with first non-orthologous sequence - 
Nosema_apis_2778_final.txt:442 Nosema_ceranae_2614_final.fas:442
0000046808|45660-46598|31	100.00%		NcORF-00956         	100.00%
Bootstrap support for 0000046808|45660-46598|31 as seed ortholog is 100%.
Bootstrap support for NcORF-00956 as seed ortholog is 100%.


Group of orthologs #210. Best score 442 bits
Score difference with first non-orthologous sequence - 
Nosema_apis_2778_final.txt:442 Nosema_ceranae_2614_final.fas:442
0000046999|7287-8051|254_	100.00%		NcORF-00773         	100.00%
Bootstrap support for 0000046999|7287-8051|254_ as seed ortholog is 100%.
Bootstrap support for NcORF-00773 as seed ortholog is 100%.


Group of orthologs #211. Best score 442 bits
Score difference with first non-orthologous sequence - 
Nosema_apis_2778_final.txt:442 Nosema_ceranae_2614_final.fas:442
0000047032|6809-7642|277_	100.00%		NcORF-00619         	100.00%
Bootstrap support for 0000047032|6809-7642|277_ as seed ortholog is 100%.
Bootstrap support for NcORF-00619 as seed ortholog is 100%.


Group of orthologs #212. Best score 442 bits
Score difference with first non-orthologous sequence - 
Nosema_apis_2778_final.txt:353 Nosema_ceranae_2614_final.fas:267
0000047032|8822-9727|301_	100.00%		NcORF-00620         	100.00%
Bootstrap support for 0000047032|8822-9727|301_ as seed ortholog is -1%.
Alternative seed ortholog is 0000046894|2779-3249|156_ (353 bits away from this cluster)
Bootstrap support for NcORF-00620 as seed ortholog is -1%.
Alternative seed ortholog is NcORF-00047 (267 bits away from this cluster)


Group of orthologs #213. Best score 441 bits
Score difference with first non-orthologous sequence - 
Nosema_apis_2778_final.txt:180 Nosema_ceranae_2614_final.fas:441
0000046857|4195-5130|311_	100.00%		NcORF-00091         	100.00%
Bootstrap support for 0000046857|4195-5130|311_ as seed ortholog is -1%.
Alternative seed ortholog is 0000046996|22359-22871|17 (180 bits away from this cluster)
Bootstrap support for NcORF-00091 as seed ortholog is 100%.


Group of orthologs #214. Best score 441 bits
Score difference with first non-orthologous sequence - 
Nosema_apis_2778_final.txt:361 Nosema_ceranae_2614_final.fas:441
0000046808|8705-9610|301_	100.00%		NcORF-01320         	100.00%
Bootstrap support for 0000046808|8705-9610|301_ as seed ortholog is -1%.
Alternative seed ortholog is 0000046808|9667-10122|151 (361 bits away from this cluster)
Bootstrap support for NcORF-01320 as seed ortholog is 100%.


Group of orthologs #215. Best score 440 bits
Score difference with first non-orthologous sequence - 
Nosema_apis_2778_final.txt:440 Nosema_ceranae_2614_final.fas:440
0000046905|5599-6312|237_	100.00%		NcORF-00245         	100.00%
Bootstrap support for 0000046905|5599-6312|237_ as seed ortholog is 100%.
Bootstrap support for NcORF-00245 as seed ortholog is 100%.


Group of orthologs #216. Best score 440 bits
Score difference with first non-orthologous sequence - 
Nosema_apis_2778_final.txt:440 Nosema_ceranae_2614_final.fas:386
0000046976|7620-11803|875	100.00%		NcORF-00797         	100.00%
Bootstrap support for 0000046976|7620-11803|875 as seed ortholog is 100%.
Bootstrap support for NcORF-00797 as seed ortholog is -1%.
Alternative seed ortholog is NcORF-01349 (386 bits away from this cluster)


Group of orthologs #217. Best score 439 bits
Score difference with first non-orthologous sequence - 
Nosema_apis_2778_final.txt:342 Nosema_ceranae_2614_final.fas:388
0000046899|26961-28952|66	100.00%		NcORF-01337         	100.00%
0000046867|23975-25420|48	59.06%		
Bootstrap support for 0000046899|26961-28952|66 as seed ortholog is -1%.
Alternative seed ortholog is 0000046867|24851-25966|11 (342 bits away from this cluster)
Bootstrap support for NcORF-01337 as seed ortholog is -1%.
Alternative seed ortholog is NcORF-01008 (388 bits away from this cluster)


Group of orthologs #218. Best score 438 bits
Score difference with first non-orthologous sequence - 
Nosema_apis_2778_final.txt:438 Nosema_ceranae_2614_final.fas:438
0000046856|773-2217|455_a	100.00%		NcORF-01217         	100.00%
Bootstrap support for 0000046856|773-2217|455_a as seed ortholog is 100%.
Bootstrap support for NcORF-01217 as seed ortholog is 100%.


Group of orthologs #219. Best score 436 bits
Score difference with first non-orthologous sequence - 
Nosema_apis_2778_final.txt:436 Nosema_ceranae_2614_final.fas:436
0000047009|23464-24630|38	100.00%		NcORF-01057         	100.00%
Bootstrap support for 0000047009|23464-24630|38 as seed ortholog is 100%.
Bootstrap support for NcORF-01057 as seed ortholog is 100%.


Group of orthologs #220. Best score 433 bits
Score difference with first non-orthologous sequence - 
Nosema_apis_2778_final.txt:433 Nosema_ceranae_2614_final.fas:433
0000046852|2861-4216|451_	100.00%		NcORF-00580         	100.00%
0000047011|156-1511|451_a	100.00%		
Bootstrap support for 0000046852|2861-4216|451_ as seed ortholog is 100%.
Bootstrap support for 0000047011|156-1511|451_a as seed ortholog is 100%.
Bootstrap support for NcORF-00580 as seed ortholog is 100%.


Group of orthologs #221. Best score 433 bits
Score difference with first non-orthologous sequence - 
Nosema_apis_2778_final.txt:327 Nosema_ceranae_2614_final.fas:381
0000046987|21913-22917|33	100.00%		NcORF-01251         	100.00%
0000046828|377-1246|289_a	61.70%		
Bootstrap support for 0000046987|21913-22917|33 as seed ortholog is -1%.
Alternative seed ortholog is 0000046987|23509-23907|13 (327 bits away from this cluster)
Bootstrap support for NcORF-01251 as seed ortholog is -1%.
Alternative seed ortholog is NcORF-01757 (381 bits away from this cluster)


Group of orthologs #222. Best score 433 bits
Score difference with first non-orthologous sequence - 
Nosema_apis_2778_final.txt:433 Nosema_ceranae_2614_final.fas:433
0000046823|11185-12252|35	100.00%		NcORF-01418         	100.00%
Bootstrap support for 0000046823|11185-12252|35 as seed ortholog is 100%.
Bootstrap support for NcORF-01418 as seed ortholog is 100%.


Group of orthologs #223. Best score 432 bits
Score difference with first non-orthologous sequence - 
Nosema_apis_2778_final.txt:432 Nosema_ceranae_2614_final.fas:432
0000047094|4582-5754|390_	100.00%		NcORF-01204         	100.00%
Bootstrap support for 0000047094|4582-5754|390_ as seed ortholog is 100%.
Bootstrap support for NcORF-01204 as seed ortholog is 100%.


Group of orthologs #224. Best score 430 bits
Score difference with first non-orthologous sequence - 
Nosema_apis_2778_final.txt:430 Nosema_ceranae_2614_final.fas:430
0000047092|23783-25228|48	100.00%		NcORF-01461         	100.00%
Bootstrap support for 0000047092|23783-25228|48 as seed ortholog is 100%.
Bootstrap support for NcORF-01461 as seed ortholog is 100%.


Group of orthologs #225. Best score 430 bits
Score difference with first non-orthologous sequence - 
Nosema_apis_2778_final.txt:430 Nosema_ceranae_2614_final.fas:430
0000047052|38233-39201|32	100.00%		NcORF-01945         	100.00%
Bootstrap support for 0000047052|38233-39201|32 as seed ortholog is 100%.
Bootstrap support for NcORF-01945 as seed ortholog is 100%.


Group of orthologs #226. Best score 429 bits
Score difference with first non-orthologous sequence - 
Nosema_apis_2778_final.txt:429 Nosema_ceranae_2614_final.fas:379
0000046855|6152-7189|345_	100.00%		NcORF-00161         	100.00%
Bootstrap support for 0000046855|6152-7189|345_ as seed ortholog is 100%.
Bootstrap support for NcORF-00161 as seed ortholog is -1%.
Alternative seed ortholog is NcORF-00978 (379 bits away from this cluster)


Group of orthologs #227. Best score 429 bits
Score difference with first non-orthologous sequence - 
Nosema_apis_2778_final.txt:429 Nosema_ceranae_2614_final.fas:429
0000046882|40940-42520|52	100.00%		NcORF-00266         	100.00%
Bootstrap support for 0000046882|40940-42520|52 as seed ortholog is 100%.
Bootstrap support for NcORF-00266 as seed ortholog is 100%.


Group of orthologs #228. Best score 429 bits
Score difference with first non-orthologous sequence - 
Nosema_apis_2778_final.txt:429 Nosema_ceranae_2614_final.fas:373
0000046992|15385-16263|29	100.00%		NcORF-00207         	100.00%
Bootstrap support for 0000046992|15385-16263|29 as seed ortholog is 100%.
Bootstrap support for NcORF-00207 as seed ortholog is -1%.
Alternative seed ortholog is NcORF-00771 (373 bits away from this cluster)


Group of orthologs #229. Best score 428 bits
Score difference with first non-orthologous sequence - 
Nosema_apis_2778_final.txt:428 Nosema_ceranae_2614_final.fas:428
0000047048|22539-23303|25	100.00%		NcORF-00806         	100.00%
Bootstrap support for 0000047048|22539-23303|25 as seed ortholog is 100%.
Bootstrap support for NcORF-00806 as seed ortholog is 100%.


Group of orthologs #230. Best score 427 bits
Score difference with first non-orthologous sequence - 
Nosema_apis_2778_final.txt:427 Nosema_ceranae_2614_final.fas:427
0000046768|941-1957|338_a	100.00%		NcORF-00252         	100.00%
Bootstrap support for 0000046768|941-1957|338_a as seed ortholog is 100%.
Bootstrap support for NcORF-00252 as seed ortholog is 100%.


Group of orthologs #231. Best score 426 bits
Score difference with first non-orthologous sequence - 
Nosema_apis_2778_final.txt:426 Nosema_ceranae_2614_final.fas:359
0000046862|24606-25700|36	100.00%		NcORF-01264         	100.00%
Bootstrap support for 0000046862|24606-25700|36 as seed ortholog is 100%.
Bootstrap support for NcORF-01264 as seed ortholog is -1%.
Alternative seed ortholog is NcORF-02123 (359 bits away from this cluster)


Group of orthologs #232. Best score 426 bits
Score difference with first non-orthologous sequence - 
Nosema_apis_2778_final.txt:364 Nosema_ceranae_2614_final.fas:360
0000047024|40245-41216|32	100.00%		NcORF-02207         	100.00%
Bootstrap support for 0000047024|40245-41216|32 as seed ortholog is -1%.
Alternative seed ortholog is 0000046955|18480-19217|24 (364 bits away from this cluster)
Bootstrap support for NcORF-02207 as seed ortholog is -1%.
Alternative seed ortholog is NcORF-00047 (360 bits away from this cluster)


Group of orthologs #233. Best score 422 bits
Score difference with first non-orthologous sequence - 
Nosema_apis_2778_final.txt:422 Nosema_ceranae_2614_final.fas:422
0000046868|5552-6493|313_	100.00%		NcORF-00980         	100.00%
Bootstrap support for 0000046868|5552-6493|313_ as seed ortholog is 100%.
Bootstrap support for NcORF-00980 as seed ortholog is 100%.


Group of orthologs #234. Best score 422 bits
Score difference with first non-orthologous sequence - 
Nosema_apis_2778_final.txt:422 Nosema_ceranae_2614_final.fas:422
0000046896|18034-19095|35	100.00%		NcORF-01173         	100.00%
Bootstrap support for 0000046896|18034-19095|35 as seed ortholog is 100%.
Bootstrap support for NcORF-01173 as seed ortholog is 100%.


Group of orthologs #235. Best score 422 bits
Score difference with first non-orthologous sequence - 
Nosema_apis_2778_final.txt:337 Nosema_ceranae_2614_final.fas:287
0000047092|20426-21322|29	100.00%		NcORF-01262         	100.00%
Bootstrap support for 0000047092|20426-21322|29 as seed ortholog is -1%.
Alternative seed ortholog is 0000046814|3262-4125|287_ (337 bits away from this cluster)
Bootstrap support for NcORF-01262 as seed ortholog is -1%.
Alternative seed ortholog is NcORF-00047 (287 bits away from this cluster)


Group of orthologs #236. Best score 422 bits
Score difference with first non-orthologous sequence - 
Nosema_apis_2778_final.txt:348 Nosema_ceranae_2614_final.fas:357
0000047077|21313-22380|35	100.00%		NcORF-01872         	100.00%
Bootstrap support for 0000047077|21313-22380|35 as seed ortholog is -1%.
Alternative seed ortholog is 0000046637|25995-27205|36 (348 bits away from this cluster)
Bootstrap support for NcORF-01872 as seed ortholog is -1%.
Alternative seed ortholog is NcORF-01634 (357 bits away from this cluster)


Group of orthologs #237. Best score 421 bits
Score difference with first non-orthologous sequence - 
Nosema_apis_2778_final.txt:2 Nosema_ceranae_2614_final.fas:421
0000046769|7763-8650|295_	100.00%		NcORF-00945         	100.00%
Bootstrap support for 0000046769|7763-8650|295_ as seed ortholog is -1%.
Alternative seed ortholog is 0000046769|6802-7704|300_ (2 bits away from this cluster)
Bootstrap support for NcORF-00945 as seed ortholog is 100%.


Group of orthologs #238. Best score 421 bits
Score difference with first non-orthologous sequence - 
Nosema_apis_2778_final.txt:275 Nosema_ceranae_2614_final.fas:421
0000046920|2301-3704|467_	100.00%		NcORF-01385         	100.00%
Bootstrap support for 0000046920|2301-3704|467_ as seed ortholog is -1%.
Alternative seed ortholog is 0000046920|3791-4360|189_ (275 bits away from this cluster)
Bootstrap support for NcORF-01385 as seed ortholog is 100%.


Group of orthologs #239. Best score 420 bits
Score difference with first non-orthologous sequence - 
Nosema_apis_2778_final.txt:316 Nosema_ceranae_2614_final.fas:420
0000046873|12419-13972|51	100.00%		NcORF-00734         	100.00%
Bootstrap support for 0000046873|12419-13972|51 as seed ortholog is -1%.
Alternative seed ortholog is 0000046873|14008-14724|23 (316 bits away from this cluster)
Bootstrap support for NcORF-00734 as seed ortholog is 100%.


Group of orthologs #240. Best score 420 bits
Score difference with first non-orthologous sequence - 
Nosema_apis_2778_final.txt:187 Nosema_ceranae_2614_final.fas:420
0000047094|16316-17143|27	100.00%		NcORF-00395         	100.00%
Bootstrap support for 0000047094|16316-17143|27 as seed ortholog is -1%.
Alternative seed ortholog is 0000047094|17143-17592|14 (187 bits away from this cluster)
Bootstrap support for NcORF-00395 as seed ortholog is 100%.


Group of orthologs #241. Best score 419 bits
Score difference with first non-orthologous sequence - 
Nosema_apis_2778_final.txt:278 Nosema_ceranae_2614_final.fas:330
0000047049|73610-74365|25	100.00%		NcORF-01566         	100.00%
Bootstrap support for 0000047049|73610-74365|25 as seed ortholog is -1%.
Alternative seed ortholog is 0000047049|74386-74859|15 (278 bits away from this cluster)
Bootstrap support for NcORF-01566 as seed ortholog is -1%.
Alternative seed ortholog is NcORF-00276 (330 bits away from this cluster)


Group of orthologs #242. Best score 417 bits
Score difference with first non-orthologous sequence - 
Nosema_apis_2778_final.txt:417 Nosema_ceranae_2614_final.fas:417
0000046588|23888-24682|26	100.00%		NcORF-01409         	100.00%
Bootstrap support for 0000046588|23888-24682|26 as seed ortholog is 100%.
Bootstrap support for NcORF-01409 as seed ortholog is 100%.


Group of orthologs #243. Best score 417 bits
Score difference with first non-orthologous sequence - 
Nosema_apis_2778_final.txt:417 Nosema_ceranae_2614_final.fas:417
0000046995|7825-9531|568_	100.00%		NcORF-00651         	100.00%
Bootstrap support for 0000046995|7825-9531|568_ as seed ortholog is 100%.
Bootstrap support for NcORF-00651 as seed ortholog is 100%.


Group of orthologs #244. Best score 414 bits
Score difference with first non-orthologous sequence - 
Nosema_apis_2778_final.txt:414 Nosema_ceranae_2614_final.fas:414
0000046803|11868-13214|44	100.00%		NcORF-02081         	100.00%
0000046714|1092-2693|442_	53.48%		
Bootstrap support for 0000046803|11868-13214|44 as seed ortholog is 100%.
Bootstrap support for NcORF-02081 as seed ortholog is 100%.


Group of orthologs #245. Best score 414 bits
Score difference with first non-orthologous sequence - 
Nosema_apis_2778_final.txt:414 Nosema_ceranae_2614_final.fas:414
0000046857|7469-8308|279_	100.00%		NcORF-00094         	100.00%
Bootstrap support for 0000046857|7469-8308|279_ as seed ortholog is 100%.
Bootstrap support for NcORF-00094 as seed ortholog is 100%.


Group of orthologs #246. Best score 414 bits
Score difference with first non-orthologous sequence - 
Nosema_apis_2778_final.txt:414 Nosema_ceranae_2614_final.fas:414
0000046861|8788-9984|398_	100.00%		NcORF-00187         	100.00%
Bootstrap support for 0000046861|8788-9984|398_ as seed ortholog is 100%.
Bootstrap support for NcORF-00187 as seed ortholog is 100%.


Group of orthologs #247. Best score 412 bits
Score difference with first non-orthologous sequence - 
Nosema_apis_2778_final.txt:412 Nosema_ceranae_2614_final.fas:412
0000046781|14778-15932|38	100.00%		NcORF-01789         	100.00%
Bootstrap support for 0000046781|14778-15932|38 as seed ortholog is 100%.
Bootstrap support for NcORF-01789 as seed ortholog is 100%.


Group of orthologs #248. Best score 411 bits
Score difference with first non-orthologous sequence - 
Nosema_apis_2778_final.txt:411 Nosema_ceranae_2614_final.fas:411
0000046588|8185-9090|301_	100.00%		NcORF-01253         	100.00%
Bootstrap support for 0000046588|8185-9090|301_ as seed ortholog is 100%.
Bootstrap support for NcORF-01253 as seed ortholog is 100%.


Group of orthologs #249. Best score 410 bits
Score difference with first non-orthologous sequence - 
Nosema_apis_2778_final.txt:133 Nosema_ceranae_2614_final.fas:410
0000046871|4217-5197|326_	100.00%		NcORF-00919         	100.00%
Bootstrap support for 0000046871|4217-5197|326_ as seed ortholog is -1%.
Alternative seed ortholog is 0000047001|16441-17849|22 (133 bits away from this cluster)
Bootstrap support for NcORF-00919 as seed ortholog is 100%.


Group of orthologs #250. Best score 408 bits
Score difference with first non-orthologous sequence - 
Nosema_apis_2778_final.txt:241 Nosema_ceranae_2614_final.fas:408
0000047071|6648-7739|363_	100.00%		NcORF-01965         	100.00%
Bootstrap support for 0000047071|6648-7739|363_ as seed ortholog is -1%.
Alternative seed ortholog is 0000047071|8857-9705|282_ (241 bits away from this cluster)
Bootstrap support for NcORF-01965 as seed ortholog is 100%.


Group of orthologs #251. Best score 407 bits
Score difference with first non-orthologous sequence - 
Nosema_apis_2778_final.txt:407 Nosema_ceranae_2614_final.fas:407
0000046997|10833-11447|20	100.00%		NcORF-01381         	100.00%
Bootstrap support for 0000046997|10833-11447|20 as seed ortholog is 100%.
Bootstrap support for NcORF-01381 as seed ortholog is 100%.


Group of orthologs #252. Best score 407 bits
Score difference with first non-orthologous sequence - 
Nosema_apis_2778_final.txt:407 Nosema_ceranae_2614_final.fas:407
0000047049|82106-83200|36	100.00%		NcORF-01560         	100.00%
Bootstrap support for 0000047049|82106-83200|36 as seed ortholog is 100%.
Bootstrap support for NcORF-01560 as seed ortholog is 100%.


Group of orthologs #253. Best score 404 bits
Score difference with first non-orthologous sequence - 
Nosema_apis_2778_final.txt:404 Nosema_ceranae_2614_final.fas:404
0000046800|6107-7327|406_	100.00%		NcORF-01718         	100.00%
Bootstrap support for 0000046800|6107-7327|406_ as seed ortholog is 100%.
Bootstrap support for NcORF-01718 as seed ortholog is 100%.


Group of orthologs #254. Best score 403 bits
Score difference with first non-orthologous sequence - 
Nosema_apis_2778_final.txt:403 Nosema_ceranae_2614_final.fas:403
0000046872|16932-18191|41	100.00%		NcORF-01643         	100.00%
0000046872|14577-15896|43	15.74%		
Bootstrap support for 0000046872|16932-18191|41 as seed ortholog is 100%.
Bootstrap support for NcORF-01643 as seed ortholog is 100%.


Group of orthologs #255. Best score 403 bits
Score difference with first non-orthologous sequence - 
Nosema_apis_2778_final.txt:140 Nosema_ceranae_2614_final.fas:403
0000046814|753-1661|302_a	100.00%		NcORF-00020         	100.00%
Bootstrap support for 0000046814|753-1661|302_a as seed ortholog is -1%.
Alternative seed ortholog is 0000046859|11329-12270|31 (140 bits away from this cluster)
Bootstrap support for NcORF-00020 as seed ortholog is 100%.


Group of orthologs #256. Best score 403 bits
Score difference with first non-orthologous sequence - 
Nosema_apis_2778_final.txt:403 Nosema_ceranae_2614_final.fas:403
0000046973|11524-12723|39	100.00%		NcORF-01512         	100.00%
Bootstrap support for 0000046973|11524-12723|39 as seed ortholog is 100%.
Bootstrap support for NcORF-01512 as seed ortholog is 100%.


Group of orthologs #257. Best score 402 bits
Score difference with first non-orthologous sequence - 
Nosema_apis_2778_final.txt:402 Nosema_ceranae_2614_final.fas:402
0000046835|2458-3510|350_	100.00%		NcORF-00398         	100.00%
Bootstrap support for 0000046835|2458-3510|350_ as seed ortholog is 100%.
Bootstrap support for NcORF-00398 as seed ortholog is 100%.


Group of orthologs #258. Best score 402 bits
Score difference with first non-orthologous sequence - 
Nosema_apis_2778_final.txt:402 Nosema_ceranae_2614_final.fas:402
0000046826|524-1255|243_a	100.00%		NcORF-00679         	100.00%
Bootstrap support for 0000046826|524-1255|243_a as seed ortholog is 100%.
Bootstrap support for NcORF-00679 as seed ortholog is 100%.


Group of orthologs #259. Best score 402 bits
Score difference with first non-orthologous sequence - 
Nosema_apis_2778_final.txt:12 Nosema_ceranae_2614_final.fas:263
0000046863|6997-8097|366_	100.00%		NcORF-00564         	100.00%
Bootstrap support for 0000046863|6997-8097|366_ as seed ortholog is -1%.
Alternative seed ortholog is 0000046900|4697-5809|370_ (12 bits away from this cluster)
Bootstrap support for NcORF-00564 as seed ortholog is -1%.
Alternative seed ortholog is NcORF-00448 (263 bits away from this cluster)


Group of orthologs #260. Best score 402 bits
Score difference with first non-orthologous sequence - 
Nosema_apis_2778_final.txt:267 Nosema_ceranae_2614_final.fas:94
0000046843|29909-31558|54	100.00%		NcORF-00777         	100.00%
Bootstrap support for 0000046843|29909-31558|54 as seed ortholog is -1%.
Alternative seed ortholog is 0000046999|1-210|70_aa|Pc (267 bits away from this cluster)
Bootstrap support for NcORF-00777 as seed ortholog is -1%.
Alternative seed ortholog is NcORF-00778 (94 bits away from this cluster)


Group of orthologs #261. Best score 402 bits
Score difference with first non-orthologous sequence - 
Nosema_apis_2778_final.txt:402 Nosema_ceranae_2614_final.fas:402
0000047077|6160-8238|692_	100.00%		NcORF-00869         	100.00%
Bootstrap support for 0000047077|6160-8238|692_ as seed ortholog is 100%.
Bootstrap support for NcORF-00869 as seed ortholog is 100%.


Group of orthologs #262. Best score 401 bits
Score difference with first non-orthologous sequence - 
Nosema_apis_2778_final.txt:401 Nosema_ceranae_2614_final.fas:126
0000046800|7465-8733|422_	100.00%		NcORF-01717         	100.00%
Bootstrap support for 0000046800|7465-8733|422_ as seed ortholog is 100%.
Bootstrap support for NcORF-01717 as seed ortholog is -1%.
Alternative seed ortholog is NcORF-01453 (126 bits away from this cluster)


Group of orthologs #263. Best score 400 bits
Score difference with first non-orthologous sequence - 
Nosema_apis_2778_final.txt:100 Nosema_ceranae_2614_final.fas:317
0000046857|1450-2349|299_	100.00%		NcORF-00090         	100.00%
Bootstrap support for 0000046857|1450-2349|299_ as seed ortholog is -1%.
Alternative seed ortholog is 0000046996|19279-19890|20 (100 bits away from this cluster)
Bootstrap support for NcORF-00090 as seed ortholog is -1%.
Alternative seed ortholog is NcORF-00047 (317 bits away from this cluster)


Group of orthologs #264. Best score 400 bits
Score difference with first non-orthologous sequence - 
Nosema_apis_2778_final.txt:400 Nosema_ceranae_2614_final.fas:400
0000046789|35505-36518|33	100.00%		NcORF-01610         	100.00%
Bootstrap support for 0000046789|35505-36518|33 as seed ortholog is 100%.
Bootstrap support for NcORF-01610 as seed ortholog is 100%.


Group of orthologs #265. Best score 397 bits
Score difference with first non-orthologous sequence - 
Nosema_apis_2778_final.txt:397 Nosema_ceranae_2614_final.fas:307
0000047011|20585-21496|30	100.00%		NcORF-00987         	100.00%
0000047027|27338-27985|21	16.10%		
Bootstrap support for 0000047011|20585-21496|30 as seed ortholog is 100%.
Bootstrap support for NcORF-00987 as seed ortholog is -1%.
Alternative seed ortholog is NcORF-01284 (307 bits away from this cluster)


Group of orthologs #266. Best score 397 bits
Score difference with first non-orthologous sequence - 
Nosema_apis_2778_final.txt:397 Nosema_ceranae_2614_final.fas:397
0000047032|3073-4122|349_	100.00%		NcORF-00617         	100.00%
Bootstrap support for 0000047032|3073-4122|349_ as seed ortholog is 100%.
Bootstrap support for NcORF-00617 as seed ortholog is 100%.


Group of orthologs #267. Best score 394 bits
Score difference with first non-orthologous sequence - 
Nosema_apis_2778_final.txt:394 Nosema_ceranae_2614_final.fas:394
0000046862|43182-43868|22	100.00%		NcORF-00952         	100.00%
Bootstrap support for 0000046862|43182-43868|22 as seed ortholog is 100%.
Bootstrap support for NcORF-00952 as seed ortholog is 100%.


Group of orthologs #268. Best score 393 bits
Score difference with first non-orthologous sequence - 
Nosema_apis_2778_final.txt:393 Nosema_ceranae_2614_final.fas:393
0000046654|8241-9936|410_	100.00%		NcORF-00786         	100.00%
Bootstrap support for 0000046654|8241-9936|410_ as seed ortholog is 100%.
Bootstrap support for NcORF-00786 as seed ortholog is 100%.


Group of orthologs #269. Best score 393 bits
Score difference with first non-orthologous sequence - 
Nosema_apis_2778_final.txt:334 Nosema_ceranae_2614_final.fas:393
0000046833|11172-12029|28	100.00%		NcORF-01109         	100.00%
Bootstrap support for 0000046833|11172-12029|28 as seed ortholog is -1%.
Alternative seed ortholog is 0000046833|10702-11136|14 (334 bits away from this cluster)
Bootstrap support for NcORF-01109 as seed ortholog is 100%.


Group of orthologs #270. Best score 393 bits
Score difference with first non-orthologous sequence - 
Nosema_apis_2778_final.txt:393 Nosema_ceranae_2614_final.fas:393
0000047007|6981-9083|700_	100.00%		NcORF-00639         	100.00%
Bootstrap support for 0000047007|6981-9083|700_ as seed ortholog is 100%.
Bootstrap support for NcORF-00639 as seed ortholog is 100%.


Group of orthologs #271. Best score 392 bits
Score difference with first non-orthologous sequence - 
Nosema_apis_2778_final.txt:392 Nosema_ceranae_2614_final.fas:215
0000046834|117-1479|415_a	100.00%		NcORF-01212         	100.00%
Bootstrap support for 0000046834|117-1479|415_a as seed ortholog is 100%.
Bootstrap support for NcORF-01212 as seed ortholog is -1%.
Alternative seed ortholog is NcORF-01211 (215 bits away from this cluster)


Group of orthologs #272. Best score 391 bits
Score difference with first non-orthologous sequence - 
Nosema_apis_2778_final.txt:391 Nosema_ceranae_2614_final.fas:391
0000046862|8311-9105|264_	100.00%		NcORF-00572         	100.00%
Bootstrap support for 0000046862|8311-9105|264_ as seed ortholog is 100%.
Bootstrap support for NcORF-00572 as seed ortholog is 100%.


Group of orthologs #273. Best score 390 bits
Score difference with first non-orthologous sequence - 
Nosema_apis_2778_final.txt:390 Nosema_ceranae_2614_final.fas:390
0000046882|49086-50567|49	100.00%		NcORF-00271         	100.00%
Bootstrap support for 0000046882|49086-50567|49 as seed ortholog is 100%.
Bootstrap support for NcORF-00271 as seed ortholog is 100%.


Group of orthologs #274. Best score 390 bits
Score difference with first non-orthologous sequence - 
Nosema_apis_2778_final.txt:296 Nosema_ceranae_2614_final.fas:248
0000046846|9607-10401|264	100.00%		NcORF-00735         	100.00%
Bootstrap support for 0000046846|9607-10401|264 as seed ortholog is -1%.
Alternative seed ortholog is 0000046814|3262-4125|287_ (296 bits away from this cluster)
Bootstrap support for NcORF-00735 as seed ortholog is -1%.
Alternative seed ortholog is NcORF-00047 (248 bits away from this cluster)


Group of orthologs #275. Best score 390 bits
Score difference with first non-orthologous sequence - 
Nosema_apis_2778_final.txt:145 Nosema_ceranae_2614_final.fas:390
0000046999|16055-16807|25	100.00%		NcORF-00772         	100.00%
Bootstrap support for 0000046999|16055-16807|25 as seed ortholog is -1%.
Alternative seed ortholog is 0000046999|15301-15777|15 (145 bits away from this cluster)
Bootstrap support for NcORF-00772 as seed ortholog is 100%.


Group of orthologs #276. Best score 389 bits
Score difference with first non-orthologous sequence - 
Nosema_apis_2778_final.txt:389 Nosema_ceranae_2614_final.fas:309
0000047075|8222-9136|304_	100.00%		NcORF-01087         	100.00%
Bootstrap support for 0000047075|8222-9136|304_ as seed ortholog is 100%.
Bootstrap support for NcORF-01087 as seed ortholog is -1%.
Alternative seed ortholog is NcORF-01284 (309 bits away from this cluster)


Group of orthologs #277. Best score 389 bits
Score difference with first non-orthologous sequence - 
Nosema_apis_2778_final.txt:313 Nosema_ceranae_2614_final.fas:389
0000046981|22876-24054|39	100.00%		NcORF-02126         	100.00%
Bootstrap support for 0000046981|22876-24054|39 as seed ortholog is -1%.
Alternative seed ortholog is 0000046971|15642-15986|86 (313 bits away from this cluster)
Bootstrap support for NcORF-02126 as seed ortholog is 100%.


Group of orthologs #278. Best score 388 bits
Score difference with first non-orthologous sequence - 
Nosema_apis_2778_final.txt:82 Nosema_ceranae_2614_final.fas:388
0000046866|479-1459|326_a	100.00%		NcORF-01821         	100.00%
0000046899|3792-4532|246_	42.05%		
0000046866|719-1459|246_a	42.05%		
Bootstrap support for 0000046866|479-1459|326_a as seed ortholog is -1%.
Alternative seed ortholog is 0000046899|4861-5688|275_ (82 bits away from this cluster)
Bootstrap support for NcORF-01821 as seed ortholog is 100%.


Group of orthologs #279. Best score 387 bits
Score difference with first non-orthologous sequence - 
Nosema_apis_2778_final.txt:272 Nosema_ceranae_2614_final.fas:387
0000046929|437-1291|284_a	100.00%		NcORF-01880         	100.00%
0000046818|2777-3632|258_	56.02%		
Bootstrap support for 0000046929|437-1291|284_a as seed ortholog is -1%.
Alternative seed ortholog is 0000046929|1481-2510|109_ (272 bits away from this cluster)
Bootstrap support for NcORF-01880 as seed ortholog is 100%.


Group of orthologs #280. Best score 387 bits
Score difference with first non-orthologous sequence - 
Nosema_apis_2778_final.txt:131 Nosema_ceranae_2614_final.fas:200
0000046862|1923-2714|263_	100.00%		NcORF-00567         	100.00%
Bootstrap support for 0000046862|1923-2714|263_ as seed ortholog is -1%.
Alternative seed ortholog is 0000046763|19435-20739|43 (131 bits away from this cluster)
Bootstrap support for NcORF-00567 as seed ortholog is -1%.
Alternative seed ortholog is NcORF-01486 (200 bits away from this cluster)


Group of orthologs #281. Best score 387 bits
Score difference with first non-orthologous sequence - 
Nosema_apis_2778_final.txt:387 Nosema_ceranae_2614_final.fas:387
0000046846|8244-9215|323_	100.00%		NcORF-00736         	100.00%
Bootstrap support for 0000046846|8244-9215|323_ as seed ortholog is 100%.
Bootstrap support for NcORF-00736 as seed ortholog is 100%.


Group of orthologs #282. Best score 387 bits
Score difference with first non-orthologous sequence - 
Nosema_apis_2778_final.txt:387 Nosema_ceranae_2614_final.fas:199
0000046975|7152-8067|261_	100.00%		NcORF-00693         	100.00%
Bootstrap support for 0000046975|7152-8067|261_ as seed ortholog is 100%.
Bootstrap support for NcORF-00693 as seed ortholog is -1%.
Alternative seed ortholog is NcORF-00460 (199 bits away from this cluster)


Group of orthologs #283. Best score 387 bits
Score difference with first non-orthologous sequence - 
Nosema_apis_2778_final.txt:387 Nosema_ceranae_2614_final.fas:387
0000047011|14646-15482|27	100.00%		NcORF-00589         	100.00%
Bootstrap support for 0000047011|14646-15482|27 as seed ortholog is 100%.
Bootstrap support for NcORF-00589 as seed ortholog is 100%.


Group of orthologs #284. Best score 386 bits
Score difference with first non-orthologous sequence - 
Nosema_apis_2778_final.txt:386 Nosema_ceranae_2614_final.fas:386
0000046683|425-2392|655_a	100.00%		NcORF-00724         	100.00%
0000046952|39071-40574|23	8.35%		
Bootstrap support for 0000046683|425-2392|655_a as seed ortholog is 100%.
Bootstrap support for NcORF-00724 as seed ortholog is 100%.


Group of orthologs #285. Best score 385 bits
Score difference with first non-orthologous sequence - 
Nosema_apis_2778_final.txt:385 Nosema_ceranae_2614_final.fas:385
0000047029|6225-7328|367_	100.00%		NcORF-00794         	100.00%
Bootstrap support for 0000047029|6225-7328|367_ as seed ortholog is 100%.
Bootstrap support for NcORF-00794 as seed ortholog is 100%.


Group of orthologs #286. Best score 385 bits
Score difference with first non-orthologous sequence - 
Nosema_apis_2778_final.txt:385 Nosema_ceranae_2614_final.fas:385
0000047065|45638-47257|53	100.00%		NcORF-01974         	100.00%
Bootstrap support for 0000047065|45638-47257|53 as seed ortholog is 100%.
Bootstrap support for NcORF-01974 as seed ortholog is 100%.


Group of orthologs #287. Best score 384 bits
Score difference with first non-orthologous sequence - 
Nosema_apis_2778_final.txt:384 Nosema_ceranae_2614_final.fas:384
0000046854|4899-5705|268_	100.00%		NcORF-00782         	100.00%
0000046854|5115-5705|196_	7.69%		
Bootstrap support for 0000046854|4899-5705|268_ as seed ortholog is 100%.
Bootstrap support for NcORF-00782 as seed ortholog is 100%.


Group of orthologs #288. Best score 383 bits
Score difference with first non-orthologous sequence - 
Nosema_apis_2778_final.txt:383 Nosema_ceranae_2614_final.fas:383
0000046969|9718-10494|258	100.00%		NcORF-00436         	100.00%
Bootstrap support for 0000046969|9718-10494|258 as seed ortholog is 100%.
Bootstrap support for NcORF-00436 as seed ortholog is 100%.


Group of orthologs #289. Best score 383 bits
Score difference with first non-orthologous sequence - 
Nosema_apis_2778_final.txt:383 Nosema_ceranae_2614_final.fas:383
0000047078|10625-11338|23	100.00%		NcORF-01506         	100.00%
Bootstrap support for 0000047078|10625-11338|23 as seed ortholog is 100%.
Bootstrap support for NcORF-01506 as seed ortholog is 100%.


Group of orthologs #290. Best score 381 bits
Score difference with first non-orthologous sequence - 
Nosema_apis_2778_final.txt:327 Nosema_ceranae_2614_final.fas:327
0000046929|5539-6153|204_	100.00%		NcORF-01698         	100.00%
Bootstrap support for 0000046929|5539-6153|204_ as seed ortholog is -1%.
Alternative seed ortholog is 0000047001|11968-12765|26 (327 bits away from this cluster)
Bootstrap support for NcORF-01698 as seed ortholog is -1%.
Alternative seed ortholog is NcORF-00899 (327 bits away from this cluster)


Group of orthologs #291. Best score 380 bits
Score difference with first non-orthologous sequence - 
Nosema_apis_2778_final.txt:380 Nosema_ceranae_2614_final.fas:380
0000047030|48528-49472|31	100.00%		NcORF-00419         	100.00%
Bootstrap support for 0000047030|48528-49472|31 as seed ortholog is 100%.
Bootstrap support for NcORF-00419 as seed ortholog is 100%.


Group of orthologs #292. Best score 379 bits
Score difference with first non-orthologous sequence - 
Nosema_apis_2778_final.txt:379 Nosema_ceranae_2614_final.fas:379
0000046872|2521-3762|413_	100.00%		NcORF-00731         	100.00%
0000046872|2521-3762|413_	100.00%		
0000046872|2521-3762|413_	100.00%		
0000046872|2521-3762|413_	100.00%		
0000046873|867-2108|413_a	100.00%		
Bootstrap support for 0000046872|2521-3762|413_ as seed ortholog is 100%.
Bootstrap support for 0000046872|2521-3762|413_ as seed ortholog is 100%.
Bootstrap support for 0000046872|2521-3762|413_ as seed ortholog is 100%.
Bootstrap support for 0000046872|2521-3762|413_ as seed ortholog is 100%.
Bootstrap support for 0000046873|867-2108|413_a as seed ortholog is 100%.
Bootstrap support for NcORF-00731 as seed ortholog is 100%.


Group of orthologs #293. Best score 379 bits
Score difference with first non-orthologous sequence - 
Nosema_apis_2778_final.txt:379 Nosema_ceranae_2614_final.fas:329
0000046901|16985-17896|30	100.00%		NcORF-01293         	100.00%
Bootstrap support for 0000046901|16985-17896|30 as seed ortholog is 100%.
Bootstrap support for NcORF-01293 as seed ortholog is -1%.
Alternative seed ortholog is NcORF-00905 (329 bits away from this cluster)


Group of orthologs #294. Best score 378 bits
Score difference with first non-orthologous sequence - 
Nosema_apis_2778_final.txt:378 Nosema_ceranae_2614_final.fas:378
0000046984|3624-4379|251_	100.00%		NcORF-00513         	100.00%
0000046835|34276-35031|25	96.24%		
Bootstrap support for 0000046984|3624-4379|251_ as seed ortholog is 100%.
Bootstrap support for NcORF-00513 as seed ortholog is 100%.


Group of orthologs #295. Best score 377 bits
Score difference with first non-orthologous sequence - 
Nosema_apis_2778_final.txt:377 Nosema_ceranae_2614_final.fas:377
0000046814|5315-6376|353_	100.00%		NcORF-00018         	100.00%
Bootstrap support for 0000046814|5315-6376|353_ as seed ortholog is 100%.
Bootstrap support for NcORF-00018 as seed ortholog is 100%.


Group of orthologs #296. Best score 376 bits
Score difference with first non-orthologous sequence - 
Nosema_apis_2778_final.txt:376 Nosema_ceranae_2614_final.fas:166
0000046898|3636-4544|302_	100.00%		NcORF-01072         	100.00%
Bootstrap support for 0000046898|3636-4544|302_ as seed ortholog is 100%.
Bootstrap support for NcORF-01072 as seed ortholog is -1%.
Alternative seed ortholog is NcORF-00460 (166 bits away from this cluster)


Group of orthologs #297. Best score 376 bits
Score difference with first non-orthologous sequence - 
Nosema_apis_2778_final.txt:376 Nosema_ceranae_2614_final.fas:376
0000046818|10805-11611|26	100.00%		NcORF-02367         	100.00%
Bootstrap support for 0000046818|10805-11611|26 as seed ortholog is 100%.
Bootstrap support for NcORF-02367 as seed ortholog is 100%.


Group of orthologs #298. Best score 375 bits
Score difference with first non-orthologous sequence - 
Nosema_apis_2778_final.txt:42 Nosema_ceranae_2614_final.fas:375
0000047026|6611-7411|266_	100.00%		NcORF-00321         	100.00%
Bootstrap support for 0000047026|6611-7411|266_ as seed ortholog is -1%.
Alternative seed ortholog is 0000047026|7474-8139|221_ (42 bits away from this cluster)
Bootstrap support for NcORF-00321 as seed ortholog is 100%.


Group of orthologs #299. Best score 374 bits
Score difference with first non-orthologous sequence - 
Nosema_apis_2778_final.txt:374 Nosema_ceranae_2614_final.fas:374
0000047011|9932-10957|341	100.00%		NcORF-00588         	100.00%
Bootstrap support for 0000047011|9932-10957|341 as seed ortholog is 100%.
Bootstrap support for NcORF-00588 as seed ortholog is 100%.


Group of orthologs #300. Best score 374 bits
Score difference with first non-orthologous sequence - 
Nosema_apis_2778_final.txt:168 Nosema_ceranae_2614_final.fas:374
0000046993|9470-10324|284	100.00%		NcORF-01862         	100.00%
Bootstrap support for 0000046993|9470-10324|284 as seed ortholog is -1%.
Alternative seed ortholog is 0000046894|6146-6667|173_ (168 bits away from this cluster)
Bootstrap support for NcORF-01862 as seed ortholog is 100%.


Group of orthologs #301. Best score 372 bits
Score difference with first non-orthologous sequence - 
Nosema_apis_2778_final.txt:372 Nosema_ceranae_2614_final.fas:317
0000046882|37023-40211|10	100.00%		NcORF-00264         	100.00%
Bootstrap support for 0000046882|37023-40211|10 as seed ortholog is 100%.
Bootstrap support for NcORF-00264 as seed ortholog is -1%.
Alternative seed ortholog is NcORF-01353 (317 bits away from this cluster)


Group of orthologs #302. Best score 372 bits
Score difference with first non-orthologous sequence - 
Nosema_apis_2778_final.txt:372 Nosema_ceranae_2614_final.fas:372
0000047035|4516-5169|217_	100.00%		NcORF-02630         	100.00%
Bootstrap support for 0000047035|4516-5169|217_ as seed ortholog is 100%.
Bootstrap support for NcORF-02630 as seed ortholog is 100%.


Group of orthologs #303. Best score 370 bits
Score difference with first non-orthologous sequence - 
Nosema_apis_2778_final.txt:370 Nosema_ceranae_2614_final.fas:370
0000046833|25337-26098|25	100.00%		NcORF-01112         	100.00%
Bootstrap support for 0000046833|25337-26098|25 as seed ortholog is 100%.
Bootstrap support for NcORF-01112 as seed ortholog is 100%.


Group of orthologs #304. Best score 369 bits
Score difference with first non-orthologous sequence - 
Nosema_apis_2778_final.txt:369 Nosema_ceranae_2614_final.fas:317
0000046588|7098-7817|239_	100.00%		NcORF-01254         	100.00%
Bootstrap support for 0000046588|7098-7817|239_ as seed ortholog is 100%.
Bootstrap support for NcORF-01254 as seed ortholog is -1%.
Alternative seed ortholog is NcORF-00378 (317 bits away from this cluster)


Group of orthologs #305. Best score 369 bits
Score difference with first non-orthologous sequence - 
Nosema_apis_2778_final.txt:100 Nosema_ceranae_2614_final.fas:369
0000046963|3321-3965|214_	100.00%		NcORF-00508         	100.00%
Bootstrap support for 0000046963|3321-3965|214_ as seed ortholog is -1%.
Alternative seed ortholog is 0000046963|665-2095|476_a (100 bits away from this cluster)
Bootstrap support for NcORF-00508 as seed ortholog is 100%.


Group of orthologs #306. Best score 369 bits
Score difference with first non-orthologous sequence - 
Nosema_apis_2778_final.txt:85 Nosema_ceranae_2614_final.fas:369
0000047009|253-1389|378_a	100.00%		NcORF-00927         	100.00%
Bootstrap support for 0000047009|253-1389|378_a as seed ortholog is -1%.
Alternative seed ortholog is 0000047009|1322-2422|366_ (85 bits away from this cluster)
Bootstrap support for NcORF-00927 as seed ortholog is 100%.


Group of orthologs #307. Best score 369 bits
Score difference with first non-orthologous sequence - 
Nosema_apis_2778_final.txt:315 Nosema_ceranae_2614_final.fas:200
0000047006|414-1598|394_a	100.00%		NcORF-01331         	100.00%
Bootstrap support for 0000047006|414-1598|394_a as seed ortholog is -1%.
Alternative seed ortholog is 0000046567|3590-3883|97_a (315 bits away from this cluster)
Bootstrap support for NcORF-01331 as seed ortholog is -1%.
Alternative seed ortholog is NcORF-01835 (200 bits away from this cluster)


Group of orthologs #308. Best score 368 bits
Score difference with first non-orthologous sequence - 
Nosema_apis_2778_final.txt:368 Nosema_ceranae_2614_final.fas:368
0000046952|11617-12792|39	100.00%		NcORF-00746         	100.00%
0000046952|12154-12792|21	14.02%		
Bootstrap support for 0000046952|11617-12792|39 as seed ortholog is 100%.
Bootstrap support for NcORF-00746 as seed ortholog is 100%.


Group of orthologs #309. Best score 368 bits
Score difference with first non-orthologous sequence - 
Nosema_apis_2778_final.txt:368 Nosema_ceranae_2614_final.fas:237
0000047030|32018-33151|37	100.00%		NcORF-00430         	100.00%
Bootstrap support for 0000047030|32018-33151|37 as seed ortholog is 100%.
Bootstrap support for NcORF-00430 as seed ortholog is -1%.
Alternative seed ortholog is NcORF-00431 (237 bits away from this cluster)


Group of orthologs #310. Best score 368 bits
Score difference with first non-orthologous sequence - 
Nosema_apis_2778_final.txt:301 Nosema_ceranae_2614_final.fas:308
0000047092|50225-51735|48	100.00%		NcORF-01138         	100.00%
Bootstrap support for 0000047092|50225-51735|48 as seed ortholog is -1%.
Alternative seed ortholog is 0000046824|17825-18466|21 (301 bits away from this cluster)
Bootstrap support for NcORF-01138 as seed ortholog is -1%.
Alternative seed ortholog is NcORF-00048 (308 bits away from this cluster)


Group of orthologs #311. Best score 367 bits
Score difference with first non-orthologous sequence - 
Nosema_apis_2778_final.txt:90 Nosema_ceranae_2614_final.fas:252
0000046884|4848-6287|479_	100.00%		NcORF-01234         	100.00%
Bootstrap support for 0000046884|4848-6287|479_ as seed ortholog is -1%.
Alternative seed ortholog is 0000046884|6335-7144|269_ (90 bits away from this cluster)
Bootstrap support for NcORF-01234 as seed ortholog is -1%.
Alternative seed ortholog is NcORF-01634 (252 bits away from this cluster)


Group of orthologs #312. Best score 366 bits
Score difference with first non-orthologous sequence - 
Nosema_apis_2778_final.txt:366 Nosema_ceranae_2614_final.fas:366
0000047011|8230-8877|215_	100.00%		NcORF-00586         	100.00%
Bootstrap support for 0000047011|8230-8877|215_ as seed ortholog is 100%.
Bootstrap support for NcORF-00586 as seed ortholog is 100%.


Group of orthologs #313. Best score 365 bits
Score difference with first non-orthologous sequence - 
Nosema_apis_2778_final.txt:242 Nosema_ceranae_2614_final.fas:365
0000046878|10334-11716|46	100.00%		NcORF-00453         	100.00%
0000047004|42489-43439|31	47.66%		
Bootstrap support for 0000046878|10334-11716|46 as seed ortholog is -1%.
Alternative seed ortholog is 0000047004|43540-43872|11 (242 bits away from this cluster)
Bootstrap support for NcORF-00453 as seed ortholog is 100%.


Group of orthologs #314. Best score 365 bits
Score difference with first non-orthologous sequence - 
Nosema_apis_2778_final.txt:365 Nosema_ceranae_2614_final.fas:365
0000046683|13667-14557|29	100.00%		NcORF-00602         	100.00%
Bootstrap support for 0000046683|13667-14557|29 as seed ortholog is 100%.
Bootstrap support for NcORF-00602 as seed ortholog is 100%.


Group of orthologs #315. Best score 365 bits
Score difference with first non-orthologous sequence - 
Nosema_apis_2778_final.txt:365 Nosema_ceranae_2614_final.fas:365
0000046789|31012-32358|44	100.00%		NcORF-01518         	100.00%
Bootstrap support for 0000046789|31012-32358|44 as seed ortholog is 100%.
Bootstrap support for NcORF-01518 as seed ortholog is 100%.


Group of orthologs #316. Best score 365 bits
Score difference with first non-orthologous sequence - 
Nosema_apis_2778_final.txt:365 Nosema_ceranae_2614_final.fas:365
0000046950|5092-6093|333_	100.00%		NcORF-01289         	100.00%
Bootstrap support for 0000046950|5092-6093|333_ as seed ortholog is 100%.
Bootstrap support for NcORF-01289 as seed ortholog is 100%.


Group of orthologs #317. Best score 364 bits
Score difference with first non-orthologous sequence - 
Nosema_apis_2778_final.txt:364 Nosema_ceranae_2614_final.fas:308
0000047035|20730-21515|26	100.00%		NcORF-02289         	100.00%
Bootstrap support for 0000047035|20730-21515|26 as seed ortholog is 100%.
Bootstrap support for NcORF-02289 as seed ortholog is -1%.
Alternative seed ortholog is NcORF-01218 (308 bits away from this cluster)


Group of orthologs #318. Best score 363 bits
Score difference with first non-orthologous sequence - 
Nosema_apis_2778_final.txt:67 Nosema_ceranae_2614_final.fas:363
0000046902|19068-19973|30	100.00%		NcORF-01389         	100.00%
                    	       		NcORF-01205         	23.55%
Bootstrap support for 0000046902|19068-19973|30 as seed ortholog is -1%.
Alternative seed ortholog is 0000046822|445-1200|251_a (67 bits away from this cluster)
Bootstrap support for NcORF-01389 as seed ortholog is 100%.


Group of orthologs #319. Best score 363 bits
Score difference with first non-orthologous sequence - 
Nosema_apis_2778_final.txt:157 Nosema_ceranae_2614_final.fas:363
0000046854|2443-3180|245_	100.00%		NcORF-00784         	100.00%
Bootstrap support for 0000046854|2443-3180|245_ as seed ortholog is -1%.
Alternative seed ortholog is 0000046854|3306-3731|141_ (157 bits away from this cluster)
Bootstrap support for NcORF-00784 as seed ortholog is 100%.


Group of orthologs #320. Best score 363 bits
Score difference with first non-orthologous sequence - 
Nosema_apis_2778_final.txt:363 Nosema_ceranae_2614_final.fas:363
0000047031|44642-45367|24	100.00%		NcORF-01985         	100.00%
Bootstrap support for 0000047031|44642-45367|24 as seed ortholog is 100%.
Bootstrap support for NcORF-01985 as seed ortholog is 100%.


Group of orthologs #321. Best score 362 bits
Score difference with first non-orthologous sequence - 
Nosema_apis_2778_final.txt:362 Nosema_ceranae_2614_final.fas:362
0000046789|34267-35154|29	100.00%		NcORF-01611         	100.00%
Bootstrap support for 0000046789|34267-35154|29 as seed ortholog is 100%.
Bootstrap support for NcORF-01611 as seed ortholog is 100%.


Group of orthologs #322. Best score 361 bits
Score difference with first non-orthologous sequence - 
Nosema_apis_2778_final.txt:361 Nosema_ceranae_2614_final.fas:361
0000046820|543-1634|363_a	100.00%		NcORF-00487         	100.00%
Bootstrap support for 0000046820|543-1634|363_a as seed ortholog is 100%.
Bootstrap support for NcORF-00487 as seed ortholog is 100%.


Group of orthologs #323. Best score 360 bits
Score difference with first non-orthologous sequence - 
Nosema_apis_2778_final.txt:360 Nosema_ceranae_2614_final.fas:360
0000046995|4211-6058|349_	100.00%		NcORF-00650         	100.00%
Bootstrap support for 0000046995|4211-6058|349_ as seed ortholog is 100%.
Bootstrap support for NcORF-00650 as seed ortholog is 100%.


Group of orthologs #324. Best score 359 bits
Score difference with first non-orthologous sequence - 
Nosema_apis_2778_final.txt:359 Nosema_ceranae_2614_final.fas:359
0000046885|1086-1979|297_	100.00%		NcORF-00102         	100.00%
0000046857|28097-28990|29	99.60%		
Bootstrap support for 0000046885|1086-1979|297_ as seed ortholog is 100%.
Bootstrap support for NcORF-00102 as seed ortholog is 100%.


Group of orthologs #325. Best score 359 bits
Score difference with first non-orthologous sequence - 
Nosema_apis_2778_final.txt:359 Nosema_ceranae_2614_final.fas:160
0000047024|91333-92609|40	100.00%		NcORF-02263         	100.00%
Bootstrap support for 0000047024|91333-92609|40 as seed ortholog is 100%.
Bootstrap support for NcORF-02263 as seed ortholog is -1%.
Alternative seed ortholog is NcORF-02714 (160 bits away from this cluster)


Group of orthologs #326. Best score 358 bits
Score difference with first non-orthologous sequence - 
Nosema_apis_2778_final.txt:132 Nosema_ceranae_2614_final.fas:255
0000046949|14370-15125|25	100.00%		NcORF-00170         	100.00%
Bootstrap support for 0000046949|14370-15125|25 as seed ortholog is -1%.
Alternative seed ortholog is 0000046949|13885-14364|15 (132 bits away from this cluster)
Bootstrap support for NcORF-00170 as seed ortholog is -1%.
Alternative seed ortholog is NcORF-00375 (255 bits away from this cluster)


Group of orthologs #327. Best score 357 bits
Score difference with first non-orthologous sequence - 
Nosema_apis_2778_final.txt:357 Nosema_ceranae_2614_final.fas:305
0000046823|1782-3147|432_	100.00%		NcORF-01423         	100.00%
0000046824|590-2042|404_a	46.23%		
Bootstrap support for 0000046823|1782-3147|432_ as seed ortholog is 100%.
Bootstrap support for NcORF-01423 as seed ortholog is -1%.
Alternative seed ortholog is NcORF-01571 (305 bits away from this cluster)


Group of orthologs #328. Best score 357 bits
Score difference with first non-orthologous sequence - 
Nosema_apis_2778_final.txt:174 Nosema_ceranae_2614_final.fas:357
0000046781|852-1436|194_a	100.00%		NcORF-02445         	100.00%
0000046886|3407-3991|194_	100.00%		
Bootstrap support for 0000046781|852-1436|194_a as seed ortholog is -1%.
Alternative seed ortholog is 0000046886|1572-3820|179_ (174 bits away from this cluster)
Bootstrap support for 0000046886|3407-3991|194_ as seed ortholog is -1%.
Alternative seed ortholog is 0000046886|1572-3820|179_ (174 bits away from this cluster)
Bootstrap support for NcORF-02445 as seed ortholog is 100%.


Group of orthologs #329. Best score 357 bits
Score difference with first non-orthologous sequence - 
Nosema_apis_2778_final.txt:357 Nosema_ceranae_2614_final.fas:357
0000046900|2413-3213|266_	100.00%		NcORF-00001         	100.00%
Bootstrap support for 0000046900|2413-3213|266_ as seed ortholog is 100%.
Bootstrap support for NcORF-00001 as seed ortholog is 100%.


Group of orthologs #330. Best score 357 bits
Score difference with first non-orthologous sequence - 
Nosema_apis_2778_final.txt:357 Nosema_ceranae_2614_final.fas:357
0000046974|4182-4973|263_	100.00%		NcORF-01471         	100.00%
Bootstrap support for 0000046974|4182-4973|263_ as seed ortholog is 100%.
Bootstrap support for NcORF-01471 as seed ortholog is 100%.


Group of orthologs #331. Best score 356 bits
Score difference with first non-orthologous sequence - 
Nosema_apis_2778_final.txt:356 Nosema_ceranae_2614_final.fas:356
0000046791|8146-9141|331_	100.00%		NcORF-00129         	100.00%
Bootstrap support for 0000046791|8146-9141|331_ as seed ortholog is 100%.
Bootstrap support for NcORF-00129 as seed ortholog is 100%.


Group of orthologs #332. Best score 355 bits
Score difference with first non-orthologous sequence - 
Nosema_apis_2778_final.txt:355 Nosema_ceranae_2614_final.fas:355
0000046762|4556-5425|289_	100.00%		NcORF-01719         	100.00%
0000046800|3824-4693|289_	99.05%		
Bootstrap support for 0000046762|4556-5425|289_ as seed ortholog is 100%.
Bootstrap support for NcORF-01719 as seed ortholog is 100%.


Group of orthologs #333. Best score 355 bits
Score difference with first non-orthologous sequence - 
Nosema_apis_2778_final.txt:355 Nosema_ceranae_2614_final.fas:355
0000046911|2178-3212|344_	100.00%		NcORF-00964         	100.00%
0000046670|13885-14510|19	7.69%		
Bootstrap support for 0000046911|2178-3212|344_ as seed ortholog is 100%.
Bootstrap support for NcORF-00964 as seed ortholog is 100%.


Group of orthologs #334. Best score 355 bits
Score difference with first non-orthologous sequence - 
Nosema_apis_2778_final.txt:355 Nosema_ceranae_2614_final.fas:355
0000046862|14654-15508|28	100.00%		NcORF-00574         	100.00%
Bootstrap support for 0000046862|14654-15508|28 as seed ortholog is 100%.
Bootstrap support for NcORF-00574 as seed ortholog is 100%.


Group of orthologs #335. Best score 355 bits
Score difference with first non-orthologous sequence - 
Nosema_apis_2778_final.txt:355 Nosema_ceranae_2614_final.fas:355
0000046878|3458-4777|439_	100.00%		NcORF-00451         	100.00%
Bootstrap support for 0000046878|3458-4777|439_ as seed ortholog is 100%.
Bootstrap support for NcORF-00451 as seed ortholog is 100%.


Group of orthologs #336. Best score 354 bits
Score difference with first non-orthologous sequence - 
Nosema_apis_2778_final.txt:354 Nosema_ceranae_2614_final.fas:354
0000046812|11989-12942|31	100.00%		NcORF-00818         	100.00%
0000046986|21941-22750|22	27.86%		
Bootstrap support for 0000046812|11989-12942|31 as seed ortholog is 100%.
Bootstrap support for NcORF-00818 as seed ortholog is 100%.


Group of orthologs #337. Best score 354 bits
Score difference with first non-orthologous sequence - 
Nosema_apis_2778_final.txt:178 Nosema_ceranae_2614_final.fas:269
0000046837|2082-3431|449_	100.00%		NcORF-00476         	100.00%
Bootstrap support for 0000046837|2082-3431|449_ as seed ortholog is -1%.
Alternative seed ortholog is 0000047004|245-634|129_aa (178 bits away from this cluster)
Bootstrap support for NcORF-00476 as seed ortholog is -1%.
Alternative seed ortholog is NcORF-00475 (269 bits away from this cluster)


Group of orthologs #338. Best score 353 bits
Score difference with first non-orthologous sequence - 
Nosema_apis_2778_final.txt:353 Nosema_ceranae_2614_final.fas:353
0000046875|12393-13484|36	100.00%		NcORF-00339         	100.00%
Bootstrap support for 0000046875|12393-13484|36 as seed ortholog is 100%.
Bootstrap support for NcORF-00339 as seed ortholog is 100%.


Group of orthologs #339. Best score 353 bits
Score difference with first non-orthologous sequence - 
Nosema_apis_2778_final.txt:55 Nosema_ceranae_2614_final.fas:215
0000046798|31845-32576|24	100.00%		NcORF-00935         	100.00%
Bootstrap support for 0000046798|31845-32576|24 as seed ortholog is -1%.
Alternative seed ortholog is 0000046798|31000-31752|25 (55 bits away from this cluster)
Bootstrap support for NcORF-00935 as seed ortholog is -1%.
Alternative seed ortholog is NcORF-00270 (215 bits away from this cluster)


Group of orthologs #340. Best score 351 bits
Score difference with first non-orthologous sequence - 
Nosema_apis_2778_final.txt:227 Nosema_ceranae_2614_final.fas:351
0000046772|23897-24988|36	100.00%		NcORF-00877         	100.00%
Bootstrap support for 0000046772|23897-24988|36 as seed ortholog is -1%.
Alternative seed ortholog is 0000046772|25021-25458|14 (227 bits away from this cluster)
Bootstrap support for NcORF-00877 as seed ortholog is 100%.


Group of orthologs #341. Best score 351 bits
Score difference with first non-orthologous sequence - 
Nosema_apis_2778_final.txt:351 Nosema_ceranae_2614_final.fas:351
0000046992|16645-17760|37	100.00%		NcORF-01587         	100.00%
Bootstrap support for 0000046992|16645-17760|37 as seed ortholog is 100%.
Bootstrap support for NcORF-01587 as seed ortholog is 100%.


Group of orthologs #342. Best score 350 bits
Score difference with first non-orthologous sequence - 
Nosema_apis_2778_final.txt:350 Nosema_ceranae_2614_final.fas:350
0000046773|4659-5597|312_	100.00%		NcORF-01277         	100.00%
Bootstrap support for 0000046773|4659-5597|312_ as seed ortholog is 100%.
Bootstrap support for NcORF-01277 as seed ortholog is 100%.


Group of orthologs #343. Best score 350 bits
Score difference with first non-orthologous sequence - 
Nosema_apis_2778_final.txt:350 Nosema_ceranae_2614_final.fas:350
0000046955|22399-23258|26	100.00%		NcORF-01519         	100.00%
Bootstrap support for 0000046955|22399-23258|26 as seed ortholog is 100%.
Bootstrap support for NcORF-01519 as seed ortholog is 100%.


Group of orthologs #344. Best score 349 bits
Score difference with first non-orthologous sequence - 
Nosema_apis_2778_final.txt:349 Nosema_ceranae_2614_final.fas:287
0000046882|44627-45517|29	100.00%		NcORF-00267         	100.00%
Bootstrap support for 0000046882|44627-45517|29 as seed ortholog is 100%.
Bootstrap support for NcORF-00267 as seed ortholog is -1%.
Alternative seed ortholog is NcORF-01284 (287 bits away from this cluster)


Group of orthologs #345. Best score 348 bits
Score difference with first non-orthologous sequence - 
Nosema_apis_2778_final.txt:348 Nosema_ceranae_2614_final.fas:348
0000046683|4855-5883|342_	100.00%		NcORF-00605         	100.00%
Bootstrap support for 0000046683|4855-5883|342_ as seed ortholog is 100%.
Bootstrap support for NcORF-00605 as seed ortholog is 100%.


Group of orthologs #346. Best score 348 bits
Score difference with first non-orthologous sequence - 
Nosema_apis_2778_final.txt:198 Nosema_ceranae_2614_final.fas:199
0000046894|2341-3249|302_	100.00%		NcORF-01859         	100.00%
Bootstrap support for 0000046894|2341-3249|302_ as seed ortholog is -1%.
Alternative seed ortholog is 0000046894|2779-3249|156_ (198 bits away from this cluster)
Bootstrap support for NcORF-01859 as seed ortholog is -1%.
Alternative seed ortholog is NcORF-00047 (199 bits away from this cluster)


Group of orthologs #347. Best score 345 bits
Score difference with first non-orthologous sequence - 
Nosema_apis_2778_final.txt:345 Nosema_ceranae_2614_final.fas:345
0000046833|26605-27336|24	100.00%		NcORF-01113         	100.00%
0000046967|6-638|210_aa|c	46.38%		
Bootstrap support for 0000046833|26605-27336|24 as seed ortholog is 100%.
Bootstrap support for NcORF-01113 as seed ortholog is 100%.


Group of orthologs #348. Best score 345 bits
Score difference with first non-orthologous sequence - 
Nosema_apis_2778_final.txt:235 Nosema_ceranae_2614_final.fas:286
0000047031|28345-33153|16	100.00%		NcORF-01580         	100.00%
0000047031|33519-36647|10	34.13%		
Bootstrap support for 0000047031|28345-33153|16 as seed ortholog is -1%.
Alternative seed ortholog is 0000047031|20150-21922|59 (235 bits away from this cluster)
Bootstrap support for NcORF-01580 as seed ortholog is -1%.
Alternative seed ortholog is NcORF-01042 (286 bits away from this cluster)


Group of orthologs #349. Best score 345 bits
Score difference with first non-orthologous sequence - 
Nosema_apis_2778_final.txt:345 Nosema_ceranae_2614_final.fas:345
0000046837|4911-6002|363_	100.00%		NcORF-00478         	100.00%
Bootstrap support for 0000046837|4911-6002|363_ as seed ortholog is 100%.
Bootstrap support for NcORF-00478 as seed ortholog is 100%.


Group of orthologs #350. Best score 345 bits
Score difference with first non-orthologous sequence - 
Nosema_apis_2778_final.txt:345 Nosema_ceranae_2614_final.fas:345
0000046871|9072-9980|302_	100.00%		NcORF-02371         	100.00%
Bootstrap support for 0000046871|9072-9980|302_ as seed ortholog is 100%.
Bootstrap support for NcORF-02371 as seed ortholog is 100%.


Group of orthologs #351. Best score 344 bits
Score difference with first non-orthologous sequence - 
Nosema_apis_2778_final.txt:344 Nosema_ceranae_2614_final.fas:344
0000046950|26524-27702|39	100.00%		NcORF-00901         	100.00%
Bootstrap support for 0000046950|26524-27702|39 as seed ortholog is 100%.
Bootstrap support for NcORF-00901 as seed ortholog is 100%.


Group of orthologs #352. Best score 343 bits
Score difference with first non-orthologous sequence - 
Nosema_apis_2778_final.txt:343 Nosema_ceranae_2614_final.fas:343
0000047022|132-1562|476_a	100.00%		NcORF-01603         	100.00%
0000047021|838-1545|235_a	20.55%		
Bootstrap support for 0000047022|132-1562|476_a as seed ortholog is 100%.
Bootstrap support for NcORF-01603 as seed ortholog is 100%.


Group of orthologs #353. Best score 343 bits
Score difference with first non-orthologous sequence - 
Nosema_apis_2778_final.txt:343 Nosema_ceranae_2614_final.fas:343
0000046679|14066-15130|35	100.00%		NcORF-01541         	100.00%
Bootstrap support for 0000046679|14066-15130|35 as seed ortholog is 100%.
Bootstrap support for NcORF-01541 as seed ortholog is 100%.


Group of orthologs #354. Best score 343 bits
Score difference with first non-orthologous sequence - 
Nosema_apis_2778_final.txt:343 Nosema_ceranae_2614_final.fas:343
0000046808|32522-33517|33	100.00%		NcORF-01773         	100.00%
Bootstrap support for 0000046808|32522-33517|33 as seed ortholog is 100%.
Bootstrap support for NcORF-01773 as seed ortholog is 100%.


Group of orthologs #355. Best score 343 bits
Score difference with first non-orthologous sequence - 
Nosema_apis_2778_final.txt:343 Nosema_ceranae_2614_final.fas:343
0000046789|25194-25787|19	100.00%		NcORF-02344         	100.00%
Bootstrap support for 0000046789|25194-25787|19 as seed ortholog is 100%.
Bootstrap support for NcORF-02344 as seed ortholog is 100%.


Group of orthologs #356. Best score 342 bits
Score difference with first non-orthologous sequence - 
Nosema_apis_2778_final.txt:261 Nosema_ceranae_2614_final.fas:342
0000047029|16681-18813|46	100.00%		NcORF-01015         	100.00%
0000046797|1946-2518|190_	6.09%		
Bootstrap support for 0000047029|16681-18813|46 as seed ortholog is -1%.
Alternative seed ortholog is 0000046878|5853-6989|378_ (261 bits away from this cluster)
Bootstrap support for NcORF-01015 as seed ortholog is 100%.


Group of orthologs #357. Best score 342 bits
Score difference with first non-orthologous sequence - 
Nosema_apis_2778_final.txt:342 Nosema_ceranae_2614_final.fas:342
0000046769|12628-13767|37	100.00%		NcORF-00939         	100.00%
Bootstrap support for 0000046769|12628-13767|37 as seed ortholog is 100%.
Bootstrap support for NcORF-00939 as seed ortholog is 100%.


Group of orthologs #358. Best score 342 bits
Score difference with first non-orthologous sequence - 
Nosema_apis_2778_final.txt:113 Nosema_ceranae_2614_final.fas:342
0000046803|2489-3199|236_	100.00%		NcORF-01416         	100.00%
Bootstrap support for 0000046803|2489-3199|236_ as seed ortholog is -1%.
Alternative seed ortholog is 0000046822|24966-25559|19 (113 bits away from this cluster)
Bootstrap support for NcORF-01416 as seed ortholog is 100%.


Group of orthologs #359. Best score 342 bits
Score difference with first non-orthologous sequence - 
Nosema_apis_2778_final.txt:228 Nosema_ceranae_2614_final.fas:342
0000046588|25702-27249|38	100.00%		NcORF-02243         	100.00%
Bootstrap support for 0000046588|25702-27249|38 as seed ortholog is -1%.
Alternative seed ortholog is 0000046877|11611-12996|20 (228 bits away from this cluster)
Bootstrap support for NcORF-02243 as seed ortholog is 100%.


Group of orthologs #360. Best score 342 bits
Score difference with first non-orthologous sequence - 
Nosema_apis_2778_final.txt:342 Nosema_ceranae_2614_final.fas:342
0000047032|5523-6221|232_	100.00%		NcORF-00618         	100.00%
Bootstrap support for 0000047032|5523-6221|232_ as seed ortholog is 100%.
Bootstrap support for NcORF-00618 as seed ortholog is 100%.


Group of orthologs #361. Best score 341 bits
Score difference with first non-orthologous sequence - 
Nosema_apis_2778_final.txt:285 Nosema_ceranae_2614_final.fas:284
0000046879|41-1424|460_aa	100.00%		NcORF-01520         	100.00%
Bootstrap support for 0000046879|41-1424|460_aa as seed ortholog is -1%.
Alternative seed ortholog is 0000046824|13073-15004|64 (285 bits away from this cluster)
Bootstrap support for NcORF-01520 as seed ortholog is -1%.
Alternative seed ortholog is NcORF-00676 (284 bits away from this cluster)


Group of orthologs #362. Best score 341 bits
Score difference with first non-orthologous sequence - 
Nosema_apis_2778_final.txt:341 Nosema_ceranae_2614_final.fas:46
0000046997|360-4141|903_a	100.00%		NcORF-01029         	100.00%
Bootstrap support for 0000046997|360-4141|903_a as seed ortholog is 100%.
Bootstrap support for NcORF-01029 as seed ortholog is -1%.
Alternative seed ortholog is NcORF-01032 (46 bits away from this cluster)


Group of orthologs #363. Best score 341 bits
Score difference with first non-orthologous sequence - 
Nosema_apis_2778_final.txt:341 Nosema_ceranae_2614_final.fas:341
0000046845|766-1437|223_a	100.00%		NcORF-02430         	100.00%
Bootstrap support for 0000046845|766-1437|223_a as seed ortholog is 100%.
Bootstrap support for NcORF-02430 as seed ortholog is 100%.


Group of orthologs #364. Best score 340 bits
Score difference with first non-orthologous sequence - 
Nosema_apis_2778_final.txt:340 Nosema_ceranae_2614_final.fas:340
0000046862|18522-19292|25	100.00%		NcORF-00576         	100.00%
Bootstrap support for 0000046862|18522-19292|25 as seed ortholog is 100%.
Bootstrap support for NcORF-00576 as seed ortholog is 100%.


Group of orthologs #365. Best score 340 bits
Score difference with first non-orthologous sequence - 
Nosema_apis_2778_final.txt:340 Nosema_ceranae_2614_final.fas:340
0000047049|72016-72999|32	100.00%		NcORF-01567         	100.00%
Bootstrap support for 0000047049|72016-72999|32 as seed ortholog is 100%.
Bootstrap support for NcORF-01567 as seed ortholog is 100%.


Group of orthologs #366. Best score 339 bits
Score difference with first non-orthologous sequence - 
Nosema_apis_2778_final.txt:289 Nosema_ceranae_2614_final.fas:339
0000046867|3991-4908|305_	100.00%		NcORF-00884         	100.00%
Bootstrap support for 0000046867|3991-4908|305_ as seed ortholog is -1%.
Alternative seed ortholog is 0000046882|138556-143739| (289 bits away from this cluster)
Bootstrap support for NcORF-00884 as seed ortholog is 100%.


Group of orthologs #367. Best score 338 bits
Score difference with first non-orthologous sequence - 
Nosema_apis_2778_final.txt:338 Nosema_ceranae_2614_final.fas:338
0000046808|44575-45234|21	100.00%		NcORF-00957         	100.00%
Bootstrap support for 0000046808|44575-45234|21 as seed ortholog is 100%.
Bootstrap support for NcORF-00957 as seed ortholog is 100%.


Group of orthologs #368. Best score 338 bits
Score difference with first non-orthologous sequence - 
Nosema_apis_2778_final.txt:338 Nosema_ceranae_2614_final.fas:338
0000046868|381-2072|563_a	100.00%		NcORF-00979         	100.00%
Bootstrap support for 0000046868|381-2072|563_a as seed ortholog is 100%.
Bootstrap support for NcORF-00979 as seed ortholog is 100%.


Group of orthologs #369. Best score 335 bits
Score difference with first non-orthologous sequence - 
Nosema_apis_2778_final.txt:284 Nosema_ceranae_2614_final.fas:228
0000046929|3007-4241|376_	100.00%		NcORF-01697         	100.00%
0000046818|36-1063|303_aa	57.11%		
Bootstrap support for 0000046929|3007-4241|376_ as seed ortholog is -1%.
Alternative seed ortholog is 0000046567|3590-3883|97_a (284 bits away from this cluster)
Bootstrap support for NcORF-01697 as seed ortholog is -1%.
Alternative seed ortholog is NcORF-02200 (228 bits away from this cluster)


Group of orthologs #370. Best score 335 bits
Score difference with first non-orthologous sequence - 
Nosema_apis_2778_final.txt:335 Nosema_ceranae_2614_final.fas:335
0000046663|20902-21921|33	100.00%		NcORF-00218         	100.00%
Bootstrap support for 0000046663|20902-21921|33 as seed ortholog is 100%.
Bootstrap support for NcORF-00218 as seed ortholog is 100%.


Group of orthologs #371. Best score 335 bits
Score difference with first non-orthologous sequence - 
Nosema_apis_2778_final.txt:335 Nosema_ceranae_2614_final.fas:335
0000046834|14940-15788|28	100.00%		NcORF-00717         	100.00%
Bootstrap support for 0000046834|14940-15788|28 as seed ortholog is 100%.
Bootstrap support for NcORF-00717 as seed ortholog is 100%.


Group of orthologs #372. Best score 335 bits
Score difference with first non-orthologous sequence - 
Nosema_apis_2778_final.txt:281 Nosema_ceranae_2614_final.fas:335
0000047065|4496-5209|237_	100.00%		NcORF-00134         	100.00%
Bootstrap support for 0000047065|4496-5209|237_ as seed ortholog is -1%.
Alternative seed ortholog is 0000046901|35071-36447|45 (281 bits away from this cluster)
Bootstrap support for NcORF-00134 as seed ortholog is 100%.


Group of orthologs #373. Best score 335 bits
Score difference with first non-orthologous sequence - 
Nosema_apis_2778_final.txt:36 Nosema_ceranae_2614_final.fas:335
0000047001|10892-11905|33	100.00%		NcORF-00917         	100.00%
Bootstrap support for 0000047001|10892-11905|33 as seed ortholog is -1%.
Alternative seed ortholog is 0000047001|11968-12765|26 (36 bits away from this cluster)
Bootstrap support for NcORF-00917 as seed ortholog is 100%.


Group of orthologs #374. Best score 335 bits
Score difference with first non-orthologous sequence - 
Nosema_apis_2778_final.txt:253 Nosema_ceranae_2614_final.fas:335
0000047097|2195-3295|366_	100.00%		NcORF-00543         	100.00%
Bootstrap support for 0000047097|2195-3295|366_ as seed ortholog is -1%.
Alternative seed ortholog is 0000046926|21940-22317|12 (253 bits away from this cluster)
Bootstrap support for NcORF-00543 as seed ortholog is 100%.


Group of orthologs #375. Best score 334 bits
Score difference with first non-orthologous sequence - 
Nosema_apis_2778_final.txt:334 Nosema_ceranae_2614_final.fas:334
0000046865|7733-8410|225_	100.00%		NcORF-01606         	100.00%
0000046834|17022-17588|18	25.60%		
Bootstrap support for 0000046865|7733-8410|225_ as seed ortholog is 100%.
Bootstrap support for NcORF-01606 as seed ortholog is 100%.


Group of orthologs #376. Best score 334 bits
Score difference with first non-orthologous sequence - 
Nosema_apis_2778_final.txt:169 Nosema_ceranae_2614_final.fas:334
0000047037|2443-3526|361_	100.00%		NcORF-01794         	100.00%
Bootstrap support for 0000047037|2443-3526|361_ as seed ortholog is -1%.
Alternative seed ortholog is 0000047037|1-1253|417_aa| (169 bits away from this cluster)
Bootstrap support for NcORF-01794 as seed ortholog is 100%.


Group of orthologs #377. Best score 333 bits
Score difference with first non-orthologous sequence - 
Nosema_apis_2778_final.txt:254 Nosema_ceranae_2614_final.fas:275
0000046680|1947-2924|325_	100.00%		NcORF-01152         	100.00%
Bootstrap support for 0000046680|1947-2924|325_ as seed ortholog is -1%.
Alternative seed ortholog is 0000046998|19-379|119_aa| (254 bits away from this cluster)
Bootstrap support for NcORF-01152 as seed ortholog is -1%.
Alternative seed ortholog is NcORF-00978 (275 bits away from this cluster)


Group of orthologs #378. Best score 332 bits
Score difference with first non-orthologous sequence - 
Nosema_apis_2778_final.txt:27 Nosema_ceranae_2614_final.fas:332
0000046863|3793-4707|304_	100.00%		NcORF-00565         	100.00%
Bootstrap support for 0000046863|3793-4707|304_ as seed ortholog is -1%.
Alternative seed ortholog is 0000046900|6910-7827|305_ (27 bits away from this cluster)
Bootstrap support for NcORF-00565 as seed ortholog is 100%.


Group of orthologs #379. Best score 332 bits
Score difference with first non-orthologous sequence - 
Nosema_apis_2778_final.txt:332 Nosema_ceranae_2614_final.fas:332
0000047064|33633-34481|28	100.00%		NcORF-00277         	100.00%
Bootstrap support for 0000047064|33633-34481|28 as seed ortholog is 100%.
Bootstrap support for NcORF-00277 as seed ortholog is 100%.


Group of orthologs #380. Best score 331 bits
Score difference with first non-orthologous sequence - 
Nosema_apis_2778_final.txt:331 Nosema_ceranae_2614_final.fas:331
0000046837|11976-12695|23	100.00%		NcORF-00483         	100.00%
0000047041|13597-14316|23	100.00%		
Bootstrap support for 0000046837|11976-12695|23 as seed ortholog is 100%.
Bootstrap support for 0000047041|13597-14316|23 as seed ortholog is 100%.
Bootstrap support for NcORF-00483 as seed ortholog is 100%.


Group of orthologs #381. Best score 331 bits
Score difference with first non-orthologous sequence - 
Nosema_apis_2778_final.txt:331 Nosema_ceranae_2614_final.fas:331
0000046839|2337-3065|242_	100.00%		NcORF-02255         	100.00%
Bootstrap support for 0000046839|2337-3065|242_ as seed ortholog is 100%.
Bootstrap support for NcORF-02255 as seed ortholog is 100%.


Group of orthologs #382. Best score 330 bits
Score difference with first non-orthologous sequence - 
Nosema_apis_2778_final.txt:330 Nosema_ceranae_2614_final.fas:330
0000047097|514-1218|234_a	100.00%		NcORF-00544         	100.00%
0000046926|19990-20706|23	98.17%		
Bootstrap support for 0000047097|514-1218|234_a as seed ortholog is 100%.
Bootstrap support for NcORF-00544 as seed ortholog is 100%.


Group of orthologs #383. Best score 330 bits
Score difference with first non-orthologous sequence - 
Nosema_apis_2778_final.txt:124 Nosema_ceranae_2614_final.fas:147
0000046776|9730-10758|342	100.00%		NcORF-00146         	100.00%
Bootstrap support for 0000046776|9730-10758|342 as seed ortholog is -1%.
Alternative seed ortholog is 0000046845|6221-7192|323_ (124 bits away from this cluster)
Bootstrap support for NcORF-00146 as seed ortholog is -1%.
Alternative seed ortholog is NcORF-00145 (147 bits away from this cluster)


Group of orthologs #384. Best score 330 bits
Score difference with first non-orthologous sequence - 
Nosema_apis_2778_final.txt:330 Nosema_ceranae_2614_final.fas:330
0000046588|3971-5005|344_	100.00%		NcORF-01256         	100.00%
Bootstrap support for 0000046588|3971-5005|344_ as seed ortholog is 100%.
Bootstrap support for NcORF-01256 as seed ortholog is 100%.


Group of orthologs #385. Best score 330 bits
Score difference with first non-orthologous sequence - 
Nosema_apis_2778_final.txt:18 Nosema_ceranae_2614_final.fas:330
0000046808|423-1115|230_a	100.00%		NcORF-01319         	100.00%
Bootstrap support for 0000046808|423-1115|230_a as seed ortholog is -1%.
Alternative seed ortholog is 0000046808|1163-2137|287_ (18 bits away from this cluster)
Bootstrap support for NcORF-01319 as seed ortholog is 100%.


Group of orthologs #386. Best score 330 bits
Score difference with first non-orthologous sequence - 
Nosema_apis_2778_final.txt:330 Nosema_ceranae_2614_final.fas:330
0000046911|13039-13839|26	100.00%		NcORF-00836         	100.00%
Bootstrap support for 0000046911|13039-13839|26 as seed ortholog is 100%.
Bootstrap support for NcORF-00836 as seed ortholog is 100%.


Group of orthologs #387. Best score 329 bits
Score difference with first non-orthologous sequence - 
Nosema_apis_2778_final.txt:329 Nosema_ceranae_2614_final.fas:329
0000046791|4982-5797|271_	100.00%		NcORF-00132         	100.00%
Bootstrap support for 0000046791|4982-5797|271_ as seed ortholog is 100%.
Bootstrap support for NcORF-00132 as seed ortholog is 100%.


Group of orthologs #388. Best score 329 bits
Score difference with first non-orthologous sequence - 
Nosema_apis_2778_final.txt:329 Nosema_ceranae_2614_final.fas:329
0000046926|8267-9739|490_	100.00%		NcORF-00540         	100.00%
Bootstrap support for 0000046926|8267-9739|490_ as seed ortholog is 100%.
Bootstrap support for NcORF-00540 as seed ortholog is 100%.


Group of orthologs #389. Best score 327 bits
Score difference with first non-orthologous sequence - 
Nosema_apis_2778_final.txt:327 Nosema_ceranae_2614_final.fas:327
0000046940|12730-13581|28	100.00%		NcORF-00750         	100.00%
Bootstrap support for 0000046940|12730-13581|28 as seed ortholog is 100%.
Bootstrap support for NcORF-00750 as seed ortholog is 100%.


Group of orthologs #390. Best score 327 bits
Score difference with first non-orthologous sequence - 
Nosema_apis_2778_final.txt:327 Nosema_ceranae_2614_final.fas:327
0000047009|13684-14766|36	100.00%		NcORF-01054         	100.00%
Bootstrap support for 0000047009|13684-14766|36 as seed ortholog is 100%.
Bootstrap support for NcORF-01054 as seed ortholog is 100%.


Group of orthologs #391. Best score 326 bits
Score difference with first non-orthologous sequence - 
Nosema_apis_2778_final.txt:326 Nosema_ceranae_2614_final.fas:261
0000046960|15935-17980|68	100.00%		NcORF-01739         	100.00%
0000046685|3154-4272|372_	40.12%		
0000046685|2228-3157|309_	27.01%		
Bootstrap support for 0000046960|15935-17980|68 as seed ortholog is 100%.
Bootstrap support for NcORF-01739 as seed ortholog is -1%.
Alternative seed ortholog is NcORF-01042 (261 bits away from this cluster)


Group of orthologs #392. Best score 325 bits
Score difference with first non-orthologous sequence - 
Nosema_apis_2778_final.txt:325 Nosema_ceranae_2614_final.fas:325
0000046773|15378-16540|26	100.00%		NcORF-01312         	100.00%
0000046764|15078-15836|23	59.00%		
Bootstrap support for 0000046773|15378-16540|26 as seed ortholog is 100%.
Bootstrap support for NcORF-01312 as seed ortholog is 100%.


Group of orthologs #393. Best score 324 bits
Score difference with first non-orthologous sequence - 
Nosema_apis_2778_final.txt:324 Nosema_ceranae_2614_final.fas:272
0000047078|27704-28567|28	100.00%		NcORF-01668         	100.00%
Bootstrap support for 0000047078|27704-28567|28 as seed ortholog is 100%.
Bootstrap support for NcORF-01668 as seed ortholog is -1%.
Alternative seed ortholog is NcORF-00003 (272 bits away from this cluster)


Group of orthologs #394. Best score 323 bits
Score difference with first non-orthologous sequence - 
Nosema_apis_2778_final.txt:323 Nosema_ceranae_2614_final.fas:323
0000046857|278-1291|337_a	100.00%		NcORF-00089         	100.00%
0000046996|18289-19101|27	64.17%		
Bootstrap support for 0000046857|278-1291|337_a as seed ortholog is 100%.
Bootstrap support for NcORF-00089 as seed ortholog is 100%.


Group of orthologs #395. Best score 323 bits
Score difference with first non-orthologous sequence - 
Nosema_apis_2778_final.txt:323 Nosema_ceranae_2614_final.fas:323
0000046817|3552-4355|267_	100.00%		NcORF-00073         	100.00%
Bootstrap support for 0000046817|3552-4355|267_ as seed ortholog is 100%.
Bootstrap support for NcORF-00073 as seed ortholog is 100%.


Group of orthologs #396. Best score 323 bits
Score difference with first non-orthologous sequence - 
Nosema_apis_2778_final.txt:323 Nosema_ceranae_2614_final.fas:323
0000046888|9970-11505|511	100.00%		NcORF-01243         	100.00%
Bootstrap support for 0000046888|9970-11505|511 as seed ortholog is 100%.
Bootstrap support for NcORF-01243 as seed ortholog is 100%.


Group of orthologs #397. Best score 323 bits
Score difference with first non-orthologous sequence - 
Nosema_apis_2778_final.txt:37 Nosema_ceranae_2614_final.fas:323
0000046893|11794-12708|30	100.00%		NcORF-01432         	100.00%
Bootstrap support for 0000046893|11794-12708|30 as seed ortholog is -1%.
Alternative seed ortholog is 0000046555|13319-13996|22 (37 bits away from this cluster)
Bootstrap support for NcORF-01432 as seed ortholog is 100%.


Group of orthologs #398. Best score 323 bits
Score difference with first non-orthologous sequence - 
Nosema_apis_2778_final.txt:225 Nosema_ceranae_2614_final.fas:209
0000047032|30111-30920|26	100.00%		NcORF-02274         	100.00%
Bootstrap support for 0000047032|30111-30920|26 as seed ortholog is -1%.
Alternative seed ortholog is 0000046764|13695-14279|19 (225 bits away from this cluster)
Bootstrap support for NcORF-02274 as seed ortholog is -1%.
Alternative seed ortholog is NcORF-01653 (209 bits away from this cluster)


Group of orthologs #399. Best score 322 bits
Score difference with first non-orthologous sequence - 
Nosema_apis_2778_final.txt:130 Nosema_ceranae_2614_final.fas:322
0000046800|14001-14843|28	100.00%		NcORF-01451         	100.00%
Bootstrap support for 0000046800|14001-14843|28 as seed ortholog is -1%.
Alternative seed ortholog is 0000046665|24626-25090|15 (130 bits away from this cluster)
Bootstrap support for NcORF-01451 as seed ortholog is 100%.


Group of orthologs #400. Best score 322 bits
Score difference with first non-orthologous sequence - 
Nosema_apis_2778_final.txt:322 Nosema_ceranae_2614_final.fas:322
0000047027|23564-24619|35	100.00%		NcORF-00989         	100.00%
Bootstrap support for 0000047027|23564-24619|35 as seed ortholog is 100%.
Bootstrap support for NcORF-00989 as seed ortholog is 100%.


Group of orthologs #401. Best score 321 bits
Score difference with first non-orthologous sequence - 
Nosema_apis_2778_final.txt:321 Nosema_ceranae_2614_final.fas:246
0000046789|19444-20124|22	100.00%		NcORF-01647         	100.00%
Bootstrap support for 0000046789|19444-20124|22 as seed ortholog is 100%.
Bootstrap support for NcORF-01647 as seed ortholog is -1%.
Alternative seed ortholog is NcORF-00054 (246 bits away from this cluster)


Group of orthologs #402. Best score 320 bits
Score difference with first non-orthologous sequence - 
Nosema_apis_2778_final.txt:4 Nosema_ceranae_2614_final.fas:320
0000046882|1781-3562|593_	100.00%		NcORF-00079         	100.00%
0000046883|1781-3562|593_	100.00%		
0000046667|7981-8925|314_	33.07%		
Bootstrap support for 0000046882|1781-3562|593_ as seed ortholog is -1%.
Alternative seed ortholog is 0000046883|67-1627|374_aa (4 bits away from this cluster)
Bootstrap support for 0000046883|1781-3562|593_ as seed ortholog is -1%.
Alternative seed ortholog is 0000046883|67-1627|374_aa (4 bits away from this cluster)
Bootstrap support for NcORF-00079 as seed ortholog is 100%.


Group of orthologs #403. Best score 320 bits
Score difference with first non-orthologous sequence - 
Nosema_apis_2778_final.txt:320 Nosema_ceranae_2614_final.fas:320
0000046808|52822-53661|27	100.00%		NcORF-01715         	100.00%
Bootstrap support for 0000046808|52822-53661|27 as seed ortholog is 100%.
Bootstrap support for NcORF-01715 as seed ortholog is 100%.


Group of orthologs #404. Best score 320 bits
Score difference with first non-orthologous sequence - 
Nosema_apis_2778_final.txt:320 Nosema_ceranae_2614_final.fas:320
0000046989|6483-7220|245_	100.00%		NcORF-01995         	100.00%
Bootstrap support for 0000046989|6483-7220|245_ as seed ortholog is 100%.
Bootstrap support for NcORF-01995 as seed ortholog is 100%.


Group of orthologs #405. Best score 319 bits
Score difference with first non-orthologous sequence - 
Nosema_apis_2778_final.txt:319 Nosema_ceranae_2614_final.fas:319
0000046764|1037-1756|239_	100.00%		NcORF-00759         	100.00%
Bootstrap support for 0000046764|1037-1756|239_ as seed ortholog is 100%.
Bootstrap support for NcORF-00759 as seed ortholog is 100%.


Group of orthologs #406. Best score 319 bits
Score difference with first non-orthologous sequence - 
Nosema_apis_2778_final.txt:319 Nosema_ceranae_2614_final.fas:319
0000046623|2867-4147|426_	100.00%		NcORF-01585         	100.00%
Bootstrap support for 0000046623|2867-4147|426_ as seed ortholog is 100%.
Bootstrap support for NcORF-01585 as seed ortholog is 100%.


Group of orthologs #407. Best score 318 bits
Score difference with first non-orthologous sequence - 
Nosema_apis_2778_final.txt:318 Nosema_ceranae_2614_final.fas:318
0000046836|2089-3344|387_	100.00%		NcORF-00837         	100.00%
0000046872|38051-38689|21	23.47%		
Bootstrap support for 0000046836|2089-3344|387_ as seed ortholog is 100%.
Bootstrap support for NcORF-00837 as seed ortholog is 100%.


Group of orthologs #408. Best score 318 bits
Score difference with first non-orthologous sequence - 
Nosema_apis_2778_final.txt:318 Nosema_ceranae_2614_final.fas:318
0000046823|7361-8017|218_	100.00%		NcORF-01420         	100.00%
Bootstrap support for 0000046823|7361-8017|218_ as seed ortholog is 100%.
Bootstrap support for NcORF-01420 as seed ortholog is 100%.


Group of orthologs #409. Best score 318 bits
Score difference with first non-orthologous sequence - 
Nosema_apis_2778_final.txt:318 Nosema_ceranae_2614_final.fas:318
0000047085|1577-2392|271_	100.00%		NcORF-00689         	100.00%
Bootstrap support for 0000047085|1577-2392|271_ as seed ortholog is 100%.
Bootstrap support for NcORF-00689 as seed ortholog is 100%.


Group of orthologs #410. Best score 317 bits
Score difference with first non-orthologous sequence - 
Nosema_apis_2778_final.txt:317 Nosema_ceranae_2614_final.fas:317
0000046597|9029-10119|243	100.00%		NcORF-00121         	100.00%
Bootstrap support for 0000046597|9029-10119|243 as seed ortholog is 100%.
Bootstrap support for NcORF-00121 as seed ortholog is 100%.


Group of orthologs #411. Best score 317 bits
Score difference with first non-orthologous sequence - 
Nosema_apis_2778_final.txt:317 Nosema_ceranae_2614_final.fas:317
0000046857|19512-20521|30	100.00%		NcORF-00098         	100.00%
Bootstrap support for 0000046857|19512-20521|30 as seed ortholog is 100%.
Bootstrap support for NcORF-00098 as seed ortholog is 100%.


Group of orthologs #412. Best score 317 bits
Score difference with first non-orthologous sequence - 
Nosema_apis_2778_final.txt:317 Nosema_ceranae_2614_final.fas:317
0000046862|35192-36169|32	100.00%		NcORF-00947         	100.00%
Bootstrap support for 0000046862|35192-36169|32 as seed ortholog is 100%.
Bootstrap support for NcORF-00947 as seed ortholog is 100%.


Group of orthologs #413. Best score 316 bits
Score difference with first non-orthologous sequence - 
Nosema_apis_2778_final.txt:103 Nosema_ceranae_2614_final.fas:316
0000046996|2294-4285|663_	100.00%		NcORF-00083         	100.00%
Bootstrap support for 0000046996|2294-4285|663_ as seed ortholog is -1%.
Alternative seed ortholog is 0000046996|422-1898|338_a (103 bits away from this cluster)
Bootstrap support for NcORF-00083 as seed ortholog is 100%.


Group of orthologs #414. Best score 316 bits
Score difference with first non-orthologous sequence - 
Nosema_apis_2778_final.txt:316 Nosema_ceranae_2614_final.fas:316
0000047030|43492-44967|49	100.00%		NcORF-00421         	100.00%
Bootstrap support for 0000047030|43492-44967|49 as seed ortholog is 100%.
Bootstrap support for NcORF-00421 as seed ortholog is 100%.


Group of orthologs #415. Best score 316 bits
Score difference with first non-orthologous sequence - 
Nosema_apis_2778_final.txt:316 Nosema_ceranae_2614_final.fas:316
0000047052|15927-16520|19	100.00%		NcORF-01838         	100.00%
Bootstrap support for 0000047052|15927-16520|19 as seed ortholog is 100%.
Bootstrap support for NcORF-01838 as seed ortholog is 100%.


Group of orthologs #416. Best score 315 bits
Score difference with first non-orthologous sequence - 
Nosema_apis_2778_final.txt:315 Nosema_ceranae_2614_final.fas:315
0000046789|36873-37988|37	100.00%		NcORF-01609         	100.00%
Bootstrap support for 0000046789|36873-37988|37 as seed ortholog is 100%.
Bootstrap support for NcORF-01609 as seed ortholog is 100%.


Group of orthologs #417. Best score 315 bits
Score difference with first non-orthologous sequence - 
Nosema_apis_2778_final.txt:315 Nosema_ceranae_2614_final.fas:315
0000046841|1582-2073|163_	100.00%		NcORF-01530         	100.00%
Bootstrap support for 0000046841|1582-2073|163_ as seed ortholog is 100%.
Bootstrap support for NcORF-01530 as seed ortholog is 100%.


Group of orthologs #418. Best score 315 bits
Score difference with first non-orthologous sequence - 
Nosema_apis_2778_final.txt:315 Nosema_ceranae_2614_final.fas:315
0000046796|3916-4716|266_	100.00%		NcORF-02149         	100.00%
Bootstrap support for 0000046796|3916-4716|266_ as seed ortholog is 100%.
Bootstrap support for NcORF-02149 as seed ortholog is 100%.


Group of orthologs #419. Best score 314 bits
Score difference with first non-orthologous sequence - 
Nosema_apis_2778_final.txt:314 Nosema_ceranae_2614_final.fas:314
0000046623|5258-5929|223_	100.00%		NcORF-01586         	100.00%
Bootstrap support for 0000046623|5258-5929|223_ as seed ortholog is 100%.
Bootstrap support for NcORF-01586 as seed ortholog is 100%.


Group of orthologs #420. Best score 313 bits
Score difference with first non-orthologous sequence - 
Nosema_apis_2778_final.txt:313 Nosema_ceranae_2614_final.fas:313
0000047046|11237-11935|23	100.00%		NcORF-00318         	100.00%
Bootstrap support for 0000047046|11237-11935|23 as seed ortholog is 100%.
Bootstrap support for NcORF-00318 as seed ortholog is 100%.


Group of orthologs #421. Best score 313 bits
Score difference with first non-orthologous sequence - 
Nosema_apis_2778_final.txt:313 Nosema_ceranae_2614_final.fas:313
0000047048|29396-31201|60	100.00%		NcORF-00808         	100.00%
Bootstrap support for 0000047048|29396-31201|60 as seed ortholog is 100%.
Bootstrap support for NcORF-00808 as seed ortholog is 100%.


Group of orthologs #422. Best score 312 bits
Score difference with first non-orthologous sequence - 
Nosema_apis_2778_final.txt:182 Nosema_ceranae_2614_final.fas:312
0000046682|808-1758|316_a	100.00%		NcORF-01294         	100.00%
Bootstrap support for 0000046682|808-1758|316_a as seed ortholog is -1%.
Alternative seed ortholog is 0000046682|1818-2090|90_a (182 bits away from this cluster)
Bootstrap support for NcORF-01294 as seed ortholog is 100%.


Group of orthologs #423. Best score 311 bits
Score difference with first non-orthologous sequence - 
Nosema_apis_2778_final.txt:311 Nosema_ceranae_2614_final.fas:311
0000046785|11982-12587|20	100.00%		NcORF-00241         	100.00%
Bootstrap support for 0000046785|11982-12587|20 as seed ortholog is 100%.
Bootstrap support for NcORF-00241 as seed ortholog is 100%.


Group of orthologs #424. Best score 310 bits
Score difference with first non-orthologous sequence - 
Nosema_apis_2778_final.txt:310 Nosema_ceranae_2614_final.fas:310
0000047001|13984-15213|40	100.00%		NcORF-00918         	100.00%
0000046871|234-2165|512_a	92.05%		
Bootstrap support for 0000047001|13984-15213|40 as seed ortholog is 100%.
Bootstrap support for NcORF-00918 as seed ortholog is 100%.


Group of orthologs #425. Best score 309 bits
Score difference with first non-orthologous sequence - 
Nosema_apis_2778_final.txt:309 Nosema_ceranae_2614_final.fas:309
0000046885|11428-12120|23	100.00%		NcORF-00107         	100.00%
Bootstrap support for 0000046885|11428-12120|23 as seed ortholog is 100%.
Bootstrap support for NcORF-00107 as seed ortholog is 100%.


Group of orthologs #426. Best score 309 bits
Score difference with first non-orthologous sequence - 
Nosema_apis_2778_final.txt:309 Nosema_ceranae_2614_final.fas:309
0000047048|14070-14630|18	100.00%		NcORF-00546         	100.00%
Bootstrap support for 0000047048|14070-14630|18 as seed ortholog is 100%.
Bootstrap support for NcORF-00546 as seed ortholog is 100%.


Group of orthologs #427. Best score 309 bits
Score difference with first non-orthologous sequence - 
Nosema_apis_2778_final.txt:190 Nosema_ceranae_2614_final.fas:309
0000046899|6186-7090|283_	100.00%		NcORF-01820         	100.00%
Bootstrap support for 0000046899|6186-7090|283_ as seed ortholog is -1%.
Alternative seed ortholog is 0000046899|9013-9896|279_ (190 bits away from this cluster)
Bootstrap support for NcORF-01820 as seed ortholog is 100%.


Group of orthologs #428. Best score 308 bits
Score difference with first non-orthologous sequence - 
Nosema_apis_2778_final.txt:308 Nosema_ceranae_2614_final.fas:308
0000046857|6580-7428|282_	100.00%		NcORF-00093         	100.00%
Bootstrap support for 0000046857|6580-7428|282_ as seed ortholog is 100%.
Bootstrap support for NcORF-00093 as seed ortholog is 100%.


Group of orthologs #429. Best score 308 bits
Score difference with first non-orthologous sequence - 
Nosema_apis_2778_final.txt:258 Nosema_ceranae_2614_final.fas:231
0000046835|31643-33289|54	100.00%		NcORF-00412         	100.00%
Bootstrap support for 0000046835|31643-33289|54 as seed ortholog is -1%.
Alternative seed ortholog is 0000046637|25995-27205|36 (258 bits away from this cluster)
Bootstrap support for NcORF-00412 as seed ortholog is -1%.
Alternative seed ortholog is NcORF-01042 (231 bits away from this cluster)


Group of orthologs #430. Best score 308 bits
Score difference with first non-orthologous sequence - 
Nosema_apis_2778_final.txt:145 Nosema_ceranae_2614_final.fas:181
0000046637|23734-24630|29	100.00%		NcORF-01731         	100.00%
Bootstrap support for 0000046637|23734-24630|29 as seed ortholog is -1%.
Alternative seed ortholog is 0000046637|25995-27205|36 (145 bits away from this cluster)
Bootstrap support for NcORF-01731 as seed ortholog is -1%.
Alternative seed ortholog is NcORF-00835 (181 bits away from this cluster)


Group of orthologs #431. Best score 308 bits
Score difference with first non-orthologous sequence - 
Nosema_apis_2778_final.txt:308 Nosema_ceranae_2614_final.fas:308
0000046872|10658-11254|19	100.00%		NcORF-00725         	100.00%
Bootstrap support for 0000046872|10658-11254|19 as seed ortholog is 100%.
Bootstrap support for NcORF-00725 as seed ortholog is 100%.


Group of orthologs #432. Best score 308 bits
Score difference with first non-orthologous sequence - 
Nosema_apis_2778_final.txt:308 Nosema_ceranae_2614_final.fas:308
0000046833|4623-5264|213_	100.00%		NcORF-01108         	100.00%
Bootstrap support for 0000046833|4623-5264|213_ as seed ortholog is 100%.
Bootstrap support for NcORF-01108 as seed ortholog is 100%.


Group of orthologs #433. Best score 307 bits
Score difference with first non-orthologous sequence - 
Nosema_apis_2778_final.txt:307 Nosema_ceranae_2614_final.fas:307
0000046791|9461-10102|213	100.00%		NcORF-00960         	100.00%
Bootstrap support for 0000046791|9461-10102|213 as seed ortholog is 100%.
Bootstrap support for NcORF-00960 as seed ortholog is 100%.


Group of orthologs #434. Best score 307 bits
Score difference with first non-orthologous sequence - 
Nosema_apis_2778_final.txt:255 Nosema_ceranae_2614_final.fas:205
0000047032|10018-10623|20	100.00%		NcORF-00621         	100.00%
Bootstrap support for 0000047032|10018-10623|20 as seed ortholog is -1%.
Alternative seed ortholog is 0000047041|14888-15256|12 (255 bits away from this cluster)
Bootstrap support for NcORF-00621 as seed ortholog is -1%.
Alternative seed ortholog is NcORF-01084 (205 bits away from this cluster)


Group of orthologs #435. Best score 306 bits
Score difference with first non-orthologous sequence - 
Nosema_apis_2778_final.txt:306 Nosema_ceranae_2614_final.fas:306
0000046571|15930-16472|18	100.00%		NcORF-01060         	100.00%
Bootstrap support for 0000046571|15930-16472|18 as seed ortholog is 100%.
Bootstrap support for NcORF-01060 as seed ortholog is 100%.


Group of orthologs #436. Best score 306 bits
Score difference with first non-orthologous sequence - 
Nosema_apis_2778_final.txt:306 Nosema_ceranae_2614_final.fas:247
0000046818|6950-8053|367_	100.00%		NcORF-01878         	100.00%
Bootstrap support for 0000046818|6950-8053|367_ as seed ortholog is 100%.
Bootstrap support for NcORF-01878 as seed ortholog is -1%.
Alternative seed ortholog is NcORF-01042 (247 bits away from this cluster)


Group of orthologs #437. Best score 306 bits
Score difference with first non-orthologous sequence - 
Nosema_apis_2778_final.txt:306 Nosema_ceranae_2614_final.fas:306
0000046926|13682-15023|36	100.00%		NcORF-01329         	100.00%
Bootstrap support for 0000046926|13682-15023|36 as seed ortholog is 100%.
Bootstrap support for NcORF-01329 as seed ortholog is 100%.


Group of orthologs #438. Best score 305 bits
Score difference with first non-orthologous sequence - 
Nosema_apis_2778_final.txt:305 Nosema_ceranae_2614_final.fas:305
0000046814|20596-21261|22	100.00%		NcORF-00011         	100.00%
Bootstrap support for 0000046814|20596-21261|22 as seed ortholog is 100%.
Bootstrap support for NcORF-00011 as seed ortholog is 100%.


Group of orthologs #439. Best score 305 bits
Score difference with first non-orthologous sequence - 
Nosema_apis_2778_final.txt:305 Nosema_ceranae_2614_final.fas:305
0000047030|13371-13955|19	100.00%		NcORF-00193         	100.00%
Bootstrap support for 0000047030|13371-13955|19 as seed ortholog is 100%.
Bootstrap support for NcORF-00193 as seed ortholog is 100%.


Group of orthologs #440. Best score 304 bits
Score difference with first non-orthologous sequence - 
Nosema_apis_2778_final.txt:193 Nosema_ceranae_2614_final.fas:304
0000047049|676-2449|571_a	100.00%		NcORF-00632         	100.00%
0000046743|4332-4931|199_	12.49%		
Bootstrap support for 0000047049|676-2449|571_a as seed ortholog is -1%.
Alternative seed ortholog is 0000046743|5759-6355|198_ (193 bits away from this cluster)
Bootstrap support for NcORF-00632 as seed ortholog is 100%.


Group of orthologs #441. Best score 304 bits
Score difference with first non-orthologous sequence - 
Nosema_apis_2778_final.txt:237 Nosema_ceranae_2614_final.fas:238
0000047004|26782-29418|87	100.00%		NcORF-00461         	100.00%
Bootstrap support for 0000047004|26782-29418|87 as seed ortholog is -1%.
Alternative seed ortholog is 0000046998|4466-9244|1004 (237 bits away from this cluster)
Bootstrap support for NcORF-00461 as seed ortholog is -1%.
Alternative seed ortholog is NcORF-01733 (238 bits away from this cluster)


Group of orthologs #442. Best score 303 bits
Score difference with first non-orthologous sequence - 
Nosema_apis_2778_final.txt:303 Nosema_ceranae_2614_final.fas:303
0000046891|15856-16803|31	100.00%		NcORF-01192         	100.00%
Bootstrap support for 0000046891|15856-16803|31 as seed ortholog is 100%.
Bootstrap support for NcORF-01192 as seed ortholog is 100%.


Group of orthologs #443. Best score 303 bits
Score difference with first non-orthologous sequence - 
Nosema_apis_2778_final.txt:303 Nosema_ceranae_2614_final.fas:303
0000046928|5572-6576|334_	100.00%		NcORF-01371         	100.00%
Bootstrap support for 0000046928|5572-6576|334_ as seed ortholog is 100%.
Bootstrap support for NcORF-01371 as seed ortholog is 100%.


Group of orthologs #444. Best score 303 bits
Score difference with first non-orthologous sequence - 
Nosema_apis_2778_final.txt:303 Nosema_ceranae_2614_final.fas:303
0000046934|2769-3653|294_	100.00%		NcORF-01693         	100.00%
Bootstrap support for 0000046934|2769-3653|294_ as seed ortholog is 100%.
Bootstrap support for NcORF-01693 as seed ortholog is 100%.


Group of orthologs #445. Best score 302 bits
Score difference with first non-orthologous sequence - 
Nosema_apis_2778_final.txt:302 Nosema_ceranae_2614_final.fas:243
0000046773|724-2178|484_a	100.00%		NcORF-01278         	100.00%
Bootstrap support for 0000046773|724-2178|484_a as seed ortholog is 100%.
Bootstrap support for NcORF-01278 as seed ortholog is -1%.
Alternative seed ortholog is NcORF-01634 (243 bits away from this cluster)


Group of orthologs #446. Best score 302 bits
Score difference with first non-orthologous sequence - 
Nosema_apis_2778_final.txt:302 Nosema_ceranae_2614_final.fas:302
0000046588|11564-12502|31	100.00%		NcORF-02166         	100.00%
Bootstrap support for 0000046588|11564-12502|31 as seed ortholog is 100%.
Bootstrap support for NcORF-02166 as seed ortholog is 100%.


Group of orthologs #447. Best score 302 bits
Score difference with first non-orthologous sequence - 
Nosema_apis_2778_final.txt:302 Nosema_ceranae_2614_final.fas:302
0000046889|47033-47740|23	100.00%		NcORF-01299         	100.00%
Bootstrap support for 0000046889|47033-47740|23 as seed ortholog is 100%.
Bootstrap support for NcORF-01299 as seed ortholog is 100%.


Group of orthologs #448. Best score 301 bits
Score difference with first non-orthologous sequence - 
Nosema_apis_2778_final.txt:301 Nosema_ceranae_2614_final.fas:301
0000047003|14665-15408|24	100.00%		NcORF-00659         	100.00%
Bootstrap support for 0000047003|14665-15408|24 as seed ortholog is 100%.
Bootstrap support for NcORF-00659 as seed ortholog is 100%.


Group of orthologs #449. Best score 301 bits
Score difference with first non-orthologous sequence - 
Nosema_apis_2778_final.txt:238 Nosema_ceranae_2614_final.fas:242
0000046986|18409-19128|23	100.00%		NcORF-00816         	100.00%
Bootstrap support for 0000046986|18409-19128|23 as seed ortholog is -1%.
Alternative seed ortholog is 0000046876|222-908|228_aa (238 bits away from this cluster)
Bootstrap support for NcORF-00816 as seed ortholog is -1%.
Alternative seed ortholog is NcORF-00211 (242 bits away from this cluster)


Group of orthologs #450. Best score 301 bits
Score difference with first non-orthologous sequence - 
Nosema_apis_2778_final.txt:301 Nosema_ceranae_2614_final.fas:301
0000046789|22291-23261|29	100.00%		NcORF-02414         	100.00%
Bootstrap support for 0000046789|22291-23261|29 as seed ortholog is 100%.
Bootstrap support for NcORF-02414 as seed ortholog is 100%.


Group of orthologs #451. Best score 300 bits
Score difference with first non-orthologous sequence - 
Nosema_apis_2778_final.txt:131 Nosema_ceranae_2614_final.fas:224
0000046847|13094-14428|44	100.00%		NcORF-01307         	100.00%
Bootstrap support for 0000046847|13094-14428|44 as seed ortholog is -1%.
Alternative seed ortholog is 0000046847|11595-11975|12 (131 bits away from this cluster)
Bootstrap support for NcORF-01307 as seed ortholog is -1%.
Alternative seed ortholog is NcORF-01634 (224 bits away from this cluster)


Group of orthologs #452. Best score 300 bits
Score difference with first non-orthologous sequence - 
Nosema_apis_2778_final.txt:300 Nosema_ceranae_2614_final.fas:300
0000046952|20049-20585|17	100.00%		NcORF-00715         	100.00%
Bootstrap support for 0000046952|20049-20585|17 as seed ortholog is 100%.
Bootstrap support for NcORF-00715 as seed ortholog is 100%.


Group of orthologs #453. Best score 300 bits
Score difference with first non-orthologous sequence - 
Nosema_apis_2778_final.txt:178 Nosema_ceranae_2614_final.fas:300
0000047064|1518-2135|205_	100.00%		NcORF-00167         	100.00%
Bootstrap support for 0000047064|1518-2135|205_ as seed ortholog is -1%.
Alternative seed ortholog is 0000046909|2676-3041|121_ (178 bits away from this cluster)
Bootstrap support for NcORF-00167 as seed ortholog is 100%.


Group of orthologs #454. Best score 298 bits
Score difference with first non-orthologous sequence - 
Nosema_apis_2778_final.txt:111 Nosema_ceranae_2614_final.fas:298
0000046826|19181-20727|27	100.00%		NcORF-01373         	100.00%
Bootstrap support for 0000046826|19181-20727|27 as seed ortholog is -1%.
Alternative seed ortholog is 0000046928|961-1656|177_a (111 bits away from this cluster)
Bootstrap support for NcORF-01373 as seed ortholog is 100%.


Group of orthologs #455. Best score 298 bits
Score difference with first non-orthologous sequence - 
Nosema_apis_2778_final.txt:153 Nosema_ceranae_2614_final.fas:298
0000046861|5561-6403|280_	100.00%		NcORF-01614         	100.00%
Bootstrap support for 0000046861|5561-6403|280_ as seed ortholog is -1%.
Alternative seed ortholog is 0000046763|19435-20739|43 (153 bits away from this cluster)
Bootstrap support for NcORF-01614 as seed ortholog is 100%.


Group of orthologs #456. Best score 298 bits
Score difference with first non-orthologous sequence - 
Nosema_apis_2778_final.txt:298 Nosema_ceranae_2614_final.fas:248
0000047095|5314-5937|207_	100.00%		NcORF-00058         	100.00%
Bootstrap support for 0000047095|5314-5937|207_ as seed ortholog is 100%.
Bootstrap support for NcORF-00058 as seed ortholog is -1%.
Alternative seed ortholog is NcORF-00792 (248 bits away from this cluster)


Group of orthologs #457. Best score 297 bits
Score difference with first non-orthologous sequence - 
Nosema_apis_2778_final.txt:297 Nosema_ceranae_2614_final.fas:297
0000046989|2384-3019|211_	100.00%		NcORF-02002         	100.00%
0000046781|19210-19846|19	68.15%		
Bootstrap support for 0000046989|2384-3019|211_ as seed ortholog is 100%.
Bootstrap support for NcORF-02002 as seed ortholog is 100%.


Group of orthologs #458. Best score 297 bits
Score difference with first non-orthologous sequence - 
Nosema_apis_2778_final.txt:297 Nosema_ceranae_2614_final.fas:297
0000047035|6415-7095|226_	100.00%		NcORF-02335         	100.00%
Bootstrap support for 0000047035|6415-7095|226_ as seed ortholog is 100%.
Bootstrap support for NcORF-02335 as seed ortholog is 100%.


Group of orthologs #459. Best score 296 bits
Score difference with first non-orthologous sequence - 
Nosema_apis_2778_final.txt:34 Nosema_ceranae_2614_final.fas:98
0000046756|125-721|198_aa	100.00%		NcORF-00860         	100.00%
0000047059|4741-5469|242_	100.00%		
0000046685|14523-15251|24	91.75%		
0000047028|2730-3359|209_	48.42%		
0000046906|42502-43662|38	13.92%		
0000047075|3579-4226|215_	9.28%		
0000047057|114061-115272|	5.15%		
Bootstrap support for 0000046756|125-721|198_aa as seed ortholog is -1%.
Alternative seed ortholog is 0000047075|3624-4226|200_ (34 bits away from this cluster)
Bootstrap support for 0000047059|4741-5469|242_ as seed ortholog is -1%.
Alternative seed ortholog is 0000047075|3624-4226|200_ (34 bits away from this cluster)
Bootstrap support for NcORF-00860 as seed ortholog is -1%.
Alternative seed ortholog is NcORF-02025 (98 bits away from this cluster)


Group of orthologs #460. Best score 296 bits
Score difference with first non-orthologous sequence - 
Nosema_apis_2778_final.txt:296 Nosema_ceranae_2614_final.fas:296
0000046776|25561-26786|17	100.00%		NcORF-00155         	100.00%
Bootstrap support for 0000046776|25561-26786|17 as seed ortholog is 100%.
Bootstrap support for NcORF-00155 as seed ortholog is 100%.


Group of orthologs #461. Best score 296 bits
Score difference with first non-orthologous sequence - 
Nosema_apis_2778_final.txt:296 Nosema_ceranae_2614_final.fas:296
0000046665|6708-7391|227_	100.00%		NcORF-00853         	100.00%
Bootstrap support for 0000046665|6708-7391|227_ as seed ortholog is 100%.
Bootstrap support for NcORF-00853 as seed ortholog is 100%.


Group of orthologs #462. Best score 296 bits
Score difference with first non-orthologous sequence - 
Nosema_apis_2778_final.txt:296 Nosema_ceranae_2614_final.fas:296
0000046955|2250-3095|281_	100.00%		NcORF-01079         	100.00%
Bootstrap support for 0000046955|2250-3095|281_ as seed ortholog is 100%.
Bootstrap support for NcORF-01079 as seed ortholog is 100%.


Group of orthologs #463. Best score 295 bits
Score difference with first non-orthologous sequence - 
Nosema_apis_2778_final.txt:295 Nosema_ceranae_2614_final.fas:245
0000046812|14809-15504|23	100.00%		NcORF-00817         	100.00%
0000046986|19237-19930|17	13.58%		
Bootstrap support for 0000046812|14809-15504|23 as seed ortholog is 100%.
Bootstrap support for NcORF-00817 as seed ortholog is -1%.
Alternative seed ortholog is NcORF-00654 (245 bits away from this cluster)


Group of orthologs #464. Best score 295 bits
Score difference with first non-orthologous sequence - 
Nosema_apis_2778_final.txt:295 Nosema_ceranae_2614_final.fas:222
0000046824|11254-12012|25	100.00%		NcORF-00189         	100.00%
Bootstrap support for 0000046824|11254-12012|25 as seed ortholog is 100%.
Bootstrap support for NcORF-00189 as seed ortholog is -1%.
Alternative seed ortholog is NcORF-01840 (222 bits away from this cluster)


Group of orthologs #465. Best score 295 bits
Score difference with first non-orthologous sequence - 
Nosema_apis_2778_final.txt:295 Nosema_ceranae_2614_final.fas:295
0000046858|906-1619|237_a	100.00%		NcORF-00031         	100.00%
Bootstrap support for 0000046858|906-1619|237_a as seed ortholog is 100%.
Bootstrap support for NcORF-00031 as seed ortholog is 100%.


Group of orthologs #466. Best score 295 bits
Score difference with first non-orthologous sequence - 
Nosema_apis_2778_final.txt:295 Nosema_ceranae_2614_final.fas:295
0000047030|34038-34607|18	100.00%		NcORF-00426         	100.00%
Bootstrap support for 0000047030|34038-34607|18 as seed ortholog is 100%.
Bootstrap support for NcORF-00426 as seed ortholog is 100%.


Group of orthologs #467. Best score 295 bits
Score difference with first non-orthologous sequence - 
Nosema_apis_2778_final.txt:295 Nosema_ceranae_2614_final.fas:295
0000046986|14821-15938|32	100.00%		NcORF-00814         	100.00%
Bootstrap support for 0000046986|14821-15938|32 as seed ortholog is 100%.
Bootstrap support for NcORF-00814 as seed ortholog is 100%.


Group of orthologs #468. Best score 295 bits
Score difference with first non-orthologous sequence - 
Nosema_apis_2778_final.txt:28 Nosema_ceranae_2614_final.fas:295
0000046950|4017-4589|190_	100.00%		NcORF-02293         	100.00%
Bootstrap support for 0000046950|4017-4589|190_ as seed ortholog is -1%.
Alternative seed ortholog is 0000046950|3529-3975|148_ (28 bits away from this cluster)
Bootstrap support for NcORF-02293 as seed ortholog is 100%.


Group of orthologs #469. Best score 295 bits
Score difference with first non-orthologous sequence - 
Nosema_apis_2778_final.txt:295 Nosema_ceranae_2614_final.fas:295
0000047024|111014-112095|	100.00%		NcORF-02308         	100.00%
Bootstrap support for 0000047024|111014-112095| as seed ortholog is 100%.
Bootstrap support for NcORF-02308 as seed ortholog is 100%.


Group of orthologs #470. Best score 293 bits
Score difference with first non-orthologous sequence - 
Nosema_apis_2778_final.txt:293 Nosema_ceranae_2614_final.fas:293
0000046670|6100-6752|198_	100.00%		NcORF-00313         	100.00%
Bootstrap support for 0000046670|6100-6752|198_ as seed ortholog is 100%.
Bootstrap support for NcORF-00313 as seed ortholog is 100%.


Group of orthologs #471. Best score 293 bits
Score difference with first non-orthologous sequence - 
Nosema_apis_2778_final.txt:293 Nosema_ceranae_2614_final.fas:293
0000046833|16593-17282|22	100.00%		NcORF-01110         	100.00%
Bootstrap support for 0000046833|16593-17282|22 as seed ortholog is 100%.
Bootstrap support for NcORF-01110 as seed ortholog is 100%.


Group of orthologs #472. Best score 293 bits
Score difference with first non-orthologous sequence - 
Nosema_apis_2778_final.txt:293 Nosema_ceranae_2614_final.fas:293
0000047001|2502-3188|228_	100.00%		NcORF-00913         	100.00%
Bootstrap support for 0000047001|2502-3188|228_ as seed ortholog is 100%.
Bootstrap support for NcORF-00913 as seed ortholog is 100%.


Group of orthologs #473. Best score 293 bits
Score difference with first non-orthologous sequence - 
Nosema_apis_2778_final.txt:293 Nosema_ceranae_2614_final.fas:293
0000046901|27825-29078|41	100.00%		NcORF-01990         	100.00%
Bootstrap support for 0000046901|27825-29078|41 as seed ortholog is 100%.
Bootstrap support for NcORF-01990 as seed ortholog is 100%.


Group of orthologs #474. Best score 292 bits
Score difference with first non-orthologous sequence - 
Nosema_apis_2778_final.txt:292 Nosema_ceranae_2614_final.fas:292
0000046714|4044-5856|539_	100.00%		NcORF-02137         	100.00%
Bootstrap support for 0000046714|4044-5856|539_ as seed ortholog is 100%.
Bootstrap support for NcORF-02137 as seed ortholog is 100%.


Group of orthologs #475. Best score 292 bits
Score difference with first non-orthologous sequence - 
Nosema_apis_2778_final.txt:201 Nosema_ceranae_2614_final.fas:200
0000047004|25485-26126|21	100.00%		NcORF-00462         	100.00%
Bootstrap support for 0000047004|25485-26126|21 as seed ortholog is -1%.
Alternative seed ortholog is 0000047041|14888-15256|12 (201 bits away from this cluster)
Bootstrap support for NcORF-00462 as seed ortholog is -1%.
Alternative seed ortholog is NcORF-00792 (200 bits away from this cluster)


Group of orthologs #476. Best score 292 bits
Score difference with first non-orthologous sequence - 
Nosema_apis_2778_final.txt:292 Nosema_ceranae_2614_final.fas:292
0000047085|6727-7665|312_	100.00%		NcORF-01351         	100.00%
Bootstrap support for 0000047085|6727-7665|312_ as seed ortholog is 100%.
Bootstrap support for NcORF-01351 as seed ortholog is 100%.


Group of orthologs #477. Best score 291 bits
Score difference with first non-orthologous sequence - 
Nosema_apis_2778_final.txt:291 Nosema_ceranae_2614_final.fas:291
0000046800|20-1225|402_aa	100.00%		NcORF-02108         	100.00%
Bootstrap support for 0000046800|20-1225|402_aa as seed ortholog is 100%.
Bootstrap support for NcORF-02108 as seed ortholog is 100%.


Group of orthologs #478. Best score 291 bits
Score difference with first non-orthologous sequence - 
Nosema_apis_2778_final.txt:291 Nosema_ceranae_2614_final.fas:291
0000047032|49488-50225|24	100.00%		NcORF-00376         	100.00%
Bootstrap support for 0000047032|49488-50225|24 as seed ortholog is 100%.
Bootstrap support for NcORF-00376 as seed ortholog is 100%.


Group of orthologs #479. Best score 290 bits
Score difference with first non-orthologous sequence - 
Nosema_apis_2778_final.txt:290 Nosema_ceranae_2614_final.fas:290
0000046950|46-792|248_aa|	100.00%		NcORF-00203         	100.00%
Bootstrap support for 0000046950|46-792|248_aa| as seed ortholog is 100%.
Bootstrap support for NcORF-00203 as seed ortholog is 100%.


Group of orthologs #480. Best score 290 bits
Score difference with first non-orthologous sequence - 
Nosema_apis_2778_final.txt:290 Nosema_ceranae_2614_final.fas:290
0000046952|33633-34697|35	100.00%		NcORF-00722         	100.00%
Bootstrap support for 0000046952|33633-34697|35 as seed ortholog is 100%.
Bootstrap support for NcORF-00722 as seed ortholog is 100%.


Group of orthologs #481. Best score 290 bits
Score difference with first non-orthologous sequence - 
Nosema_apis_2778_final.txt:202 Nosema_ceranae_2614_final.fas:161
0000046982|27624-28469|28	100.00%		NcORF-01070         	100.00%
Bootstrap support for 0000046982|27624-28469|28 as seed ortholog is -1%.
Alternative seed ortholog is 0000046764|13695-14279|19 (202 bits away from this cluster)
Bootstrap support for NcORF-01070 as seed ortholog is -1%.
Alternative seed ortholog is NcORF-01653 (161 bits away from this cluster)


Group of orthologs #482. Best score 289 bits
Score difference with first non-orthologous sequence - 
Nosema_apis_2778_final.txt:289 Nosema_ceranae_2614_final.fas:289
0000047064|5864-7108|414_	100.00%		NcORF-00164         	100.00%
Bootstrap support for 0000047064|5864-7108|414_ as seed ortholog is 100%.
Bootstrap support for NcORF-00164 as seed ortholog is 100%.


Group of orthologs #483. Best score 288 bits
Score difference with first non-orthologous sequence - 
Nosema_apis_2778_final.txt:288 Nosema_ceranae_2614_final.fas:213
0000046818|16068-16646|19	100.00%		NcORF-00109         	100.00%
Bootstrap support for 0000046818|16068-16646|19 as seed ortholog is 100%.
Bootstrap support for NcORF-00109 as seed ortholog is -1%.
Alternative seed ortholog is NcORF-00353 (213 bits away from this cluster)


Group of orthologs #484. Best score 286 bits
Score difference with first non-orthologous sequence - 
Nosema_apis_2778_final.txt:202 Nosema_ceranae_2614_final.fas:286
0000046808|56160-59220|48	100.00%		NcORF-00133         	100.00%
Bootstrap support for 0000046808|56160-59220|48 as seed ortholog is -1%.
Alternative seed ortholog is 0000046791|902-1900|84_aa (202 bits away from this cluster)
Bootstrap support for NcORF-00133 as seed ortholog is 100%.


Group of orthologs #485. Best score 285 bits
Score difference with first non-orthologous sequence - 
Nosema_apis_2778_final.txt:285 Nosema_ceranae_2614_final.fas:285
0000046844|6056-6694|212_	100.00%		NcORF-01550         	100.00%
Bootstrap support for 0000046844|6056-6694|212_ as seed ortholog is 100%.
Bootstrap support for NcORF-01550 as seed ortholog is 100%.


Group of orthologs #486. Best score 285 bits
Score difference with first non-orthologous sequence - 
Nosema_apis_2778_final.txt:207 Nosema_ceranae_2614_final.fas:56
0000046950|52984-53907|30	100.00%		NcORF-02678         	100.00%
Bootstrap support for 0000046950|52984-53907|30 as seed ortholog is -1%.
Alternative seed ortholog is 0000046882|70775-72772|66 (207 bits away from this cluster)
Bootstrap support for NcORF-02678 as seed ortholog is -1%.
Alternative seed ortholog is NcORF-02475 (56 bits away from this cluster)


Group of orthologs #487. Best score 284 bits
Score difference with first non-orthologous sequence - 
Nosema_apis_2778_final.txt:199 Nosema_ceranae_2614_final.fas:184
0000046764|1815-2402|195_	100.00%		NcORF-00760         	100.00%
Bootstrap support for 0000046764|1815-2402|195_ as seed ortholog is -1%.
Alternative seed ortholog is 0000047041|14888-15256|12 (199 bits away from this cluster)
Bootstrap support for NcORF-00760 as seed ortholog is -1%.
Alternative seed ortholog is NcORF-00792 (184 bits away from this cluster)


Group of orthologs #488. Best score 284 bits
Score difference with first non-orthologous sequence - 
Nosema_apis_2778_final.txt:229 Nosema_ceranae_2614_final.fas:223
0000046682|2405-4621|738_	100.00%		NcORF-02106         	100.00%
Bootstrap support for 0000046682|2405-4621|738_ as seed ortholog is -1%.
Alternative seed ortholog is 0000047064|58231-59397|38 (229 bits away from this cluster)
Bootstrap support for NcORF-02106 as seed ortholog is -1%.
Alternative seed ortholog is NcORF-01135 (223 bits away from this cluster)


Group of orthologs #489. Best score 283 bits
Score difference with first non-orthologous sequence - 
Nosema_apis_2778_final.txt:216 Nosema_ceranae_2614_final.fas:228
0000046989|1321-1959|212_	100.00%		NcORF-01792         	100.00%
0000046781|18342-18776|14	5.30%		
Bootstrap support for 0000046989|1321-1959|212_ as seed ortholog is -1%.
Alternative seed ortholog is 0000047041|14888-15256|12 (216 bits away from this cluster)
Bootstrap support for NcORF-01792 as seed ortholog is -1%.
Alternative seed ortholog is NcORF-00792 (228 bits away from this cluster)


Group of orthologs #490. Best score 283 bits
Score difference with first non-orthologous sequence - 
Nosema_apis_2778_final.txt:283 Nosema_ceranae_2614_final.fas:283
0000047032|14108-14803|23	100.00%		NcORF-00623         	100.00%
Bootstrap support for 0000047032|14108-14803|23 as seed ortholog is 100%.
Bootstrap support for NcORF-00623 as seed ortholog is 100%.


Group of orthologs #491. Best score 283 bits
Score difference with first non-orthologous sequence - 
Nosema_apis_2778_final.txt:283 Nosema_ceranae_2614_final.fas:283
0000047031|2956-3672|238_	100.00%		NcORF-01303         	100.00%
Bootstrap support for 0000047031|2956-3672|238_ as seed ortholog is 100%.
Bootstrap support for NcORF-01303 as seed ortholog is 100%.


Group of orthologs #492. Best score 282 bits
Score difference with first non-orthologous sequence - 
Nosema_apis_2778_final.txt:96 Nosema_ceranae_2614_final.fas:188
0000046837|11039-11653|20	100.00%		NcORF-00481         	100.00%
Bootstrap support for 0000046837|11039-11653|20 as seed ortholog is -1%.
Alternative seed ortholog is 0000047041|14888-15256|12 (96 bits away from this cluster)
Bootstrap support for NcORF-00481 as seed ortholog is -1%.
Alternative seed ortholog is NcORF-00792 (188 bits away from this cluster)


Group of orthologs #493. Best score 282 bits
Score difference with first non-orthologous sequence - 
Nosema_apis_2778_final.txt:282 Nosema_ceranae_2614_final.fas:282
0000046996|5256-6068|270_	100.00%		NcORF-00086         	100.00%
Bootstrap support for 0000046996|5256-6068|270_ as seed ortholog is 100%.
Bootstrap support for NcORF-00086 as seed ortholog is 100%.


Group of orthologs #494. Best score 281 bits
Score difference with first non-orthologous sequence - 
Nosema_apis_2778_final.txt:281 Nosema_ceranae_2614_final.fas:281
0000046776|18556-19063|34	100.00%		NcORF-00151         	100.00%
Bootstrap support for 0000046776|18556-19063|34 as seed ortholog is 100%.
Bootstrap support for NcORF-00151 as seed ortholog is 100%.


Group of orthologs #495. Best score 281 bits
Score difference with first non-orthologous sequence - 
Nosema_apis_2778_final.txt:281 Nosema_ceranae_2614_final.fas:281
0000046846|3684-4193|169_	100.00%		NcORF-00739         	100.00%
Bootstrap support for 0000046846|3684-4193|169_ as seed ortholog is 100%.
Bootstrap support for NcORF-00739 as seed ortholog is 100%.


Group of orthologs #496. Best score 281 bits
Score difference with first non-orthologous sequence - 
Nosema_apis_2778_final.txt:281 Nosema_ceranae_2614_final.fas:281
0000046841|2619-3386|255_	100.00%		NcORF-01531         	100.00%
Bootstrap support for 0000046841|2619-3386|255_ as seed ortholog is 100%.
Bootstrap support for NcORF-01531 as seed ortholog is 100%.


Group of orthologs #497. Best score 281 bits
Score difference with first non-orthologous sequence - 
Nosema_apis_2778_final.txt:281 Nosema_ceranae_2614_final.fas:281
0000047050|43277-44266|32	100.00%		NcORF-01676         	100.00%
Bootstrap support for 0000047050|43277-44266|32 as seed ortholog is 100%.
Bootstrap support for NcORF-01676 as seed ortholog is 100%.


Group of orthologs #498. Best score 280 bits
Score difference with first non-orthologous sequence - 
Nosema_apis_2778_final.txt:280 Nosema_ceranae_2614_final.fas:280
0000046775|22-1166|369_aa	100.00%		NcORF-00059         	100.00%
Bootstrap support for 0000046775|22-1166|369_aa as seed ortholog is 100%.
Bootstrap support for NcORF-00059 as seed ortholog is 100%.


Group of orthologs #499. Best score 280 bits
Score difference with first non-orthologous sequence - 
Nosema_apis_2778_final.txt:187 Nosema_ceranae_2614_final.fas:280
0000046950|60817-62472|55	100.00%		NcORF-00742         	100.00%
Bootstrap support for 0000046950|60817-62472|55 as seed ortholog is -1%.
Alternative seed ortholog is 0000046950|60485-60790|10 (187 bits away from this cluster)
Bootstrap support for NcORF-00742 as seed ortholog is 100%.


Group of orthologs #500. Best score 280 bits
Score difference with first non-orthologous sequence - 
Nosema_apis_2778_final.txt:280 Nosema_ceranae_2614_final.fas:280
0000046985|22360-22929|18	100.00%		NcORF-00866         	100.00%
Bootstrap support for 0000046985|22360-22929|18 as seed ortholog is 100%.
Bootstrap support for NcORF-00866 as seed ortholog is 100%.


Group of orthologs #501. Best score 279 bits
Score difference with first non-orthologous sequence - 
Nosema_apis_2778_final.txt:198 Nosema_ceranae_2614_final.fas:218
0000046619|15434-16273|27	100.00%		NcORF-01828         	100.00%
0000046590|5075-5626|183_	17.89%		
Bootstrap support for 0000046619|15434-16273|27 as seed ortholog is -1%.
Alternative seed ortholog is 0000046955|18480-19217|24 (198 bits away from this cluster)
Bootstrap support for NcORF-01828 as seed ortholog is -1%.
Alternative seed ortholog is NcORF-00047 (218 bits away from this cluster)


Group of orthologs #502. Best score 279 bits
Score difference with first non-orthologous sequence - 
Nosema_apis_2778_final.txt:279 Nosema_ceranae_2614_final.fas:279
0000046901|12961-14133|39	100.00%		NcORF-00525         	100.00%
Bootstrap support for 0000046901|12961-14133|39 as seed ortholog is 100%.
Bootstrap support for NcORF-00525 as seed ortholog is 100%.


Group of orthologs #503. Best score 278 bits
Score difference with first non-orthologous sequence - 
Nosema_apis_2778_final.txt:278 Nosema_ceranae_2614_final.fas:278
0000046855|256-912|218_aa	100.00%		NcORF-01007         	100.00%
Bootstrap support for 0000046855|256-912|218_aa as seed ortholog is 100%.
Bootstrap support for NcORF-01007 as seed ortholog is 100%.


Group of orthologs #504. Best score 278 bits
Score difference with first non-orthologous sequence - 
Nosema_apis_2778_final.txt:113 Nosema_ceranae_2614_final.fas:278
0000047030|11350-12015|22	100.00%		NcORF-00194         	100.00%
Bootstrap support for 0000047030|11350-12015|22 as seed ortholog is -1%.
Alternative seed ortholog is 0000047030|11614-12015|13 (113 bits away from this cluster)
Bootstrap support for NcORF-00194 as seed ortholog is 100%.


Group of orthologs #505. Best score 276 bits
Score difference with first non-orthologous sequence - 
Nosema_apis_2778_final.txt:276 Nosema_ceranae_2614_final.fas:195
0000047004|11552-12286|24	100.00%		NcORF-00470         	100.00%
Bootstrap support for 0000047004|11552-12286|24 as seed ortholog is 100%.
Bootstrap support for NcORF-00470 as seed ortholog is -1%.
Alternative seed ortholog is NcORF-00471 (195 bits away from this cluster)


Group of orthologs #506. Best score 276 bits
Score difference with first non-orthologous sequence - 
Nosema_apis_2778_final.txt:276 Nosema_ceranae_2614_final.fas:276
0000046896|7468-8031|187_	100.00%		NcORF-01162         	100.00%
Bootstrap support for 0000046896|7468-8031|187_ as seed ortholog is 100%.
Bootstrap support for NcORF-01162 as seed ortholog is 100%.


Group of orthologs #507. Best score 276 bits
Score difference with first non-orthologous sequence - 
Nosema_apis_2778_final.txt:276 Nosema_ceranae_2614_final.fas:276
0000046896|8356-8838|160_	100.00%		NcORF-01164         	100.00%
Bootstrap support for 0000046896|8356-8838|160_ as seed ortholog is 100%.
Bootstrap support for NcORF-01164 as seed ortholog is 100%.


Group of orthologs #508. Best score 276 bits
Score difference with first non-orthologous sequence - 
Nosema_apis_2778_final.txt:224 Nosema_ceranae_2614_final.fas:190
0000047041|10561-11820|41	100.00%		NcORF-02319         	100.00%
Bootstrap support for 0000047041|10561-11820|41 as seed ortholog is -1%.
Alternative seed ortholog is 0000047041|12147-12548|13 (224 bits away from this cluster)
Bootstrap support for NcORF-02319 as seed ortholog is -1%.
Alternative seed ortholog is NcORF-02012 (190 bits away from this cluster)


Group of orthologs #509. Best score 275 bits
Score difference with first non-orthologous sequence - 
Nosema_apis_2778_final.txt:175 Nosema_ceranae_2614_final.fas:202
0000046654|5666-7139|223_	100.00%		NcORF-00787         	100.00%
Bootstrap support for 0000046654|5666-7139|223_ as seed ortholog is -1%.
Alternative seed ortholog is 0000046814|3262-4125|287_ (175 bits away from this cluster)
Bootstrap support for NcORF-00787 as seed ortholog is -1%.
Alternative seed ortholog is NcORF-00771 (202 bits away from this cluster)


Group of orthologs #510. Best score 275 bits
Score difference with first non-orthologous sequence - 
Nosema_apis_2778_final.txt:275 Nosema_ceranae_2614_final.fas:275
0000047049|39825-40541|23	100.00%		NcORF-02266         	100.00%
Bootstrap support for 0000047049|39825-40541|23 as seed ortholog is 100%.
Bootstrap support for NcORF-02266 as seed ortholog is 100%.


Group of orthologs #511. Best score 274 bits
Score difference with first non-orthologous sequence - 
Nosema_apis_2778_final.txt:274 Nosema_ceranae_2614_final.fas:274
0000046927|11388-12585|33	100.00%		NcORF-00392         	100.00%
Bootstrap support for 0000046927|11388-12585|33 as seed ortholog is 100%.
Bootstrap support for NcORF-00392 as seed ortholog is 100%.


Group of orthologs #512. Best score 273 bits
Score difference with first non-orthologous sequence - 
Nosema_apis_2778_final.txt:273 Nosema_ceranae_2614_final.fas:273
0000046830|514-2606|440_a	100.00%		NcORF-00983         	100.00%
0000046830|1741-3275|256_	31.52%		
Bootstrap support for 0000046830|514-2606|440_a as seed ortholog is 100%.
Bootstrap support for NcORF-00983 as seed ortholog is 100%.


Group of orthologs #513. Best score 273 bits
Score difference with first non-orthologous sequence - 
Nosema_apis_2778_final.txt:273 Nosema_ceranae_2614_final.fas:273
0000046920|34-1248|404_aa	100.00%		NcORF-01384         	100.00%
0000046907|800-1777|325_a	68.67%		
Bootstrap support for 0000046920|34-1248|404_aa as seed ortholog is 100%.
Bootstrap support for NcORF-01384 as seed ortholog is 100%.


Group of orthologs #514. Best score 273 bits
Score difference with first non-orthologous sequence - 
Nosema_apis_2778_final.txt:273 Nosema_ceranae_2614_final.fas:273
0000047049|49937-50851|30	100.00%		NcORF-00669         	100.00%
Bootstrap support for 0000047049|49937-50851|30 as seed ortholog is 100%.
Bootstrap support for NcORF-00669 as seed ortholog is 100%.


Group of orthologs #515. Best score 272 bits
Score difference with first non-orthologous sequence - 
Nosema_apis_2778_final.txt:272 Nosema_ceranae_2614_final.fas:272
0000046872|4870-5907|345_	100.00%		NcORF-00729         	100.00%
Bootstrap support for 0000046872|4870-5907|345_ as seed ortholog is 100%.
Bootstrap support for NcORF-00729 as seed ortholog is 100%.


Group of orthologs #516. Best score 272 bits
Score difference with first non-orthologous sequence - 
Nosema_apis_2778_final.txt:110 Nosema_ceranae_2614_final.fas:272
0000047013|864-1406|180_a	100.00%		NcORF-01068         	100.00%
Bootstrap support for 0000047013|864-1406|180_a as seed ortholog is -1%.
Alternative seed ortholog is 0000046982|39918-40339|10 (110 bits away from this cluster)
Bootstrap support for NcORF-01068 as seed ortholog is 100%.


Group of orthologs #517. Best score 271 bits
Score difference with first non-orthologous sequence - 
Nosema_apis_2778_final.txt:184 Nosema_ceranae_2614_final.fas:271
0000046826|18231-18704|15	100.00%		NcORF-01374         	100.00%
0000046928|258-731|157_aa	100.00%		
Bootstrap support for 0000046826|18231-18704|15 as seed ortholog is -1%.
Alternative seed ortholog is 0000046982|39918-40339|10 (184 bits away from this cluster)
Bootstrap support for 0000046928|258-731|157_aa as seed ortholog is -1%.
Alternative seed ortholog is 0000046982|39918-40339|10 (184 bits away from this cluster)
Bootstrap support for NcORF-01374 as seed ortholog is 100%.


Group of orthologs #518. Best score 271 bits
Score difference with first non-orthologous sequence - 
Nosema_apis_2778_final.txt:38 Nosema_ceranae_2614_final.fas:271
0000046886|26895-27644|24	100.00%		NcORF-00234         	100.00%
Bootstrap support for 0000046886|26895-27644|24 as seed ortholog is -1%.
Alternative seed ortholog is 0000046886|25975-26553|19 (38 bits away from this cluster)
Bootstrap support for NcORF-00234 as seed ortholog is 100%.


Group of orthologs #519. Best score 271 bits
Score difference with first non-orthologous sequence - 
Nosema_apis_2778_final.txt:271 Nosema_ceranae_2614_final.fas:271
0000046926|7523-8251|242_	100.00%		NcORF-00541         	100.00%
Bootstrap support for 0000046926|7523-8251|242_ as seed ortholog is 100%.
Bootstrap support for NcORF-00541 as seed ortholog is 100%.


Group of orthologs #520. Best score 271 bits
Score difference with first non-orthologous sequence - 
Nosema_apis_2778_final.txt:271 Nosema_ceranae_2614_final.fas:271
0000046887|21878-22774|29	100.00%		NcORF-01356         	100.00%
Bootstrap support for 0000046887|21878-22774|29 as seed ortholog is 100%.
Bootstrap support for NcORF-01356 as seed ortholog is 100%.


Group of orthologs #521. Best score 271 bits
Score difference with first non-orthologous sequence - 
Nosema_apis_2778_final.txt:271 Nosema_ceranae_2614_final.fas:218
0000047032|39934-41406|49	100.00%		NcORF-00373         	100.00%
Bootstrap support for 0000047032|39934-41406|49 as seed ortholog is 100%.
Bootstrap support for NcORF-00373 as seed ortholog is -1%.
Alternative seed ortholog is NcORF-00676 (218 bits away from this cluster)


Group of orthologs #522. Best score 271 bits
Score difference with first non-orthologous sequence - 
Nosema_apis_2778_final.txt:271 Nosema_ceranae_2614_final.fas:271
0000047032|17017-17622|20	100.00%		NcORF-00625         	100.00%
Bootstrap support for 0000047032|17017-17622|20 as seed ortholog is 100%.
Bootstrap support for NcORF-00625 as seed ortholog is 100%.


Group of orthologs #523. Best score 271 bits
Score difference with first non-orthologous sequence - 
Nosema_apis_2778_final.txt:271 Nosema_ceranae_2614_final.fas:271
0000047052|22311-22996|21	100.00%		NcORF-02015         	100.00%
Bootstrap support for 0000047052|22311-22996|21 as seed ortholog is 100%.
Bootstrap support for NcORF-02015 as seed ortholog is 100%.


Group of orthologs #524. Best score 271 bits
Score difference with first non-orthologous sequence - 
Nosema_apis_2778_final.txt:271 Nosema_ceranae_2614_final.fas:271
0000047075|38845-40275|47	100.00%		NcORF-02062         	100.00%
Bootstrap support for 0000047075|38845-40275|47 as seed ortholog is 100%.
Bootstrap support for NcORF-02062 as seed ortholog is 100%.


Group of orthologs #525. Best score 270 bits
Score difference with first non-orthologous sequence - 
Nosema_apis_2778_final.txt:270 Nosema_ceranae_2614_final.fas:270
0000046822|1411-1893|160_	100.00%		NcORF-00355         	100.00%
Bootstrap support for 0000046822|1411-1893|160_ as seed ortholog is 100%.
Bootstrap support for NcORF-00355 as seed ortholog is 100%.


Group of orthologs #526. Best score 269 bits
Score difference with first non-orthologous sequence - 
Nosema_apis_2778_final.txt:269 Nosema_ceranae_2614_final.fas:269
0000046885|9063-9628|177_	100.00%		NcORF-00106         	100.00%
Bootstrap support for 0000046885|9063-9628|177_ as seed ortholog is 100%.
Bootstrap support for NcORF-00106 as seed ortholog is 100%.


Group of orthologs #527. Best score 269 bits
Score difference with first non-orthologous sequence - 
Nosema_apis_2778_final.txt:59 Nosema_ceranae_2614_final.fas:51
0000047046|576-1292|238_a	100.00%		NcORF-00380         	100.00%
Bootstrap support for 0000047046|576-1292|238_a as seed ortholog is -1%.
Alternative seed ortholog is 0000047026|2129-2833|234_ (59 bits away from this cluster)
Bootstrap support for NcORF-00380 as seed ortholog is -1%.
Alternative seed ortholog is NcORF-00381 (51 bits away from this cluster)


Group of orthologs #528. Best score 269 bits
Score difference with first non-orthologous sequence - 
Nosema_apis_2778_final.txt:269 Nosema_ceranae_2614_final.fas:196
0000047048|4462-5109|215_	100.00%		NcORF-00530         	100.00%
Bootstrap support for 0000047048|4462-5109|215_ as seed ortholog is 100%.
Bootstrap support for NcORF-00530 as seed ortholog is -1%.
Alternative seed ortholog is NcORF-02123 (196 bits away from this cluster)


Group of orthologs #529. Best score 268 bits
Score difference with first non-orthologous sequence - 
Nosema_apis_2778_final.txt:268 Nosema_ceranae_2614_final.fas:268
0000047004|20455-21570|15	100.00%		NcORF-00466         	100.00%
Bootstrap support for 0000047004|20455-21570|15 as seed ortholog is 100%.
Bootstrap support for NcORF-00466 as seed ortholog is 100%.


Group of orthologs #530. Best score 268 bits
Score difference with first non-orthologous sequence - 
Nosema_apis_2778_final.txt:268 Nosema_ceranae_2614_final.fas:268
0000046940|1176-2830|261_	100.00%		NcORF-01064         	100.00%
Bootstrap support for 0000046940|1176-2830|261_ as seed ortholog is 100%.
Bootstrap support for NcORF-01064 as seed ortholog is 100%.


Group of orthologs #531. Best score 268 bits
Score difference with first non-orthologous sequence - 
Nosema_apis_2778_final.txt:97 Nosema_ceranae_2614_final.fas:119
0000047049|19213-20076|28	100.00%		NcORF-00634         	100.00%
Bootstrap support for 0000047049|19213-20076|28 as seed ortholog is -1%.
Alternative seed ortholog is 0000047049|20804-21826|34 (97 bits away from this cluster)
Bootstrap support for NcORF-00634 as seed ortholog is -1%.
Alternative seed ortholog is NcORF-01850 (119 bits away from this cluster)


Group of orthologs #532. Best score 267 bits
Score difference with first non-orthologous sequence - 
Nosema_apis_2778_final.txt:267 Nosema_ceranae_2614_final.fas:267
0000046814|14377-15033|21	100.00%		NcORF-00013         	100.00%
Bootstrap support for 0000046814|14377-15033|21 as seed ortholog is 100%.
Bootstrap support for NcORF-00013 as seed ortholog is 100%.


Group of orthologs #533. Best score 267 bits
Score difference with first non-orthologous sequence - 
Nosema_apis_2778_final.txt:267 Nosema_ceranae_2614_final.fas:267
0000046859|8966-9463|165_	100.00%		NcORF-00021         	100.00%
Bootstrap support for 0000046859|8966-9463|165_ as seed ortholog is 100%.
Bootstrap support for NcORF-00021 as seed ortholog is 100%.


Group of orthologs #534. Best score 267 bits
Score difference with first non-orthologous sequence - 
Nosema_apis_2778_final.txt:267 Nosema_ceranae_2614_final.fas:267
0000047032|16255-16677|14	100.00%		NcORF-00624         	100.00%
Bootstrap support for 0000047032|16255-16677|14 as seed ortholog is 100%.
Bootstrap support for NcORF-00624 as seed ortholog is 100%.


Group of orthologs #535. Best score 266 bits
Score difference with first non-orthologous sequence - 
Nosema_apis_2778_final.txt:266 Nosema_ceranae_2614_final.fas:266
0000046837|9118-10731|537	100.00%		NcORF-00480         	100.00%
0000047041|15564-17177|53	100.00%		
Bootstrap support for 0000046837|9118-10731|537 as seed ortholog is 100%.
Bootstrap support for 0000047041|15564-17177|53 as seed ortholog is 100%.
Bootstrap support for NcORF-00480 as seed ortholog is 100%.


Group of orthologs #536. Best score 266 bits
Score difference with first non-orthologous sequence - 
Nosema_apis_2778_final.txt:266 Nosema_ceranae_2614_final.fas:266
0000046822|14063-14557|16	100.00%		NcORF-00349         	100.00%
Bootstrap support for 0000046822|14063-14557|16 as seed ortholog is 100%.
Bootstrap support for NcORF-00349 as seed ortholog is 100%.


Group of orthologs #537. Best score 266 bits
Score difference with first non-orthologous sequence - 
Nosema_apis_2778_final.txt:266 Nosema_ceranae_2614_final.fas:266
0000046819|2086-2823|245_	100.00%		NcORF-01775         	100.00%
Bootstrap support for 0000046819|2086-2823|245_ as seed ortholog is 100%.
Bootstrap support for NcORF-01775 as seed ortholog is 100%.


Group of orthologs #538. Best score 266 bits
Score difference with first non-orthologous sequence - 
Nosema_apis_2778_final.txt:266 Nosema_ceranae_2614_final.fas:266
0000046960|5699-6229|176_	100.00%		NcORF-01401         	100.00%
Bootstrap support for 0000046960|5699-6229|176_ as seed ortholog is 100%.
Bootstrap support for NcORF-01401 as seed ortholog is 100%.


Group of orthologs #539. Best score 265 bits
Score difference with first non-orthologous sequence - 
Nosema_apis_2778_final.txt:265 Nosema_ceranae_2614_final.fas:265
0000046775|23805-24309|16	100.00%		NcORF-00068         	100.00%
Bootstrap support for 0000046775|23805-24309|16 as seed ortholog is 100%.
Bootstrap support for NcORF-00068 as seed ortholog is 100%.


Group of orthologs #540. Best score 264 bits
Score difference with first non-orthologous sequence - 
Nosema_apis_2778_final.txt:264 Nosema_ceranae_2614_final.fas:264
0000046887|29889-30548|21	100.00%		NcORF-00706         	100.00%
Bootstrap support for 0000046887|29889-30548|21 as seed ortholog is 100%.
Bootstrap support for NcORF-00706 as seed ortholog is 100%.


Group of orthologs #541. Best score 264 bits
Score difference with first non-orthologous sequence - 
Nosema_apis_2778_final.txt:264 Nosema_ceranae_2614_final.fas:264
0000046997|4501-5064|187_	100.00%		NcORF-01033         	100.00%
Bootstrap support for 0000046997|4501-5064|187_ as seed ortholog is 100%.
Bootstrap support for NcORF-01033 as seed ortholog is 100%.


Group of orthologs #542. Best score 263 bits
Score difference with first non-orthologous sequence - 
Nosema_apis_2778_final.txt:263 Nosema_ceranae_2614_final.fas:263
0000046821|7321-7839|172_	100.00%		NcORF-00036         	100.00%
0000046985|3586-4104|172_	100.00%		
Bootstrap support for 0000046821|7321-7839|172_ as seed ortholog is 100%.
Bootstrap support for 0000046985|3586-4104|172_ as seed ortholog is 100%.
Bootstrap support for NcORF-00036 as seed ortholog is 100%.


Group of orthologs #543. Best score 263 bits
Score difference with first non-orthologous sequence - 
Nosema_apis_2778_final.txt:263 Nosema_ceranae_2614_final.fas:263
0000046862|28240-28896|21	100.00%		NcORF-01266         	100.00%
Bootstrap support for 0000046862|28240-28896|21 as seed ortholog is 100%.
Bootstrap support for NcORF-01266 as seed ortholog is 100%.


Group of orthologs #544. Best score 263 bits
Score difference with first non-orthologous sequence - 
Nosema_apis_2778_final.txt:155 Nosema_ceranae_2614_final.fas:263
0000046891|2678-3277|199_	100.00%		NcORF-01047         	100.00%
Bootstrap support for 0000046891|2678-3277|199_ as seed ortholog is -1%.
Alternative seed ortholog is 0000046931|11312-11532|73 (155 bits away from this cluster)
Bootstrap support for NcORF-01047 as seed ortholog is 100%.


Group of orthologs #545. Best score 263 bits
Score difference with first non-orthologous sequence - 
Nosema_apis_2778_final.txt:263 Nosema_ceranae_2614_final.fas:263
0000046835|59237-60016|25	100.00%		NcORF-01832         	100.00%
Bootstrap support for 0000046835|59237-60016|25 as seed ortholog is 100%.
Bootstrap support for NcORF-01832 as seed ortholog is 100%.


Group of orthologs #546. Best score 263 bits
Score difference with first non-orthologous sequence - 
Nosema_apis_2778_final.txt:100 Nosema_ceranae_2614_final.fas:263
0000047007|78814-79587|25	100.00%		NcORF-01444         	100.00%
Bootstrap support for 0000047007|78814-79587|25 as seed ortholog is -1%.
Alternative seed ortholog is 0000047007|77764-78234|15 (100 bits away from this cluster)
Bootstrap support for NcORF-01444 as seed ortholog is 100%.


Group of orthologs #547. Best score 263 bits
Score difference with first non-orthologous sequence - 
Nosema_apis_2778_final.txt:199 Nosema_ceranae_2614_final.fas:205
0000047035|8493-9326|277_	100.00%		NcORF-02413         	100.00%
Bootstrap support for 0000047035|8493-9326|277_ as seed ortholog is -1%.
Alternative seed ortholog is 0000046996|19279-19890|20 (199 bits away from this cluster)
Bootstrap support for NcORF-02413 as seed ortholog is -1%.
Alternative seed ortholog is NcORF-00047 (205 bits away from this cluster)


Group of orthologs #548. Best score 262 bits
Score difference with first non-orthologous sequence - 
Nosema_apis_2778_final.txt:262 Nosema_ceranae_2614_final.fas:262
0000046820|4391-4903|170_	100.00%		NcORF-00484         	100.00%
Bootstrap support for 0000046820|4391-4903|170_ as seed ortholog is 100%.
Bootstrap support for NcORF-00484 as seed ortholog is 100%.


Group of orthologs #549. Best score 262 bits
Score difference with first non-orthologous sequence - 
Nosema_apis_2778_final.txt:262 Nosema_ceranae_2614_final.fas:262
0000046588|19634-20302|22	100.00%		NcORF-01886         	100.00%
Bootstrap support for 0000046588|19634-20302|22 as seed ortholog is 100%.
Bootstrap support for NcORF-01886 as seed ortholog is 100%.


Group of orthologs #550. Best score 262 bits
Score difference with first non-orthologous sequence - 
Nosema_apis_2778_final.txt:262 Nosema_ceranae_2614_final.fas:262
0000046952|15901-17783|37	100.00%		NcORF-00748         	100.00%
Bootstrap support for 0000046952|15901-17783|37 as seed ortholog is 100%.
Bootstrap support for NcORF-00748 as seed ortholog is 100%.


Group of orthologs #551. Best score 262 bits
Score difference with first non-orthologous sequence - 
Nosema_apis_2778_final.txt:210 Nosema_ceranae_2614_final.fas:262
0000047004|21804-22304|16	100.00%		NcORF-00465         	100.00%
Bootstrap support for 0000047004|21804-22304|16 as seed ortholog is -1%.
Alternative seed ortholog is 0000046982|39918-40339|10 (210 bits away from this cluster)
Bootstrap support for NcORF-00465 as seed ortholog is 100%.


Group of orthologs #552. Best score 261 bits
Score difference with first non-orthologous sequence - 
Nosema_apis_2778_final.txt:261 Nosema_ceranae_2614_final.fas:261
0000046870|5098-5796|232_	100.00%		NcORF-00703         	100.00%
0000046784|1-602|200_aa|P	67.86%		
Bootstrap support for 0000046870|5098-5796|232_ as seed ortholog is 100%.
Bootstrap support for NcORF-00703 as seed ortholog is 100%.


Group of orthologs #553. Best score 261 bits
Score difference with first non-orthologous sequence - 
Nosema_apis_2778_final.txt:261 Nosema_ceranae_2614_final.fas:261
0000046893|2391-3065|224_	100.00%		NcORF-01431         	100.00%
Bootstrap support for 0000046893|2391-3065|224_ as seed ortholog is 100%.
Bootstrap support for NcORF-01431 as seed ortholog is 100%.


Group of orthologs #554. Best score 261 bits
Score difference with first non-orthologous sequence - 
Nosema_apis_2778_final.txt:35 Nosema_ceranae_2614_final.fas:261
0000046953|21961-22647|22	100.00%		NcORF-01950         	100.00%
Bootstrap support for 0000046953|21961-22647|22 as seed ortholog is -1%.
Alternative seed ortholog is 0000046953|22991-24142|38 (35 bits away from this cluster)
Bootstrap support for NcORF-01950 as seed ortholog is 100%.


Group of orthologs #555. Best score 261 bits
Score difference with first non-orthologous sequence - 
Nosema_apis_2778_final.txt:261 Nosema_ceranae_2614_final.fas:261
0000046901|24011-24631|20	100.00%		NcORF-02305         	100.00%
Bootstrap support for 0000046901|24011-24631|20 as seed ortholog is 100%.
Bootstrap support for NcORF-02305 as seed ortholog is 100%.


Group of orthologs #556. Best score 260 bits
Score difference with first non-orthologous sequence - 
Nosema_apis_2778_final.txt:140 Nosema_ceranae_2614_final.fas:110
0000046925|18424-21837|98	100.00%		NcORF-02286         	100.00%
Bootstrap support for 0000046925|18424-21837|98 as seed ortholog is -1%.
Alternative seed ortholog is 0000046801|5594-9548|706_ (140 bits away from this cluster)
Bootstrap support for NcORF-02286 as seed ortholog is -1%.
Alternative seed ortholog is NcORF-01658 (110 bits away from this cluster)


Group of orthologs #557. Best score 260 bits
Score difference with first non-orthologous sequence - 
Nosema_apis_2778_final.txt:260 Nosema_ceranae_2614_final.fas:260
0000047049|76537-76992|15	100.00%		NcORF-01563         	100.00%
Bootstrap support for 0000047049|76537-76992|15 as seed ortholog is 100%.
Bootstrap support for NcORF-01563 as seed ortholog is 100%.


Group of orthologs #558. Best score 259 bits
Score difference with first non-orthologous sequence - 
Nosema_apis_2778_final.txt:259 Nosema_ceranae_2614_final.fas:259
0000046789|24142-24696|18	100.00%		NcORF-02615         	100.00%
Bootstrap support for 0000046789|24142-24696|18 as seed ortholog is 100%.
Bootstrap support for NcORF-02615 as seed ortholog is 100%.


Group of orthologs #559. Best score 258 bits
Score difference with first non-orthologous sequence - 
Nosema_apis_2778_final.txt:258 Nosema_ceranae_2614_final.fas:258
0000046843|31740-32483|24	100.00%		NcORF-00775         	100.00%
0000046999|667-1137|156_a	24.39%		
Bootstrap support for 0000046843|31740-32483|24 as seed ortholog is 100%.
Bootstrap support for NcORF-00775 as seed ortholog is 100%.


Group of orthologs #560. Best score 258 bits
Score difference with first non-orthologous sequence - 
Nosema_apis_2778_final.txt:258 Nosema_ceranae_2614_final.fas:258
0000047004|33860-34303|14	100.00%		NcORF-00458         	100.00%
Bootstrap support for 0000047004|33860-34303|14 as seed ortholog is 100%.
Bootstrap support for NcORF-00458 as seed ortholog is 100%.


Group of orthologs #561. Best score 257 bits
Score difference with first non-orthologous sequence - 
Nosema_apis_2778_final.txt:257 Nosema_ceranae_2614_final.fas:257
0000046781|16433-16975|18	100.00%		NcORF-01790         	100.00%
Bootstrap support for 0000046781|16433-16975|18 as seed ortholog is 100%.
Bootstrap support for NcORF-01790 as seed ortholog is 100%.


Group of orthologs #562. Best score 256 bits
Score difference with first non-orthologous sequence - 
Nosema_apis_2778_final.txt:256 Nosema_ceranae_2614_final.fas:256
0000046835|13844-14389|18	100.00%		NcORF-00405         	100.00%
Bootstrap support for 0000046835|13844-14389|18 as seed ortholog is 100%.
Bootstrap support for NcORF-00405 as seed ortholog is 100%.


Group of orthologs #563. Best score 256 bits
Score difference with first non-orthologous sequence - 
Nosema_apis_2778_final.txt:256 Nosema_ceranae_2614_final.fas:256
0000046926|15050-15649|19	100.00%		NcORF-00539         	100.00%
Bootstrap support for 0000046926|15050-15649|19 as seed ortholog is 100%.
Bootstrap support for NcORF-00539 as seed ortholog is 100%.


Group of orthologs #564. Best score 256 bits
Score difference with first non-orthologous sequence - 
Nosema_apis_2778_final.txt:256 Nosema_ceranae_2614_final.fas:256
0000046993|150-1073|307_a	100.00%		NcORF-00690         	100.00%
Bootstrap support for 0000046993|150-1073|307_a as seed ortholog is 100%.
Bootstrap support for NcORF-00690 as seed ortholog is 100%.


Group of orthologs #565. Best score 255 bits
Score difference with first non-orthologous sequence - 
Nosema_apis_2778_final.txt:255 Nosema_ceranae_2614_final.fas:255
0000046817|884-2266|421_a	100.00%		NcORF-00075         	100.00%
Bootstrap support for 0000046817|884-2266|421_a as seed ortholog is 100%.
Bootstrap support for NcORF-00075 as seed ortholog is 100%.


Group of orthologs #566. Best score 255 bits
Score difference with first non-orthologous sequence - 
Nosema_apis_2778_final.txt:255 Nosema_ceranae_2614_final.fas:255
0000046852|9656-10234|192	100.00%		NcORF-00578         	100.00%
Bootstrap support for 0000046852|9656-10234|192 as seed ortholog is 100%.
Bootstrap support for NcORF-00578 as seed ortholog is 100%.


Group of orthologs #567. Best score 255 bits
Score difference with first non-orthologous sequence - 
Nosema_apis_2778_final.txt:255 Nosema_ceranae_2614_final.fas:255
0000047004|3729-4794|267_	100.00%		NcORF-00473         	100.00%
Bootstrap support for 0000047004|3729-4794|267_ as seed ortholog is 100%.
Bootstrap support for NcORF-00473 as seed ortholog is 100%.


Group of orthologs #568. Best score 255 bits
Score difference with first non-orthologous sequence - 
Nosema_apis_2778_final.txt:255 Nosema_ceranae_2614_final.fas:255
0000046986|6702-7406|234_	100.00%		NcORF-00812         	100.00%
Bootstrap support for 0000046986|6702-7406|234_ as seed ortholog is 100%.
Bootstrap support for NcORF-00812 as seed ortholog is 100%.


Group of orthologs #569. Best score 254 bits
Score difference with first non-orthologous sequence - 
Nosema_apis_2778_final.txt:254 Nosema_ceranae_2614_final.fas:254
0000046903|1565-2899|444_	100.00%		NcORF-00386         	100.00%
0000046903|2162-2899|245_	37.77%		
Bootstrap support for 0000046903|1565-2899|444_ as seed ortholog is 100%.
Bootstrap support for NcORF-00386 as seed ortholog is 100%.


Group of orthologs #570. Best score 254 bits
Score difference with first non-orthologous sequence - 
Nosema_apis_2778_final.txt:254 Nosema_ceranae_2614_final.fas:254
0000046818|4730-6600|290_	100.00%		NcORF-01879         	100.00%
Bootstrap support for 0000046818|4730-6600|290_ as seed ortholog is 100%.
Bootstrap support for NcORF-01879 as seed ortholog is 100%.


Group of orthologs #571. Best score 254 bits
Score difference with first non-orthologous sequence - 
Nosema_apis_2778_final.txt:254 Nosema_ceranae_2614_final.fas:254
0000046976|13743-14550|18	100.00%		NcORF-00796         	100.00%
Bootstrap support for 0000046976|13743-14550|18 as seed ortholog is 100%.
Bootstrap support for NcORF-00796 as seed ortholog is 100%.


Group of orthologs #572. Best score 254 bits
Score difference with first non-orthologous sequence - 
Nosema_apis_2778_final.txt:254 Nosema_ceranae_2614_final.fas:254
0000046808|30415-30933|17	100.00%		NcORF-02140         	100.00%
Bootstrap support for 0000046808|30415-30933|17 as seed ortholog is 100%.
Bootstrap support for NcORF-02140 as seed ortholog is 100%.


Group of orthologs #573. Best score 253 bits
Score difference with first non-orthologous sequence - 
Nosema_apis_2778_final.txt:253 Nosema_ceranae_2614_final.fas:253
0000046871|6763-7608|281_	100.00%		NcORF-00920         	100.00%
Bootstrap support for 0000046871|6763-7608|281_ as seed ortholog is 100%.
Bootstrap support for NcORF-00920 as seed ortholog is 100%.


Group of orthologs #574. Best score 253 bits
Score difference with first non-orthologous sequence - 
Nosema_apis_2778_final.txt:177 Nosema_ceranae_2614_final.fas:253
0000046995|464-910|148_aa	100.00%		NcORF-00647         	100.00%
Bootstrap support for 0000046995|464-910|148_aa as seed ortholog is -1%.
Alternative seed ortholog is 0000046982|39918-40339|10 (177 bits away from this cluster)
Bootstrap support for NcORF-00647 as seed ortholog is 100%.


Group of orthologs #575. Best score 253 bits
Score difference with first non-orthologous sequence - 
Nosema_apis_2778_final.txt:172 Nosema_ceranae_2614_final.fas:253
0000046884|18397-19416|33	100.00%		NcORF-01428         	100.00%
Bootstrap support for 0000046884|18397-19416|33 as seed ortholog is -1%.
Alternative seed ortholog is 0000046884|18032-18280|82 (172 bits away from this cluster)
Bootstrap support for NcORF-01428 as seed ortholog is 100%.


Group of orthologs #576. Best score 252 bits
Score difference with first non-orthologous sequence - 
Nosema_apis_2778_final.txt:252 Nosema_ceranae_2614_final.fas:252
0000046899|2449-3641|349_	100.00%		NcORF-02290         	100.00%
0000046866|1624-2391|255_	43.41%		
Bootstrap support for 0000046899|2449-3641|349_ as seed ortholog is 100%.
Bootstrap support for NcORF-02290 as seed ortholog is 100%.


Group of orthologs #577. Best score 252 bits
Score difference with first non-orthologous sequence - 
Nosema_apis_2778_final.txt:252 Nosema_ceranae_2614_final.fas:252
0000046872|27371-28691|20	100.00%		NcORF-00842         	100.00%
Bootstrap support for 0000046872|27371-28691|20 as seed ortholog is 100%.
Bootstrap support for NcORF-00842 as seed ortholog is 100%.


Group of orthologs #578. Best score 252 bits
Score difference with first non-orthologous sequence - 
Nosema_apis_2778_final.txt:252 Nosema_ceranae_2614_final.fas:252
0000046884|19528-20673|38	100.00%		NcORF-01427         	100.00%
Bootstrap support for 0000046884|19528-20673|38 as seed ortholog is 100%.
Bootstrap support for NcORF-01427 as seed ortholog is 100%.


Group of orthologs #579. Best score 251 bits
Score difference with first non-orthologous sequence - 
Nosema_apis_2778_final.txt:251 Nosema_ceranae_2614_final.fas:251
0000047001|491-1063|190_a	100.00%		NcORF-00114         	100.00%
Bootstrap support for 0000047001|491-1063|190_a as seed ortholog is 100%.
Bootstrap support for NcORF-00114 as seed ortholog is 100%.


Group of orthologs #580. Best score 251 bits
Score difference with first non-orthologous sequence - 
Nosema_apis_2778_final.txt:251 Nosema_ceranae_2614_final.fas:251
0000046887|19040-19933|29	100.00%		NcORF-01355         	100.00%
Bootstrap support for 0000046887|19040-19933|29 as seed ortholog is 100%.
Bootstrap support for NcORF-01355 as seed ortholog is 100%.


Group of orthologs #581. Best score 251 bits
Score difference with first non-orthologous sequence - 
Nosema_apis_2778_final.txt:251 Nosema_ceranae_2614_final.fas:251
0000047024|55263-56474|40	100.00%		NcORF-01584         	100.00%
Bootstrap support for 0000047024|55263-56474|40 as seed ortholog is 100%.
Bootstrap support for NcORF-01584 as seed ortholog is 100%.


Group of orthologs #582. Best score 251 bits
Score difference with first non-orthologous sequence - 
Nosema_apis_2778_final.txt:251 Nosema_ceranae_2614_final.fas:251
0000047075|22872-23954|36	100.00%		NcORF-02351         	100.00%
Bootstrap support for 0000047075|22872-23954|36 as seed ortholog is 100%.
Bootstrap support for NcORF-02351 as seed ortholog is 100%.


Group of orthologs #583. Best score 250 bits
Score difference with first non-orthologous sequence - 
Nosema_apis_2778_final.txt:250 Nosema_ceranae_2614_final.fas:250
0000047054|67495-69558|68	100.00%		NcORF-02261         	100.00%
0000047054|65051-65896|28	21.93%		
Bootstrap support for 0000047054|67495-69558|68 as seed ortholog is 100%.
Bootstrap support for NcORF-02261 as seed ortholog is 100%.


Group of orthologs #584. Best score 250 bits
Score difference with first non-orthologous sequence - 
Nosema_apis_2778_final.txt:200 Nosema_ceranae_2614_final.fas:250
0000046998|1839-2684|281_	100.00%		NcORF-01153         	100.00%
Bootstrap support for 0000046998|1839-2684|281_ as seed ortholog is -1%.
Alternative seed ortholog is 0000047027|3577-4101|174_ (200 bits away from this cluster)
Bootstrap support for NcORF-01153 as seed ortholog is 100%.


Group of orthologs #585. Best score 249 bits
Score difference with first non-orthologous sequence - 
Nosema_apis_2778_final.txt:249 Nosema_ceranae_2614_final.fas:249
0000047048|32104-32679|19	100.00%		NcORF-00807         	100.00%
Bootstrap support for 0000047048|32104-32679|19 as seed ortholog is 100%.
Bootstrap support for NcORF-00807 as seed ortholog is 100%.


Group of orthologs #586. Best score 248 bits
Score difference with first non-orthologous sequence - 
Nosema_apis_2778_final.txt:248 Nosema_ceranae_2614_final.fas:248
0000046857|2716-3365|204_	100.00%		NcORF-00092         	100.00%
Bootstrap support for 0000046857|2716-3365|204_ as seed ortholog is 100%.
Bootstrap support for NcORF-00092 as seed ortholog is 100%.


Group of orthologs #587. Best score 248 bits
Score difference with first non-orthologous sequence - 
Nosema_apis_2778_final.txt:248 Nosema_ceranae_2614_final.fas:248
0000046931|6521-8454|401_	100.00%		NcORF-01045         	100.00%
Bootstrap support for 0000046931|6521-8454|401_ as seed ortholog is 100%.
Bootstrap support for NcORF-01045 as seed ortholog is 100%.


Group of orthologs #588. Best score 248 bits
Score difference with first non-orthologous sequence - 
Nosema_apis_2778_final.txt:248 Nosema_ceranae_2614_final.fas:248
0000046929|7819-8277|152_	100.00%		NcORF-01699         	100.00%
Bootstrap support for 0000046929|7819-8277|152_ as seed ortholog is 100%.
Bootstrap support for NcORF-01699 as seed ortholog is 100%.


Group of orthologs #589. Best score 248 bits
Score difference with first non-orthologous sequence - 
Nosema_apis_2778_final.txt:175 Nosema_ceranae_2614_final.fas:248
0000047099|27360-27875|17	100.00%		NcORF-00498         	100.00%
Bootstrap support for 0000047099|27360-27875|17 as seed ortholog is -1%.
Alternative seed ortholog is 0000047099|24881-26536|19 (175 bits away from this cluster)
Bootstrap support for NcORF-00498 as seed ortholog is 100%.


Group of orthologs #590. Best score 247 bits
Score difference with first non-orthologous sequence - 
Nosema_apis_2778_final.txt:247 Nosema_ceranae_2614_final.fas:247
0000046818|14412-15375|23	100.00%		NcORF-00110         	100.00%
Bootstrap support for 0000046818|14412-15375|23 as seed ortholog is 100%.
Bootstrap support for NcORF-00110 as seed ortholog is 100%.


Group of orthologs #591. Best score 246 bits
Score difference with first non-orthologous sequence - 
Nosema_apis_2778_final.txt:246 Nosema_ceranae_2614_final.fas:246
0000046681|6060-6965|301_	100.00%		NcORF-01297         	100.00%
0000046889|51034-51660|20	44.99%		
Bootstrap support for 0000046681|6060-6965|301_ as seed ortholog is 100%.
Bootstrap support for NcORF-01297 as seed ortholog is 100%.


Group of orthologs #592. Best score 246 bits
Score difference with first non-orthologous sequence - 
Nosema_apis_2778_final.txt:190 Nosema_ceranae_2614_final.fas:173
0000046597|6361-8757|798_	100.00%		NcORF-00120         	100.00%
Bootstrap support for 0000046597|6361-8757|798_ as seed ortholog is -1%.
Alternative seed ortholog is 0000047071|8857-9705|282_ (190 bits away from this cluster)
Bootstrap support for NcORF-00120 as seed ortholog is -1%.
Alternative seed ortholog is NcORF-01008 (173 bits away from this cluster)


Group of orthologs #593. Best score 246 bits
Score difference with first non-orthologous sequence - 
Nosema_apis_2778_final.txt:246 Nosema_ceranae_2614_final.fas:178
0000046808|47932-51993|56	100.00%		NcORF-00955         	100.00%
Bootstrap support for 0000046808|47932-51993|56 as seed ortholog is 100%.
Bootstrap support for NcORF-00955 as seed ortholog is -1%.
Alternative seed ortholog is NcORF-01962 (178 bits away from this cluster)


Group of orthologs #594. Best score 246 bits
Score difference with first non-orthologous sequence - 
Nosema_apis_2778_final.txt:246 Nosema_ceranae_2614_final.fas:246
0000046588|15880-16569|22	100.00%		NcORF-01884         	100.00%
Bootstrap support for 0000046588|15880-16569|22 as seed ortholog is 100%.
Bootstrap support for NcORF-01884 as seed ortholog is 100%.


Group of orthologs #595. Best score 246 bits
Score difference with first non-orthologous sequence - 
Nosema_apis_2778_final.txt:246 Nosema_ceranae_2614_final.fas:246
0000047007|52063-52755|23	100.00%		NcORF-00642         	100.00%
Bootstrap support for 0000047007|52063-52755|23 as seed ortholog is 100%.
Bootstrap support for NcORF-00642 as seed ortholog is 100%.


Group of orthologs #596. Best score 246 bits
Score difference with first non-orthologous sequence - 
Nosema_apis_2778_final.txt:246 Nosema_ceranae_2614_final.fas:246
0000047094|27659-28556|27	100.00%		NcORF-01102         	100.00%
Bootstrap support for 0000047094|27659-28556|27 as seed ortholog is 100%.
Bootstrap support for NcORF-01102 as seed ortholog is 100%.


Group of orthologs #597. Best score 245 bits
Score difference with first non-orthologous sequence - 
Nosema_apis_2778_final.txt:245 Nosema_ceranae_2614_final.fas:189
0000047030|4110-7421|1103	100.00%		NcORF-00196         	100.00%
Bootstrap support for 0000047030|4110-7421|1103 as seed ortholog is 100%.
Bootstrap support for NcORF-00196 as seed ortholog is -1%.
Alternative seed ortholog is NcORF-01353 (189 bits away from this cluster)


Group of orthologs #598. Best score 245 bits
Score difference with first non-orthologous sequence - 
Nosema_apis_2778_final.txt:245 Nosema_ceranae_2614_final.fas:104
0000046888|7247-7702|151_	100.00%		NcORF-01244         	100.00%
Bootstrap support for 0000046888|7247-7702|151_ as seed ortholog is 100%.
Bootstrap support for NcORF-01244 as seed ortholog is -1%.
Alternative seed ortholog is NcORF-00260 (104 bits away from this cluster)


Group of orthologs #599. Best score 245 bits
Score difference with first non-orthologous sequence - 
Nosema_apis_2778_final.txt:152 Nosema_ceranae_2614_final.fas:137
0000046852|10368-10957|18	100.00%		NcORF-02513         	100.00%
Bootstrap support for 0000046852|10368-10957|18 as seed ortholog is -1%.
Alternative seed ortholog is 0000047041|14888-15256|12 (152 bits away from this cluster)
Bootstrap support for NcORF-02513 as seed ortholog is -1%.
Alternative seed ortholog is NcORF-00792 (137 bits away from this cluster)


Group of orthologs #600. Best score 243 bits
Score difference with first non-orthologous sequence - 
Nosema_apis_2778_final.txt:243 Nosema_ceranae_2614_final.fas:243
0000046590|2248-3860|524_	100.00%		NcORF-01827         	100.00%
0000046619|16480-18815|60	85.63%		
Bootstrap support for 0000046590|2248-3860|524_ as seed ortholog is 100%.
Bootstrap support for NcORF-01827 as seed ortholog is 100%.


Group of orthologs #601. Best score 243 bits
Score difference with first non-orthologous sequence - 
Nosema_apis_2778_final.txt:243 Nosema_ceranae_2614_final.fas:243
0000046833|22316-25223|29	100.00%		NcORF-01111         	100.00%
Bootstrap support for 0000046833|22316-25223|29 as seed ortholog is 100%.
Bootstrap support for NcORF-01111 as seed ortholog is 100%.


Group of orthologs #602. Best score 243 bits
Score difference with first non-orthologous sequence - 
Nosema_apis_2778_final.txt:243 Nosema_ceranae_2614_final.fas:243
0000046952|8875-9830|282_	100.00%		NcORF-00745         	100.00%
Bootstrap support for 0000046952|8875-9830|282_ as seed ortholog is 100%.
Bootstrap support for NcORF-00745 as seed ortholog is 100%.


Group of orthologs #603. Best score 243 bits
Score difference with first non-orthologous sequence - 
Nosema_apis_2778_final.txt:243 Nosema_ceranae_2614_final.fas:243
0000046876|12140-12961|27	100.00%		NcORF-01928         	100.00%
Bootstrap support for 0000046876|12140-12961|27 as seed ortholog is 100%.
Bootstrap support for NcORF-01928 as seed ortholog is 100%.


Group of orthologs #604. Best score 243 bits
Score difference with first non-orthologous sequence - 
Nosema_apis_2778_final.txt:243 Nosema_ceranae_2614_final.fas:243
0000046911|11212-12126|30	100.00%		NcORF-01707         	100.00%
Bootstrap support for 0000046911|11212-12126|30 as seed ortholog is 100%.
Bootstrap support for NcORF-01707 as seed ortholog is 100%.


Group of orthologs #605. Best score 243 bits
Score difference with first non-orthologous sequence - 
Nosema_apis_2778_final.txt:243 Nosema_ceranae_2614_final.fas:243
0000047094|7841-8410|189_	100.00%		NcORF-00393         	100.00%
Bootstrap support for 0000047094|7841-8410|189_ as seed ortholog is 100%.
Bootstrap support for NcORF-00393 as seed ortholog is 100%.


Group of orthologs #606. Best score 242 bits
Score difference with first non-orthologous sequence - 
Nosema_apis_2778_final.txt:242 Nosema_ceranae_2614_final.fas:242
0000047030|921-1775|284_a	100.00%		NcORF-00198         	100.00%
Bootstrap support for 0000047030|921-1775|284_a as seed ortholog is 100%.
Bootstrap support for NcORF-00198 as seed ortholog is 100%.


Group of orthologs #607. Best score 242 bits
Score difference with first non-orthologous sequence - 
Nosema_apis_2778_final.txt:242 Nosema_ceranae_2614_final.fas:242
0000047075|28821-29477|21	100.00%		NcORF-01618         	100.00%
Bootstrap support for 0000047075|28821-29477|21 as seed ortholog is 100%.
Bootstrap support for NcORF-01618 as seed ortholog is 100%.


Group of orthologs #608. Best score 241 bits
Score difference with first non-orthologous sequence - 
Nosema_apis_2778_final.txt:241 Nosema_ceranae_2614_final.fas:241
0000046781|13525-14349|27	100.00%		NcORF-01495         	100.00%
Bootstrap support for 0000046781|13525-14349|27 as seed ortholog is 100%.
Bootstrap support for NcORF-01495 as seed ortholog is 100%.


Group of orthologs #609. Best score 241 bits
Score difference with first non-orthologous sequence - 
Nosema_apis_2778_final.txt:241 Nosema_ceranae_2614_final.fas:241
0000046841|6888-7838|316_	100.00%		NcORF-01741         	100.00%
Bootstrap support for 0000046841|6888-7838|316_ as seed ortholog is 100%.
Bootstrap support for NcORF-01741 as seed ortholog is 100%.


Group of orthologs #610. Best score 241 bits
Score difference with first non-orthologous sequence - 
Nosema_apis_2778_final.txt:241 Nosema_ceranae_2614_final.fas:241
0000046843|5151-5657|168_	100.00%		NcORF-02161         	100.00%
Bootstrap support for 0000046843|5151-5657|168_ as seed ortholog is 100%.
Bootstrap support for NcORF-02161 as seed ortholog is 100%.


Group of orthologs #611. Best score 241 bits
Score difference with first non-orthologous sequence - 
Nosema_apis_2778_final.txt:241 Nosema_ceranae_2614_final.fas:241
0000046894|442-1140|232_a	100.00%		NcORF-01858         	100.00%
Bootstrap support for 0000046894|442-1140|232_a as seed ortholog is 100%.
Bootstrap support for NcORF-01858 as seed ortholog is 100%.


Group of orthologs #612. Best score 241 bits
Score difference with first non-orthologous sequence - 
Nosema_apis_2778_final.txt:241 Nosema_ceranae_2614_final.fas:241
0000047084|10291-11567|41	100.00%		NcORF-00510         	100.00%
Bootstrap support for 0000047084|10291-11567|41 as seed ortholog is 100%.
Bootstrap support for NcORF-00510 as seed ortholog is 100%.


Group of orthologs #613. Best score 241 bits
Score difference with first non-orthologous sequence - 
Nosema_apis_2778_final.txt:241 Nosema_ceranae_2614_final.fas:241
0000047092|16723-17247|17	100.00%		NcORF-01261         	100.00%
Bootstrap support for 0000047092|16723-17247|17 as seed ortholog is 100%.
Bootstrap support for NcORF-01261 as seed ortholog is 100%.


Group of orthologs #614. Best score 240 bits
Score difference with first non-orthologous sequence - 
Nosema_apis_2778_final.txt:240 Nosema_ceranae_2614_final.fas:240
0000046776|17045-17647|20	100.00%		NcORF-00150         	100.00%
Bootstrap support for 0000046776|17045-17647|20 as seed ortholog is 100%.
Bootstrap support for NcORF-00150 as seed ortholog is 100%.


Group of orthologs #615. Best score 240 bits
Score difference with first non-orthologous sequence - 
Nosema_apis_2778_final.txt:240 Nosema_ceranae_2614_final.fas:149
0000046901|26160-27005|28	100.00%		NcORF-02580         	100.00%
Bootstrap support for 0000046901|26160-27005|28 as seed ortholog is 100%.
Bootstrap support for NcORF-02580 as seed ortholog is -1%.
Alternative seed ortholog is NcORF-02569 (149 bits away from this cluster)


Group of orthologs #616. Best score 239 bits
Score difference with first non-orthologous sequence - 
Nosema_apis_2778_final.txt:239 Nosema_ceranae_2614_final.fas:50
0000047076|556-2091|511_a	100.00%		NcORF-02500         	100.00%
0000046709|36-1713|402_aa	24.91%		
0000046933|17869-22214|76	5.94%		
Bootstrap support for 0000047076|556-2091|511_a as seed ortholog is 100%.
Bootstrap support for NcORF-02500 as seed ortholog is -1%.
Alternative seed ortholog is NcORF-02640 (50 bits away from this cluster)


Group of orthologs #617. Best score 239 bits
Score difference with first non-orthologous sequence - 
Nosema_apis_2778_final.txt:239 Nosema_ceranae_2614_final.fas:175
0000046682|22133-23224|36	100.00%		NcORF-02130         	100.00%
0000047081|3063-4154|363_	100.00%		
Bootstrap support for 0000046682|22133-23224|36 as seed ortholog is 100%.
Bootstrap support for 0000047081|3063-4154|363_ as seed ortholog is 100%.
Bootstrap support for NcORF-02130 as seed ortholog is -1%.
Alternative seed ortholog is NcORF-02777 (175 bits away from this cluster)


Group of orthologs #618. Best score 239 bits
Score difference with first non-orthologous sequence - 
Nosema_apis_2778_final.txt:239 Nosema_ceranae_2614_final.fas:239
0000046775|12518-13222|23	100.00%		NcORF-00062         	100.00%
Bootstrap support for 0000046775|12518-13222|23 as seed ortholog is 100%.
Bootstrap support for NcORF-00062 as seed ortholog is 100%.


Group of orthologs #619. Best score 239 bits
Score difference with first non-orthologous sequence - 
Nosema_apis_2778_final.txt:239 Nosema_ceranae_2614_final.fas:239
0000046825|4170-4856|228_	100.00%		NcORF-00686         	100.00%
Bootstrap support for 0000046825|4170-4856|228_ as seed ortholog is 100%.
Bootstrap support for NcORF-00686 as seed ortholog is 100%.


Group of orthologs #620. Best score 239 bits
Score difference with first non-orthologous sequence - 
Nosema_apis_2778_final.txt:239 Nosema_ceranae_2614_final.fas:239
0000046899|23332-24716|44	100.00%		NcORF-01341         	100.00%
Bootstrap support for 0000046899|23332-24716|44 as seed ortholog is 100%.
Bootstrap support for NcORF-01341 as seed ortholog is 100%.


Group of orthologs #621. Best score 239 bits
Score difference with first non-orthologous sequence - 
Nosema_apis_2778_final.txt:186 Nosema_ceranae_2614_final.fas:239
0000047007|54720-55774|33	100.00%		NcORF-00644         	100.00%
Bootstrap support for 0000047007|54720-55774|33 as seed ortholog is -1%.
Alternative seed ortholog is 0000046718|5258-6688|476_ (186 bits away from this cluster)
Bootstrap support for NcORF-00644 as seed ortholog is 100%.


Group of orthologs #622. Best score 239 bits
Score difference with first non-orthologous sequence - 
Nosema_apis_2778_final.txt:239 Nosema_ceranae_2614_final.fas:239
0000046922|7233-7838|201_	100.00%		NcORF-01362         	100.00%
Bootstrap support for 0000046922|7233-7838|201_ as seed ortholog is 100%.
Bootstrap support for NcORF-01362 as seed ortholog is 100%.


Group of orthologs #623. Best score 239 bits
Score difference with first non-orthologous sequence - 
Nosema_apis_2778_final.txt:59 Nosema_ceranae_2614_final.fas:239
0000047002|3110-3667|185_	100.00%		NcORF-02053         	100.00%
Bootstrap support for 0000047002|3110-3667|185_ as seed ortholog is -1%.
Alternative seed ortholog is 0000047002|1181-1891|236_ (59 bits away from this cluster)
Bootstrap support for NcORF-02053 as seed ortholog is 100%.


Group of orthologs #624. Best score 238 bits
Score difference with first non-orthologous sequence - 
Nosema_apis_2778_final.txt:238 Nosema_ceranae_2614_final.fas:128
0000047059|735-1328|197_a	100.00%		NcORF-01194         	100.00%
0000046677|1386-1979|138_	28.31%		
Bootstrap support for 0000047059|735-1328|197_a as seed ortholog is 100%.
Bootstrap support for NcORF-01194 as seed ortholog is -1%.
Alternative seed ortholog is NcORF-01193 (128 bits away from this cluster)


Group of orthologs #625. Best score 238 bits
Score difference with first non-orthologous sequence - 
Nosema_apis_2778_final.txt:238 Nosema_ceranae_2614_final.fas:238
0000046772|20766-21677|30	100.00%		NcORF-00879         	100.00%
Bootstrap support for 0000046772|20766-21677|30 as seed ortholog is 100%.
Bootstrap support for NcORF-00879 as seed ortholog is 100%.


Group of orthologs #626. Best score 238 bits
Score difference with first non-orthologous sequence - 
Nosema_apis_2778_final.txt:238 Nosema_ceranae_2614_final.fas:238
0000046850|7319-8182|287_	100.00%		NcORF-00831         	100.00%
Bootstrap support for 0000046850|7319-8182|287_ as seed ortholog is 100%.
Bootstrap support for NcORF-00831 as seed ortholog is 100%.


Group of orthologs #627. Best score 238 bits
Score difference with first non-orthologous sequence - 
Nosema_apis_2778_final.txt:238 Nosema_ceranae_2614_final.fas:238
0000047003|19419-20339|30	100.00%		NcORF-00662         	100.00%
Bootstrap support for 0000047003|19419-20339|30 as seed ortholog is 100%.
Bootstrap support for NcORF-00662 as seed ortholog is 100%.


Group of orthologs #628. Best score 237 bits
Score difference with first non-orthologous sequence - 
Nosema_apis_2778_final.txt:71 Nosema_ceranae_2614_final.fas:237
0000046882|803-1999|398_a	100.00%		NcORF-01458         	100.00%
0000046856|36760-38170|23	27.30%		
Bootstrap support for 0000046882|803-1999|398_a as seed ortholog is -1%.
Alternative seed ortholog is 0000046882|3391-4284|297_ (71 bits away from this cluster)
Bootstrap support for NcORF-01458 as seed ortholog is 100%.


Group of orthologs #629. Best score 237 bits
Score difference with first non-orthologous sequence - 
Nosema_apis_2778_final.txt:122 Nosema_ceranae_2614_final.fas:237
0000046886|30383-31332|31	100.00%		NcORF-00231         	100.00%
Bootstrap support for 0000046886|30383-31332|31 as seed ortholog is -1%.
Alternative seed ortholog is 0000047052|1-366|122_aa|c (122 bits away from this cluster)
Bootstrap support for NcORF-00231 as seed ortholog is 100%.


Group of orthologs #630. Best score 237 bits
Score difference with first non-orthologous sequence - 
Nosema_apis_2778_final.txt:237 Nosema_ceranae_2614_final.fas:237
0000046841|16477-17037|18	100.00%		NcORF-01744         	100.00%
Bootstrap support for 0000046841|16477-17037|18 as seed ortholog is 100%.
Bootstrap support for NcORF-01744 as seed ortholog is 100%.


Group of orthologs #631. Best score 236 bits
Score difference with first non-orthologous sequence - 
Nosema_apis_2778_final.txt:236 Nosema_ceranae_2614_final.fas:236
0000046926|2441-3343|281_	100.00%		NcORF-01327         	100.00%
0000046763|20987-22230|19	25.15%		
Bootstrap support for 0000046926|2441-3343|281_ as seed ortholog is 100%.
Bootstrap support for NcORF-01327 as seed ortholog is 100%.


Group of orthologs #632. Best score 236 bits
Score difference with first non-orthologous sequence - 
Nosema_apis_2778_final.txt:236 Nosema_ceranae_2614_final.fas:236
0000046882|10545-10961|13	100.00%		NcORF-00413         	100.00%
Bootstrap support for 0000046882|10545-10961|13 as seed ortholog is 100%.
Bootstrap support for NcORF-00413 as seed ortholog is 100%.


Group of orthologs #633. Best score 236 bits
Score difference with first non-orthologous sequence - 
Nosema_apis_2778_final.txt:102 Nosema_ceranae_2614_final.fas:236
0000046898|1396-1773|125_	100.00%		NcORF-01073         	100.00%
Bootstrap support for 0000046898|1396-1773|125_ as seed ortholog is -1%.
Alternative seed ortholog is 0000046898|1025-1240|71_a (102 bits away from this cluster)
Bootstrap support for NcORF-01073 as seed ortholog is 100%.


Group of orthologs #634. Best score 236 bits
Score difference with first non-orthologous sequence - 
Nosema_apis_2778_final.txt:142 Nosema_ceranae_2614_final.fas:181
0000046950|25913-26347|14	100.00%		NcORF-00900         	100.00%
Bootstrap support for 0000046950|25913-26347|14 as seed ortholog is -1%.
Alternative seed ortholog is 0000046955|18480-19217|24 (142 bits away from this cluster)
Bootstrap support for NcORF-00900 as seed ortholog is -1%.
Alternative seed ortholog is NcORF-00047 (181 bits away from this cluster)


Group of orthologs #635. Best score 236 bits
Score difference with first non-orthologous sequence - 
Nosema_apis_2778_final.txt:236 Nosema_ceranae_2614_final.fas:111
0000046962|14011-15017|22	100.00%		NcORF-02624         	100.00%
Bootstrap support for 0000046962|14011-15017|22 as seed ortholog is 100%.
Bootstrap support for NcORF-02624 as seed ortholog is -1%.
Alternative seed ortholog is NcORF-02640 (111 bits away from this cluster)


Group of orthologs #636. Best score 235 bits
Score difference with first non-orthologous sequence - 
Nosema_apis_2778_final.txt:235 Nosema_ceranae_2614_final.fas:235
0000046862|4841-6159|185_	100.00%		NcORF-00569         	100.00%
Bootstrap support for 0000046862|4841-6159|185_ as seed ortholog is 100%.
Bootstrap support for NcORF-00569 as seed ortholog is 100%.


Group of orthologs #637. Best score 235 bits
Score difference with first non-orthologous sequence - 
Nosema_apis_2778_final.txt:235 Nosema_ceranae_2614_final.fas:235
0000046981|17392-18036|21	100.00%		NcORF-01103         	100.00%
Bootstrap support for 0000046981|17392-18036|21 as seed ortholog is 100%.
Bootstrap support for NcORF-01103 as seed ortholog is 100%.


Group of orthologs #638. Best score 235 bits
Score difference with first non-orthologous sequence - 
Nosema_apis_2778_final.txt:235 Nosema_ceranae_2614_final.fas:235
0000046981|7942-8325|127_	100.00%		NcORF-01554         	100.00%
Bootstrap support for 0000046981|7942-8325|127_ as seed ortholog is 100%.
Bootstrap support for NcORF-01554 as seed ortholog is 100%.


Group of orthologs #639. Best score 234 bits
Score difference with first non-orthologous sequence - 
Nosema_apis_2778_final.txt:234 Nosema_ceranae_2614_final.fas:234
0000046724|12328-12942|20	100.00%		NcORF-02150         	100.00%
0000046796|1500-2114|204_	100.00%		
Bootstrap support for 0000046724|12328-12942|20 as seed ortholog is 100%.
Bootstrap support for 0000046796|1500-2114|204_ as seed ortholog is 100%.
Bootstrap support for NcORF-02150 as seed ortholog is 100%.


Group of orthologs #640. Best score 234 bits
Score difference with first non-orthologous sequence - 
Nosema_apis_2778_final.txt:234 Nosema_ceranae_2614_final.fas:234
0000046822|13220-13729|16	100.00%		NcORF-00350         	100.00%
Bootstrap support for 0000046822|13220-13729|16 as seed ortholog is 100%.
Bootstrap support for NcORF-00350 as seed ortholog is 100%.


Group of orthologs #641. Best score 234 bits
Score difference with first non-orthologous sequence - 
Nosema_apis_2778_final.txt:234 Nosema_ceranae_2614_final.fas:234
0000046723|27916-28700|22	100.00%		NcORF-02100         	100.00%
Bootstrap support for 0000046723|27916-28700|22 as seed ortholog is 100%.
Bootstrap support for NcORF-02100 as seed ortholog is 100%.


Group of orthologs #642. Best score 234 bits
Score difference with first non-orthologous sequence - 
Nosema_apis_2778_final.txt:179 Nosema_ceranae_2614_final.fas:234
0000046984|20448-21029|19	100.00%		NcORF-00519         	100.00%
Bootstrap support for 0000046984|20448-21029|19 as seed ortholog is -1%.
Alternative seed ortholog is 0000046982|39918-40339|10 (179 bits away from this cluster)
Bootstrap support for NcORF-00519 as seed ortholog is 100%.


Group of orthologs #643. Best score 233 bits
Score difference with first non-orthologous sequence - 
Nosema_apis_2778_final.txt:27 Nosema_ceranae_2614_final.fas:233
0000046985|14943-15647|23	100.00%		NcORF-00861         	100.00%
Bootstrap support for 0000046985|14943-15647|23 as seed ortholog is -1%.
Alternative seed ortholog is 0000046985|15707-16225|17 (27 bits away from this cluster)
Bootstrap support for NcORF-00861 as seed ortholog is 100%.


Group of orthologs #644. Best score 233 bits
Score difference with first non-orthologous sequence - 
Nosema_apis_2778_final.txt:233 Nosema_ceranae_2614_final.fas:233
0000047079|3992-6491|462_	100.00%		NcORF-01947         	100.00%
Bootstrap support for 0000047079|3992-6491|462_ as seed ortholog is 100%.
Bootstrap support for NcORF-01947 as seed ortholog is 100%.


Group of orthologs #645. Best score 233 bits
Score difference with first non-orthologous sequence - 
Nosema_apis_2778_final.txt:233 Nosema_ceranae_2614_final.fas:233
0000047031|56093-56869|25	100.00%		NcORF-02604         	100.00%
Bootstrap support for 0000047031|56093-56869|25 as seed ortholog is 100%.
Bootstrap support for NcORF-02604 as seed ortholog is 100%.


Group of orthologs #646. Best score 232 bits
Score difference with first non-orthologous sequence - 
Nosema_apis_2778_final.txt:57 Nosema_ceranae_2614_final.fas:165
0000047055|12-974|320_aa|	100.00%		NcORF-02773         	100.00%
0000046772|793-2439|548_a	8.00%		
0000047017|759-2156|465_a	7.75%		
Bootstrap support for 0000047055|12-974|320_aa| as seed ortholog is -1%.
Alternative seed ortholog is 0000047016|6938-7315|125_ (57 bits away from this cluster)
Bootstrap support for NcORF-02773 as seed ortholog is -1%.
Alternative seed ortholog is NcORF-01488 (165 bits away from this cluster)


Group of orthologs #647. Best score 232 bits
Score difference with first non-orthologous sequence - 
Nosema_apis_2778_final.txt:232 Nosema_ceranae_2614_final.fas:232
0000046872|25832-26269|14	100.00%		NcORF-00843         	100.00%
Bootstrap support for 0000046872|25832-26269|14 as seed ortholog is 100%.
Bootstrap support for NcORF-00843 as seed ortholog is 100%.


Group of orthologs #648. Best score 231 bits
Score difference with first non-orthologous sequence - 
Nosema_apis_2778_final.txt:231 Nosema_ceranae_2614_final.fas:231
0000046714|9641-11806|636	100.00%		NcORF-01202         	100.00%
0000046714|10056-11378|44	59.70%		
Bootstrap support for 0000046714|9641-11806|636 as seed ortholog is 100%.
Bootstrap support for NcORF-01202 as seed ortholog is 100%.


Group of orthologs #649. Best score 231 bits
Score difference with first non-orthologous sequence - 
Nosema_apis_2778_final.txt:231 Nosema_ceranae_2614_final.fas:231
0000047064|28238-28981|24	100.00%		NcORF-00280         	100.00%
0000047064|27678-29026|35	19.84%		
Bootstrap support for 0000047064|28238-28981|24 as seed ortholog is 100%.
Bootstrap support for NcORF-00280 as seed ortholog is 100%.


Group of orthologs #650. Best score 231 bits
Score difference with first non-orthologous sequence - 
Nosema_apis_2778_final.txt:231 Nosema_ceranae_2614_final.fas:231
0000046967|10757-11185|14	100.00%		NcORF-00494         	100.00%
Bootstrap support for 0000046967|10757-11185|14 as seed ortholog is 100%.
Bootstrap support for NcORF-00494 as seed ortholog is 100%.


Group of orthologs #651. Best score 231 bits
Score difference with first non-orthologous sequence - 
Nosema_apis_2778_final.txt:231 Nosema_ceranae_2614_final.fas:231
0000046882|26319-26750|14	100.00%		NcORF-02301         	100.00%
Bootstrap support for 0000046882|26319-26750|14 as seed ortholog is 100%.
Bootstrap support for NcORF-02301 as seed ortholog is 100%.


Group of orthologs #652. Best score 231 bits
Score difference with first non-orthologous sequence - 
Nosema_apis_2778_final.txt:231 Nosema_ceranae_2614_final.fas:231
0000047024|104423-106093|	100.00%		NcORF-01390         	100.00%
Bootstrap support for 0000047024|104423-106093| as seed ortholog is 100%.
Bootstrap support for NcORF-01390 as seed ortholog is 100%.


Group of orthologs #653. Best score 231 bits
Score difference with first non-orthologous sequence - 
Nosema_apis_2778_final.txt:231 Nosema_ceranae_2614_final.fas:231
0000047081|4874-6067|397_	100.00%		NcORF-01749         	100.00%
Bootstrap support for 0000047081|4874-6067|397_ as seed ortholog is 100%.
Bootstrap support for NcORF-01749 as seed ortholog is 100%.


Group of orthologs #654. Best score 230 bits
Score difference with first non-orthologous sequence - 
Nosema_apis_2778_final.txt:230 Nosema_ceranae_2614_final.fas:230
0000046665|9296-9916|206_	100.00%		NcORF-00855         	100.00%
Bootstrap support for 0000046665|9296-9916|206_ as seed ortholog is 100%.
Bootstrap support for NcORF-00855 as seed ortholog is 100%.


Group of orthologs #655. Best score 230 bits
Score difference with first non-orthologous sequence - 
Nosema_apis_2778_final.txt:230 Nosema_ceranae_2614_final.fas:230
0000046774|2542-3048|168_	100.00%		NcORF-00753         	100.00%
Bootstrap support for 0000046774|2542-3048|168_ as seed ortholog is 100%.
Bootstrap support for NcORF-00753 as seed ortholog is 100%.


Group of orthologs #656. Best score 229 bits
Score difference with first non-orthologous sequence - 
Nosema_apis_2778_final.txt:229 Nosema_ceranae_2614_final.fas:229
0000047048|8338-8835|165_	100.00%		NcORF-00527         	100.00%
Bootstrap support for 0000047048|8338-8835|165_ as seed ortholog is 100%.
Bootstrap support for NcORF-00527 as seed ortholog is 100%.


Group of orthologs #657. Best score 229 bits
Score difference with first non-orthologous sequence - 
Nosema_apis_2778_final.txt:229 Nosema_ceranae_2614_final.fas:229
0000047048|14877-15326|14	100.00%		NcORF-00545         	100.00%
Bootstrap support for 0000047048|14877-15326|14 as seed ortholog is 100%.
Bootstrap support for NcORF-00545 as seed ortholog is 100%.


Group of orthologs #658. Best score 229 bits
Score difference with first non-orthologous sequence - 
Nosema_apis_2778_final.txt:2 Nosema_ceranae_2614_final.fas:229
0000047034|2914-3888|324_	100.00%		NcORF-01229         	100.00%
Bootstrap support for 0000047034|2914-3888|324_ as seed ortholog is -1%.
Alternative seed ortholog is 0000047034|3973-4659|228_ (2 bits away from this cluster)
Bootstrap support for NcORF-01229 as seed ortholog is 100%.


Group of orthologs #659. Best score 229 bits
Score difference with first non-orthologous sequence - 
Nosema_apis_2778_final.txt:170 Nosema_ceranae_2614_final.fas:99
0000047092|44675-45532|28	100.00%		NcORF-02224         	100.00%
Bootstrap support for 0000047092|44675-45532|28 as seed ortholog is -1%.
Alternative seed ortholog is 0000047052|17492-17767|91 (170 bits away from this cluster)
Bootstrap support for NcORF-02224 as seed ortholog is -1%.
Alternative seed ortholog is NcORF-01840 (99 bits away from this cluster)


Group of orthologs #660. Best score 228 bits
Score difference with first non-orthologous sequence - 
Nosema_apis_2778_final.txt:228 Nosema_ceranae_2614_final.fas:228
0000046774|6394-7233|279_	100.00%		NcORF-00751         	100.00%
0000046940|13736-14574|24	75.52%		
Bootstrap support for 0000046774|6394-7233|279_ as seed ortholog is 100%.
Bootstrap support for NcORF-00751 as seed ortholog is 100%.


Group of orthologs #661. Best score 228 bits
Score difference with first non-orthologous sequence - 
Nosema_apis_2778_final.txt:228 Nosema_ceranae_2614_final.fas:228
0000046909|8376-9719|447_	100.00%		NcORF-00168         	100.00%
Bootstrap support for 0000046909|8376-9719|447_ as seed ortholog is 100%.
Bootstrap support for NcORF-00168 as seed ortholog is 100%.


Group of orthologs #662. Best score 228 bits
Score difference with first non-orthologous sequence - 
Nosema_apis_2778_final.txt:228 Nosema_ceranae_2614_final.fas:228
0000046952|32218-33057|27	100.00%		NcORF-00721         	100.00%
Bootstrap support for 0000046952|32218-33057|27 as seed ortholog is 100%.
Bootstrap support for NcORF-00721 as seed ortholog is 100%.


Group of orthologs #663. Best score 227 bits
Score difference with first non-orthologous sequence - 
Nosema_apis_2778_final.txt:227 Nosema_ceranae_2614_final.fas:227
0000047081|36554-37141|19	100.00%		NcORF-02567         	100.00%
0000047081|38860-39246|12	21.35%		
Bootstrap support for 0000047081|36554-37141|19 as seed ortholog is 100%.
Bootstrap support for NcORF-02567 as seed ortholog is 100%.


Group of orthologs #664. Best score 227 bits
Score difference with first non-orthologous sequence - 
Nosema_apis_2778_final.txt:142 Nosema_ceranae_2614_final.fas:227
0000046776|29230-29694|15	100.00%		NcORF-00158         	100.00%
Bootstrap support for 0000046776|29230-29694|15 as seed ortholog is -1%.
Alternative seed ortholog is 0000046776|29733-30197|15 (142 bits away from this cluster)
Bootstrap support for NcORF-00158 as seed ortholog is 100%.


Group of orthologs #665. Best score 227 bits
Score difference with first non-orthologous sequence - 
Nosema_apis_2778_final.txt:227 Nosema_ceranae_2614_final.fas:227
0000047004|37920-38791|16	100.00%		NcORF-00455         	100.00%
Bootstrap support for 0000047004|37920-38791|16 as seed ortholog is 100%.
Bootstrap support for NcORF-00455 as seed ortholog is 100%.


Group of orthologs #666. Best score 227 bits
Score difference with first non-orthologous sequence - 
Nosema_apis_2778_final.txt:227 Nosema_ceranae_2614_final.fas:227
0000046889|49614-50135|17	100.00%		NcORF-01298         	100.00%
Bootstrap support for 0000046889|49614-50135|17 as seed ortholog is 100%.
Bootstrap support for NcORF-01298 as seed ortholog is 100%.


Group of orthologs #667. Best score 227 bits
Score difference with first non-orthologous sequence - 
Nosema_apis_2778_final.txt:227 Nosema_ceranae_2614_final.fas:227
0000046901|29388-30650|42	100.00%		NcORF-02113         	100.00%
Bootstrap support for 0000046901|29388-30650|42 as seed ortholog is 100%.
Bootstrap support for NcORF-02113 as seed ortholog is 100%.


Group of orthologs #668. Best score 226 bits
Score difference with first non-orthologous sequence - 
Nosema_apis_2778_final.txt:145 Nosema_ceranae_2614_final.fas:166
0000046976|3499-4227|242_	100.00%		NcORF-00801         	100.00%
0000046976|3801-4815|140_	24.38%		
Bootstrap support for 0000046976|3499-4227|242_ as seed ortholog is -1%.
Alternative seed ortholog is 0000046900|6910-7827|305_ (145 bits away from this cluster)
Bootstrap support for NcORF-00801 as seed ortholog is -1%.
Alternative seed ortholog is NcORF-00180 (166 bits away from this cluster)


Group of orthologs #669. Best score 226 bits
Score difference with first non-orthologous sequence - 
Nosema_apis_2778_final.txt:226 Nosema_ceranae_2614_final.fas:89
0000047011|2356-3941|324_	100.00%		NcORF-00581         	100.00%
0000046852|433-1038|176_a	13.16%		
Bootstrap support for 0000047011|2356-3941|324_ as seed ortholog is 100%.
Bootstrap support for NcORF-00581 as seed ortholog is -1%.
Alternative seed ortholog is NcORF-00582 (89 bits away from this cluster)


Group of orthologs #670. Best score 226 bits
Score difference with first non-orthologous sequence - 
Nosema_apis_2778_final.txt:226 Nosema_ceranae_2614_final.fas:226
0000046776|22834-23253|13	100.00%		NcORF-00153         	100.00%
Bootstrap support for 0000046776|22834-23253|13 as seed ortholog is 100%.
Bootstrap support for NcORF-00153 as seed ortholog is 100%.


Group of orthologs #671. Best score 226 bits
Score difference with first non-orthologous sequence - 
Nosema_apis_2778_final.txt:226 Nosema_ceranae_2614_final.fas:226
0000046872|19981-20685|23	100.00%		NcORF-02038         	100.00%
Bootstrap support for 0000046872|19981-20685|23 as seed ortholog is 100%.
Bootstrap support for NcORF-02038 as seed ortholog is 100%.


Group of orthologs #672. Best score 226 bits
Score difference with first non-orthologous sequence - 
Nosema_apis_2778_final.txt:226 Nosema_ceranae_2614_final.fas:226
0000046999|12647-13426|25	100.00%		NcORF-02605         	100.00%
Bootstrap support for 0000046999|12647-13426|25 as seed ortholog is 100%.
Bootstrap support for NcORF-02605 as seed ortholog is 100%.


Group of orthologs #673. Best score 225 bits
Score difference with first non-orthologous sequence - 
Nosema_apis_2778_final.txt:225 Nosema_ceranae_2614_final.fas:225
0000046828|3230-4429|399_	100.00%		NcORF-01250         	100.00%
0000046987|24767-25480|23	40.55%		
Bootstrap support for 0000046828|3230-4429|399_ as seed ortholog is 100%.
Bootstrap support for NcORF-01250 as seed ortholog is 100%.


Group of orthologs #674. Best score 224 bits
Score difference with first non-orthologous sequence - 
Nosema_apis_2778_final.txt:224 Nosema_ceranae_2614_final.fas:224
0000046886|19357-20709|45	100.00%		NcORF-00230         	100.00%
Bootstrap support for 0000046886|19357-20709|45 as seed ortholog is 100%.
Bootstrap support for NcORF-00230 as seed ortholog is 100%.


Group of orthologs #675. Best score 224 bits
Score difference with first non-orthologous sequence - 
Nosema_apis_2778_final.txt:224 Nosema_ceranae_2614_final.fas:224
0000047001|1524-2153|209_	100.00%		NcORF-00912         	100.00%
Bootstrap support for 0000047001|1524-2153|209_ as seed ortholog is 100%.
Bootstrap support for NcORF-00912 as seed ortholog is 100%.


Group of orthologs #676. Best score 224 bits
Score difference with first non-orthologous sequence - 
Nosema_apis_2778_final.txt:96 Nosema_ceranae_2614_final.fas:108
0000047031|68304-69083|25	100.00%		NcORF-01722         	100.00%
Bootstrap support for 0000047031|68304-69083|25 as seed ortholog is -1%.
Alternative seed ortholog is 0000046921|17562-18425|28 (96 bits away from this cluster)
Bootstrap support for NcORF-01722 as seed ortholog is -1%.
Alternative seed ortholog is NcORF-00211 (108 bits away from this cluster)


Group of orthologs #677. Best score 223 bits
Score difference with first non-orthologous sequence - 
Nosema_apis_2778_final.txt:223 Nosema_ceranae_2614_final.fas:223
0000047092|95139-95825|22	100.00%		NcORF-02170         	100.00%
Bootstrap support for 0000047092|95139-95825|22 as seed ortholog is 100%.
Bootstrap support for NcORF-02170 as seed ortholog is 100%.


Group of orthologs #678. Best score 222 bits
Score difference with first non-orthologous sequence - 
Nosema_apis_2778_final.txt:222 Nosema_ceranae_2614_final.fas:222
0000047030|55408-55887|15	100.00%		NcORF-00415         	100.00%
Bootstrap support for 0000047030|55408-55887|15 as seed ortholog is 100%.
Bootstrap support for NcORF-00415 as seed ortholog is 100%.


Group of orthologs #679. Best score 221 bits
Score difference with first non-orthologous sequence - 
Nosema_apis_2778_final.txt:221 Nosema_ceranae_2614_final.fas:221
0000046885|2561-3091|176_	100.00%		NcORF-00104         	100.00%
0000046857|29660-30103|14	38.21%		
Bootstrap support for 0000046885|2561-3091|176_ as seed ortholog is 100%.
Bootstrap support for NcORF-00104 as seed ortholog is 100%.


Group of orthologs #680. Best score 221 bits
Score difference with first non-orthologous sequence - 
Nosema_apis_2778_final.txt:221 Nosema_ceranae_2614_final.fas:221
0000046588|20843-21625|26	100.00%		NcORF-01885         	100.00%
Bootstrap support for 0000046588|20843-21625|26 as seed ortholog is 100%.
Bootstrap support for NcORF-01885 as seed ortholog is 100%.


Group of orthologs #681. Best score 221 bits
Score difference with first non-orthologous sequence - 
Nosema_apis_2778_final.txt:221 Nosema_ceranae_2614_final.fas:221
0000046808|24792-25418|20	100.00%		NcORF-01323         	100.00%
Bootstrap support for 0000046808|24792-25418|20 as seed ortholog is 100%.
Bootstrap support for NcORF-01323 as seed ortholog is 100%.


Group of orthologs #682. Best score 221 bits
Score difference with first non-orthologous sequence - 
Nosema_apis_2778_final.txt:221 Nosema_ceranae_2614_final.fas:221
0000046843|3744-4355|203_	100.00%		NcORF-02162         	100.00%
Bootstrap support for 0000046843|3744-4355|203_ as seed ortholog is 100%.
Bootstrap support for NcORF-02162 as seed ortholog is 100%.


Group of orthologs #683. Best score 221 bits
Score difference with first non-orthologous sequence - 
Nosema_apis_2778_final.txt:35 Nosema_ceranae_2614_final.fas:154
0000047077|1627-3353|387_	100.00%		NcORF-00867         	100.00%
Bootstrap support for 0000047077|1627-3353|387_ as seed ortholog is -1%.
Alternative seed ortholog is 0000047077|4301-5276|102_ (35 bits away from this cluster)
Bootstrap support for NcORF-00867 as seed ortholog is -1%.
Alternative seed ortholog is NcORF-02736 (154 bits away from this cluster)


Group of orthologs #684. Best score 220 bits
Score difference with first non-orthologous sequence - 
Nosema_apis_2778_final.txt:79 Nosema_ceranae_2614_final.fas:116
0000046839|18861-20566|35	100.00%		NcORF-00333         	100.00%
                    	       		NcORF-02211         	30.31%
Bootstrap support for 0000046839|18861-20566|35 as seed ortholog is -1%.
Alternative seed ortholog is 0000046970|19731-21550|30 (79 bits away from this cluster)
Bootstrap support for NcORF-00333 as seed ortholog is -1%.
Alternative seed ortholog is NcORF-00673 (116 bits away from this cluster)


Group of orthologs #685. Best score 220 bits
Score difference with first non-orthologous sequence - 
Nosema_apis_2778_final.txt:220 Nosema_ceranae_2614_final.fas:220
0000047064|2700-3548|282_	100.00%		NcORF-00166         	100.00%
0000046909|695-1501|268_a	93.06%		
Bootstrap support for 0000047064|2700-3548|282_ as seed ortholog is 100%.
Bootstrap support for NcORF-00166 as seed ortholog is 100%.


Group of orthologs #686. Best score 220 bits
Score difference with first non-orthologous sequence - 
Nosema_apis_2778_final.txt:220 Nosema_ceranae_2614_final.fas:220
0000046731|25519-26148|20	100.00%		NcORF-01642         	100.00%
Bootstrap support for 0000046731|25519-26148|20 as seed ortholog is 100%.
Bootstrap support for NcORF-01642 as seed ortholog is 100%.


Group of orthologs #687. Best score 220 bits
Score difference with first non-orthologous sequence - 
Nosema_apis_2778_final.txt:220 Nosema_ceranae_2614_final.fas:220
0000047075|25066-25692|20	100.00%		NcORF-02602         	100.00%
Bootstrap support for 0000047075|25066-25692|20 as seed ortholog is 100%.
Bootstrap support for NcORF-02602 as seed ortholog is 100%.


Group of orthologs #688. Best score 219 bits
Score difference with first non-orthologous sequence - 
Nosema_apis_2778_final.txt:219 Nosema_ceranae_2614_final.fas:219
0000046985|8935-9687|250_	100.00%		NcORF-00034         	100.00%
Bootstrap support for 0000046985|8935-9687|250_ as seed ortholog is 100%.
Bootstrap support for NcORF-00034 as seed ortholog is 100%.


Group of orthologs #689. Best score 219 bits
Score difference with first non-orthologous sequence - 
Nosema_apis_2778_final.txt:219 Nosema_ceranae_2614_final.fas:219
0000047007|49929-50552|20	100.00%		NcORF-00640         	100.00%
Bootstrap support for 0000047007|49929-50552|20 as seed ortholog is 100%.
Bootstrap support for NcORF-00640 as seed ortholog is 100%.


Group of orthologs #690. Best score 219 bits
Score difference with first non-orthologous sequence - 
Nosema_apis_2778_final.txt:219 Nosema_ceranae_2614_final.fas:219
0000047048|16673-17569|29	100.00%		NcORF-00805         	100.00%
Bootstrap support for 0000047048|16673-17569|29 as seed ortholog is 100%.
Bootstrap support for NcORF-00805 as seed ortholog is 100%.


Group of orthologs #691. Best score 218 bits
Score difference with first non-orthologous sequence - 
Nosema_apis_2778_final.txt:67 Nosema_ceranae_2614_final.fas:218
0000047025|1343-2209|288_	100.00%		NcORF-01604         	100.00%
0000047069|5525-6070|181_	23.81%		
Bootstrap support for 0000047025|1343-2209|288_ as seed ortholog is -1%.
Alternative seed ortholog is 0000047021|3910-4542|210_ (67 bits away from this cluster)
Bootstrap support for NcORF-01604 as seed ortholog is 100%.


Group of orthologs #692. Best score 218 bits
Score difference with first non-orthologous sequence - 
Nosema_apis_2778_final.txt:218 Nosema_ceranae_2614_final.fas:168
0000046789|18227-19151|24	100.00%		NcORF-01648         	100.00%
Bootstrap support for 0000046789|18227-19151|24 as seed ortholog is 100%.
Bootstrap support for NcORF-01648 as seed ortholog is -1%.
Alternative seed ortholog is NcORF-01634 (168 bits away from this cluster)


Group of orthologs #693. Best score 218 bits
Score difference with first non-orthologous sequence - 
Nosema_apis_2778_final.txt:218 Nosema_ceranae_2614_final.fas:218
0000046926|16607-17266|21	100.00%		NcORF-01328         	100.00%
Bootstrap support for 0000046926|16607-17266|21 as seed ortholog is 100%.
Bootstrap support for NcORF-01328 as seed ortholog is 100%.


Group of orthologs #694. Best score 218 bits
Score difference with first non-orthologous sequence - 
Nosema_apis_2778_final.txt:139 Nosema_ceranae_2614_final.fas:63
0000047077|10072-10827|25	100.00%		NcORF-00870         	100.00%
Bootstrap support for 0000047077|10072-10827|25 as seed ortholog is -1%.
Alternative seed ortholog is 0000046989|8730-9077|115_ (139 bits away from this cluster)
Bootstrap support for NcORF-00870 as seed ortholog is -1%.
Alternative seed ortholog is NcORF-01996 (63 bits away from this cluster)


Group of orthologs #695. Best score 217 bits
Score difference with first non-orthologous sequence - 
Nosema_apis_2778_final.txt:217 Nosema_ceranae_2614_final.fas:217
0000046835|62146-62913|25	100.00%		NcORF-01949         	100.00%
0000046953|25912-26580|22	69.57%		
Bootstrap support for 0000046835|62146-62913|25 as seed ortholog is 100%.
Bootstrap support for NcORF-01949 as seed ortholog is 100%.


Group of orthologs #696. Best score 217 bits
Score difference with first non-orthologous sequence - 
Nosema_apis_2778_final.txt:217 Nosema_ceranae_2614_final.fas:217
0000046844|9041-10840|599	100.00%		NcORF-00666         	100.00%
Bootstrap support for 0000046844|9041-10840|599 as seed ortholog is 100%.
Bootstrap support for NcORF-00666 as seed ortholog is 100%.


Group of orthologs #697. Best score 217 bits
Score difference with first non-orthologous sequence - 
Nosema_apis_2778_final.txt:217 Nosema_ceranae_2614_final.fas:217
0000046873|7943-8302|119_	100.00%		NcORF-00732         	100.00%
Bootstrap support for 0000046873|7943-8302|119_ as seed ortholog is 100%.
Bootstrap support for NcORF-00732 as seed ortholog is 100%.


Group of orthologs #698. Best score 217 bits
Score difference with first non-orthologous sequence - 
Nosema_apis_2778_final.txt:106 Nosema_ceranae_2614_final.fas:217
0000047009|34198-35650|25	100.00%		NcORF-01470         	100.00%
Bootstrap support for 0000047009|34198-35650|25 as seed ortholog is -1%.
Alternative seed ortholog is 0000046974|2503-2910|135_ (106 bits away from this cluster)
Bootstrap support for NcORF-01470 as seed ortholog is 100%.


Group of orthologs #699. Best score 217 bits
Score difference with first non-orthologous sequence - 
Nosema_apis_2778_final.txt:217 Nosema_ceranae_2614_final.fas:217
0000047049|77071-77517|14	100.00%		NcORF-01562         	100.00%
Bootstrap support for 0000047049|77071-77517|14 as seed ortholog is 100%.
Bootstrap support for NcORF-01562 as seed ortholog is 100%.


Group of orthologs #700. Best score 216 bits
Score difference with first non-orthologous sequence - 
Nosema_apis_2778_final.txt:216 Nosema_ceranae_2614_final.fas:216
0000046820|3720-4244|174_	100.00%		NcORF-00485         	100.00%
Bootstrap support for 0000046820|3720-4244|174_ as seed ortholog is 100%.
Bootstrap support for NcORF-00485 as seed ortholog is 100%.


Group of orthologs #701. Best score 216 bits
Score difference with first non-orthologous sequence - 
Nosema_apis_2778_final.txt:166 Nosema_ceranae_2614_final.fas:216
0000046873|9045-11208|402	100.00%		NcORF-00733         	100.00%
Bootstrap support for 0000046873|9045-11208|402 as seed ortholog is -1%.
Alternative seed ortholog is 0000046852|20504-23260|48 (166 bits away from this cluster)
Bootstrap support for NcORF-00733 as seed ortholog is 100%.


Group of orthologs #702. Best score 216 bits
Score difference with first non-orthologous sequence - 
Nosema_apis_2778_final.txt:216 Nosema_ceranae_2614_final.fas:216
0000046952|5324-5959|211_	100.00%		NcORF-00744         	100.00%
Bootstrap support for 0000046952|5324-5959|211_ as seed ortholog is 100%.
Bootstrap support for NcORF-00744 as seed ortholog is 100%.


Group of orthologs #703. Best score 215 bits
Score difference with first non-orthologous sequence - 
Nosema_apis_2778_final.txt:215 Nosema_ceranae_2614_final.fas:215
0000046820|2887-3369|160_	100.00%		NcORF-00486         	100.00%
Bootstrap support for 0000046820|2887-3369|160_ as seed ortholog is 100%.
Bootstrap support for NcORF-00486 as seed ortholog is 100%.


Group of orthologs #704. Best score 215 bits
Score difference with first non-orthologous sequence - 
Nosema_apis_2778_final.txt:164 Nosema_ceranae_2614_final.fas:215
0000047030|62657-63619|32	100.00%		NcORF-01105         	100.00%
Bootstrap support for 0000047030|62657-63619|32 as seed ortholog is -1%.
Alternative seed ortholog is 0000047027|29841-31160|43 (164 bits away from this cluster)
Bootstrap support for NcORF-01105 as seed ortholog is 100%.


Group of orthologs #705. Best score 215 bits
Score difference with first non-orthologous sequence - 
Nosema_apis_2778_final.txt:156 Nosema_ceranae_2614_final.fas:215
0000047024|57935-58615|22	100.00%		NcORF-01583         	100.00%
Bootstrap support for 0000047024|57935-58615|22 as seed ortholog is -1%.
Alternative seed ortholog is 0000046693|45-342|99_aa|c (156 bits away from this cluster)
Bootstrap support for NcORF-01583 as seed ortholog is 100%.


Group of orthologs #706. Best score 214 bits
Score difference with first non-orthologous sequence - 
Nosema_apis_2778_final.txt:214 Nosema_ceranae_2614_final.fas:214
0000046663|14300-14830|17	100.00%		NcORF-00222         	100.00%
Bootstrap support for 0000046663|14300-14830|17 as seed ortholog is 100%.
Bootstrap support for NcORF-00222 as seed ortholog is 100%.


Group of orthologs #707. Best score 214 bits
Score difference with first non-orthologous sequence - 
Nosema_apis_2778_final.txt:214 Nosema_ceranae_2614_final.fas:214
0000046774|1563-2204|213_	100.00%		NcORF-00754         	100.00%
Bootstrap support for 0000046774|1563-2204|213_ as seed ortholog is 100%.
Bootstrap support for NcORF-00754 as seed ortholog is 100%.


Group of orthologs #708. Best score 214 bits
Score difference with first non-orthologous sequence - 
Nosema_apis_2778_final.txt:214 Nosema_ceranae_2614_final.fas:214
0000046763|17431-18792|22	100.00%		NcORF-01325         	100.00%
Bootstrap support for 0000046763|17431-18792|22 as seed ortholog is 100%.
Bootstrap support for NcORF-01325 as seed ortholog is 100%.


Group of orthologs #709. Best score 214 bits
Score difference with first non-orthologous sequence - 
Nosema_apis_2778_final.txt:214 Nosema_ceranae_2614_final.fas:214
0000046862|29002-29604|20	100.00%		NcORF-01267         	100.00%
Bootstrap support for 0000046862|29002-29604|20 as seed ortholog is 100%.
Bootstrap support for NcORF-01267 as seed ortholog is 100%.


Group of orthologs #710. Best score 214 bits
Score difference with first non-orthologous sequence - 
Nosema_apis_2778_final.txt:214 Nosema_ceranae_2614_final.fas:214
0000047032|36092-36547|15	100.00%		NcORF-00371         	100.00%
Bootstrap support for 0000047032|36092-36547|15 as seed ortholog is 100%.
Bootstrap support for NcORF-00371 as seed ortholog is 100%.


Group of orthologs #711. Best score 214 bits
Score difference with first non-orthologous sequence - 
Nosema_apis_2778_final.txt:214 Nosema_ceranae_2614_final.fas:214
0000047011|8942-9844|300_	100.00%		NcORF-00587         	100.00%
Bootstrap support for 0000047011|8942-9844|300_ as seed ortholog is 100%.
Bootstrap support for NcORF-00587 as seed ortholog is 100%.


Group of orthologs #712. Best score 214 bits
Score difference with first non-orthologous sequence - 
Nosema_apis_2778_final.txt:127 Nosema_ceranae_2614_final.fas:214
0000046964|9389-10384|331	100.00%		NcORF-01159         	100.00%
Bootstrap support for 0000046964|9389-10384|331 as seed ortholog is -1%.
Alternative seed ortholog is 0000046970|15253-16692|47 (127 bits away from this cluster)
Bootstrap support for NcORF-01159 as seed ortholog is 100%.


Group of orthologs #713. Best score 213 bits
Score difference with first non-orthologous sequence - 
Nosema_apis_2778_final.txt:15 Nosema_ceranae_2614_final.fas:213
0000046670|2714-3637|307_	100.00%		NcORF-00309         	100.00%
0000046687|894-1817|307_a	100.00%		
Bootstrap support for 0000046670|2714-3637|307_ as seed ortholog is -1%.
Alternative seed ortholog is 0000046670|2109-2627|172_ (15 bits away from this cluster)
Bootstrap support for 0000046687|894-1817|307_a as seed ortholog is -1%.
Alternative seed ortholog is 0000046670|2109-2627|172_ (15 bits away from this cluster)
Bootstrap support for NcORF-00309 as seed ortholog is 100%.


Group of orthologs #714. Best score 213 bits
Score difference with first non-orthologous sequence - 
Nosema_apis_2778_final.txt:213 Nosema_ceranae_2614_final.fas:213
0000046808|2332-3620|343_	100.00%		NcORF-01317         	100.00%
Bootstrap support for 0000046808|2332-3620|343_ as seed ortholog is 100%.
Bootstrap support for NcORF-01317 as seed ortholog is 100%.


Group of orthologs #715. Best score 213 bits
Score difference with first non-orthologous sequence - 
Nosema_apis_2778_final.txt:213 Nosema_ceranae_2614_final.fas:213
0000046855|5042-5455|137_	100.00%		NcORF-01004         	100.00%
Bootstrap support for 0000046855|5042-5455|137_ as seed ortholog is 100%.
Bootstrap support for NcORF-01004 as seed ortholog is 100%.


Group of orthologs #716. Best score 213 bits
Score difference with first non-orthologous sequence - 
Nosema_apis_2778_final.txt:213 Nosema_ceranae_2614_final.fas:213
0000046826|4716-6360|288_	100.00%		NcORF-01377         	100.00%
Bootstrap support for 0000046826|4716-6360|288_ as seed ortholog is 100%.
Bootstrap support for NcORF-01377 as seed ortholog is 100%.


Group of orthologs #717. Best score 213 bits
Score difference with first non-orthologous sequence - 
Nosema_apis_2778_final.txt:213 Nosema_ceranae_2614_final.fas:213
0000046974|6002-6745|247_	100.00%		NcORF-01466         	100.00%
Bootstrap support for 0000046974|6002-6745|247_ as seed ortholog is 100%.
Bootstrap support for NcORF-01466 as seed ortholog is 100%.


Group of orthologs #718. Best score 212 bits
Score difference with first non-orthologous sequence - 
Nosema_apis_2778_final.txt:212 Nosema_ceranae_2614_final.fas:212
0000046952|29921-30922|33	100.00%		NcORF-00720         	100.00%
Bootstrap support for 0000046952|29921-30922|33 as seed ortholog is 100%.
Bootstrap support for NcORF-00720 as seed ortholog is 100%.


Group of orthologs #719. Best score 212 bits
Score difference with first non-orthologous sequence - 
Nosema_apis_2778_final.txt:212 Nosema_ceranae_2614_final.fas:212
0000046937|11127-12020|29	100.00%		NcORF-01222         	100.00%
Bootstrap support for 0000046937|11127-12020|29 as seed ortholog is 100%.
Bootstrap support for NcORF-01222 as seed ortholog is 100%.


Group of orthologs #720. Best score 211 bits
Score difference with first non-orthologous sequence - 
Nosema_apis_2778_final.txt:211 Nosema_ceranae_2614_final.fas:211
0000046687|4371-4903|131_	100.00%		NcORF-00306         	100.00%
Bootstrap support for 0000046687|4371-4903|131_ as seed ortholog is 100%.
Bootstrap support for NcORF-00306 as seed ortholog is 100%.


Group of orthologs #721. Best score 211 bits
Score difference with first non-orthologous sequence - 
Nosema_apis_2778_final.txt:211 Nosema_ceranae_2614_final.fas:154
0000046776|23905-24444|17	100.00%		NcORF-00154         	100.00%
Bootstrap support for 0000046776|23905-24444|17 as seed ortholog is 100%.
Bootstrap support for NcORF-00154 as seed ortholog is -1%.
Alternative seed ortholog is NcORF-01084 (154 bits away from this cluster)


Group of orthologs #722. Best score 211 bits
Score difference with first non-orthologous sequence - 
Nosema_apis_2778_final.txt:211 Nosema_ceranae_2614_final.fas:211
0000046773|12135-12665|17	100.00%		NcORF-01315         	100.00%
Bootstrap support for 0000046773|12135-12665|17 as seed ortholog is 100%.
Bootstrap support for NcORF-01315 as seed ortholog is 100%.


Group of orthologs #723. Best score 211 bits
Score difference with first non-orthologous sequence - 
Nosema_apis_2778_final.txt:211 Nosema_ceranae_2614_final.fas:211
0000046588|10988-11497|16	100.00%		NcORF-02165         	100.00%
Bootstrap support for 0000046588|10988-11497|16 as seed ortholog is 100%.
Bootstrap support for NcORF-02165 as seed ortholog is 100%.


Group of orthologs #724. Best score 210 bits
Score difference with first non-orthologous sequence - 
Nosema_apis_2778_final.txt:210 Nosema_ceranae_2614_final.fas:210
0000046901|39551-40081|17	100.00%		NcORF-02496         	100.00%
Bootstrap support for 0000046901|39551-40081|17 as seed ortholog is 100%.
Bootstrap support for NcORF-02496 as seed ortholog is 100%.


Group of orthologs #725. Best score 209 bits
Score difference with first non-orthologous sequence - 
Nosema_apis_2778_final.txt:209 Nosema_ceranae_2614_final.fas:209
0000046885|2016-2432|138_	100.00%		NcORF-00103         	100.00%
0000046857|29027-29442|11	20.59%		
Bootstrap support for 0000046885|2016-2432|138_ as seed ortholog is 100%.
Bootstrap support for NcORF-00103 as seed ortholog is 100%.


Group of orthologs #726. Best score 209 bits
Score difference with first non-orthologous sequence - 
Nosema_apis_2778_final.txt:209 Nosema_ceranae_2614_final.fas:209
0000046781|3830-4420|196_	100.00%		NcORF-01492         	100.00%
0000046886|423-1013|196_a	100.00%		
Bootstrap support for 0000046781|3830-4420|196_ as seed ortholog is 100%.
Bootstrap support for 0000046886|423-1013|196_a as seed ortholog is 100%.
Bootstrap support for NcORF-01492 as seed ortholog is 100%.


Group of orthologs #727. Best score 209 bits
Score difference with first non-orthologous sequence - 
Nosema_apis_2778_final.txt:209 Nosema_ceranae_2614_final.fas:209
0000046836|7279-7989|236_	100.00%		NcORF-00365         	100.00%
Bootstrap support for 0000046836|7279-7989|236_ as seed ortholog is 100%.
Bootstrap support for NcORF-00365 as seed ortholog is 100%.


Group of orthologs #728. Best score 209 bits
Score difference with first non-orthologous sequence - 
Nosema_apis_2778_final.txt:209 Nosema_ceranae_2614_final.fas:209
0000046802|2890-3558|222_	100.00%		NcORF-01622         	100.00%
Bootstrap support for 0000046802|2890-3558|222_ as seed ortholog is 100%.
Bootstrap support for NcORF-01622 as seed ortholog is 100%.


Group of orthologs #729. Best score 209 bits
Score difference with first non-orthologous sequence - 
Nosema_apis_2778_final.txt:209 Nosema_ceranae_2614_final.fas:209
0000046844|7577-8056|159_	100.00%		NcORF-01551         	100.00%
Bootstrap support for 0000046844|7577-8056|159_ as seed ortholog is 100%.
Bootstrap support for NcORF-01551 as seed ortholog is 100%.


Group of orthologs #730. Best score 208 bits
Score difference with first non-orthologous sequence - 
Nosema_apis_2778_final.txt:208 Nosema_ceranae_2614_final.fas:208
0000046768|6123-6629|168_	100.00%		NcORF-00249         	100.00%
Bootstrap support for 0000046768|6123-6629|168_ as seed ortholog is 100%.
Bootstrap support for NcORF-00249 as seed ortholog is 100%.


Group of orthologs #731. Best score 208 bits
Score difference with first non-orthologous sequence - 
Nosema_apis_2778_final.txt:208 Nosema_ceranae_2614_final.fas:208
0000046813|15634-16917|42	100.00%		NcORF-00906         	100.00%
Bootstrap support for 0000046813|15634-16917|42 as seed ortholog is 100%.
Bootstrap support for NcORF-00906 as seed ortholog is 100%.


Group of orthologs #732. Best score 207 bits
Score difference with first non-orthologous sequence - 
Nosema_apis_2778_final.txt:87 Nosema_ceranae_2614_final.fas:207
0000046886|9411-10094|227	100.00%		NcORF-00432         	100.00%
Bootstrap support for 0000046886|9411-10094|227 as seed ortholog is -1%.
Alternative seed ortholog is 0000046886|10139-10528|12 (87 bits away from this cluster)
Bootstrap support for NcORF-00432 as seed ortholog is 100%.


Group of orthologs #733. Best score 206 bits
Score difference with first non-orthologous sequence - 
Nosema_apis_2778_final.txt:206 Nosema_ceranae_2614_final.fas:206
0000047049|75067-75573|16	100.00%		NcORF-01565         	100.00%
Bootstrap support for 0000047049|75067-75573|16 as seed ortholog is 100%.
Bootstrap support for NcORF-01565 as seed ortholog is 100%.


Group of orthologs #734. Best score 205 bits
Score difference with first non-orthologous sequence - 
Nosema_apis_2778_final.txt:205 Nosema_ceranae_2614_final.fas:205
0000046879|6330-6944|204_	100.00%		NcORF-00911         	100.00%
Bootstrap support for 0000046879|6330-6944|204_ as seed ortholog is 100%.
Bootstrap support for NcORF-00911 as seed ortholog is 100%.


Group of orthologs #735. Best score 205 bits
Score difference with first non-orthologous sequence - 
Nosema_apis_2778_final.txt:205 Nosema_ceranae_2614_final.fas:205
0000047046|1404-2066|220_	100.00%		NcORF-00379         	100.00%
Bootstrap support for 0000047046|1404-2066|220_ as seed ortholog is 100%.
Bootstrap support for NcORF-00379 as seed ortholog is 100%.


Group of orthologs #736. Best score 205 bits
Score difference with first non-orthologous sequence - 
Nosema_apis_2778_final.txt:205 Nosema_ceranae_2614_final.fas:205
0000046843|10716-11261|18	100.00%		NcORF-02229         	100.00%
Bootstrap support for 0000046843|10716-11261|18 as seed ortholog is 100%.
Bootstrap support for NcORF-02229 as seed ortholog is 100%.


Group of orthologs #737. Best score 205 bits
Score difference with first non-orthologous sequence - 
Nosema_apis_2778_final.txt:205 Nosema_ceranae_2614_final.fas:205
0000046846|6943-7365|140_	100.00%		NcORF-02303         	100.00%
Bootstrap support for 0000046846|6943-7365|140_ as seed ortholog is 100%.
Bootstrap support for NcORF-02303 as seed ortholog is 100%.


Group of orthologs #738. Best score 205 bits
Score difference with first non-orthologous sequence - 
Nosema_apis_2778_final.txt:205 Nosema_ceranae_2614_final.fas:205
0000047002|337-918|193_aa	100.00%		NcORF-02055         	100.00%
Bootstrap support for 0000047002|337-918|193_aa as seed ortholog is 100%.
Bootstrap support for NcORF-02055 as seed ortholog is 100%.


Group of orthologs #739. Best score 205 bits
Score difference with first non-orthologous sequence - 
Nosema_apis_2778_final.txt:205 Nosema_ceranae_2614_final.fas:205
0000047035|7460-8107|215_	100.00%		NcORF-02336         	100.00%
Bootstrap support for 0000047035|7460-8107|215_ as seed ortholog is 100%.
Bootstrap support for NcORF-02336 as seed ortholog is 100%.


Group of orthologs #740. Best score 205 bits
Score difference with first non-orthologous sequence - 
Nosema_apis_2778_final.txt:205 Nosema_ceranae_2614_final.fas:55
0000047031|17539-18579|34	100.00%		NcORF-02452         	100.00%
Bootstrap support for 0000047031|17539-18579|34 as seed ortholog is 100%.
Bootstrap support for NcORF-02452 as seed ortholog is -1%.
Alternative seed ortholog is NcORF-01336 (55 bits away from this cluster)


Group of orthologs #741. Best score 204 bits
Score difference with first non-orthologous sequence - 
Nosema_apis_2778_final.txt:204 Nosema_ceranae_2614_final.fas:204
0000046858|11103-11687|19	100.00%		NcORF-00027         	100.00%
0000046859|733-1185|150_a	53.50%		
Bootstrap support for 0000046858|11103-11687|19 as seed ortholog is 100%.
Bootstrap support for NcORF-00027 as seed ortholog is 100%.


Group of orthologs #742. Best score 204 bits
Score difference with first non-orthologous sequence - 
Nosema_apis_2778_final.txt:204 Nosema_ceranae_2614_final.fas:204
0000046997|7191-7715|174_	100.00%		NcORF-01379         	100.00%
Bootstrap support for 0000046997|7191-7715|174_ as seed ortholog is 100%.
Bootstrap support for NcORF-01379 as seed ortholog is 100%.


Group of orthologs #743. Best score 203 bits
Score difference with first non-orthologous sequence - 
Nosema_apis_2778_final.txt:145 Nosema_ceranae_2614_final.fas:131
0000046789|5079-5732|217_	100.00%		NcORF-00882         	100.00%
0000046669|2982-3512|176_	61.23%		
Bootstrap support for 0000046789|5079-5732|217_ as seed ortholog is -1%.
Alternative seed ortholog is 0000046637|25995-27205|36 (145 bits away from this cluster)
Bootstrap support for NcORF-00882 as seed ortholog is -1%.
Alternative seed ortholog is NcORF-01042 (131 bits away from this cluster)


Group of orthologs #744. Best score 202 bits
Score difference with first non-orthologous sequence - 
Nosema_apis_2778_final.txt:38 Nosema_ceranae_2614_final.fas:65
0000046634|3841-11536|100	100.00%		NcORF-02621         	100.00%
0000047057|115657-127607|	17.47%		
0000046634|10902-11507|20	8.57%		
Bootstrap support for 0000046634|3841-11536|100 as seed ortholog is -1%.
Alternative seed ortholog is 0000046963|35434-45818|15 (38 bits away from this cluster)
Bootstrap support for NcORF-02621 as seed ortholog is -1%.
Alternative seed ortholog is NcORF-02060 (65 bits away from this cluster)


Group of orthologs #745. Best score 202 bits
Score difference with first non-orthologous sequence - 
Nosema_apis_2778_final.txt:202 Nosema_ceranae_2614_final.fas:202
0000046868|8372-9016|214_	100.00%		NcORF-00982         	100.00%
0000046830|9385-11373|208	68.40%		
Bootstrap support for 0000046868|8372-9016|214_ as seed ortholog is 100%.
Bootstrap support for NcORF-00982 as seed ortholog is 100%.


Group of orthologs #746. Best score 202 bits
Score difference with first non-orthologous sequence - 
Nosema_apis_2778_final.txt:202 Nosema_ceranae_2614_final.fas:202
0000046884|2453-2839|128_	100.00%		NcORF-01238         	100.00%
0000046973|16949-17335|12	100.00%		
Bootstrap support for 0000046884|2453-2839|128_ as seed ortholog is 100%.
Bootstrap support for 0000046973|16949-17335|12 as seed ortholog is 100%.
Bootstrap support for NcORF-01238 as seed ortholog is 100%.


Group of orthologs #747. Best score 202 bits
Score difference with first non-orthologous sequence - 
Nosema_apis_2778_final.txt:202 Nosema_ceranae_2614_final.fas:202
0000047019|757-1791|344_a	100.00%		NcORF-00553         	100.00%
0000047079|37-1308|423_aa	82.11%		
Bootstrap support for 0000047019|757-1791|344_a as seed ortholog is 100%.
Bootstrap support for NcORF-00553 as seed ortholog is 100%.


Group of orthologs #748. Best score 202 bits
Score difference with first non-orthologous sequence - 
Nosema_apis_2778_final.txt:202 Nosema_ceranae_2614_final.fas:202
0000046869|582-1358|258_a	100.00%		NcORF-00770         	100.00%
Bootstrap support for 0000046869|582-1358|258_a as seed ortholog is 100%.
Bootstrap support for NcORF-00770 as seed ortholog is 100%.


Group of orthologs #749. Best score 202 bits
Score difference with first non-orthologous sequence - 
Nosema_apis_2778_final.txt:202 Nosema_ceranae_2614_final.fas:202
0000046789|21045-21866|27	100.00%		NcORF-01646         	100.00%
Bootstrap support for 0000046789|21045-21866|27 as seed ortholog is 100%.
Bootstrap support for NcORF-01646 as seed ortholog is 100%.


Group of orthologs #750. Best score 202 bits
Score difference with first non-orthologous sequence - 
Nosema_apis_2778_final.txt:202 Nosema_ceranae_2614_final.fas:202
0000046887|9169-9915|248_	100.00%		NcORF-01352         	100.00%
Bootstrap support for 0000046887|9169-9915|248_ as seed ortholog is 100%.
Bootstrap support for NcORF-01352 as seed ortholog is 100%.


Group of orthologs #751. Best score 202 bits
Score difference with first non-orthologous sequence - 
Nosema_apis_2778_final.txt:202 Nosema_ceranae_2614_final.fas:202
0000047050|55728-57444|42	100.00%		NcORF-00294         	100.00%
Bootstrap support for 0000047050|55728-57444|42 as seed ortholog is 100%.
Bootstrap support for NcORF-00294 as seed ortholog is 100%.


Group of orthologs #752. Best score 202 bits
Score difference with first non-orthologous sequence - 
Nosema_apis_2778_final.txt:202 Nosema_ceranae_2614_final.fas:150
0000046901|18778-19742|28	100.00%		NcORF-01369         	100.00%
Bootstrap support for 0000046901|18778-19742|28 as seed ortholog is 100%.
Bootstrap support for NcORF-01369 as seed ortholog is -1%.
Alternative seed ortholog is NcORF-01042 (150 bits away from this cluster)


Group of orthologs #753. Best score 202 bits
Score difference with first non-orthologous sequence - 
Nosema_apis_2778_final.txt:202 Nosema_ceranae_2614_final.fas:202
0000047032|26327-26764|14	100.00%		NcORF-00631         	100.00%
Bootstrap support for 0000047032|26327-26764|14 as seed ortholog is 100%.
Bootstrap support for NcORF-00631 as seed ortholog is 100%.


Group of orthologs #754. Best score 201 bits
Score difference with first non-orthologous sequence - 
Nosema_apis_2778_final.txt:201 Nosema_ceranae_2614_final.fas:201
0000046832|9062-10310|202	100.00%		NcORF-00677         	100.00%
Bootstrap support for 0000046832|9062-10310|202 as seed ortholog is 100%.
Bootstrap support for NcORF-00677 as seed ortholog is 100%.


Group of orthologs #755. Best score 201 bits
Score difference with first non-orthologous sequence - 
Nosema_apis_2778_final.txt:201 Nosema_ceranae_2614_final.fas:201
0000046927|9054-10094|346	100.00%		NcORF-00391         	100.00%
Bootstrap support for 0000046927|9054-10094|346 as seed ortholog is 100%.
Bootstrap support for NcORF-00391 as seed ortholog is 100%.


Group of orthologs #756. Best score 201 bits
Score difference with first non-orthologous sequence - 
Nosema_apis_2778_final.txt:201 Nosema_ceranae_2614_final.fas:201
0000046887|30843-31358|17	100.00%		NcORF-00707         	100.00%
Bootstrap support for 0000046887|30843-31358|17 as seed ortholog is 100%.
Bootstrap support for NcORF-00707 as seed ortholog is 100%.


Group of orthologs #757. Best score 201 bits
Score difference with first non-orthologous sequence - 
Nosema_apis_2778_final.txt:201 Nosema_ceranae_2614_final.fas:201
0000046588|21909-23156|41	100.00%		NcORF-02395         	100.00%
Bootstrap support for 0000046588|21909-23156|41 as seed ortholog is 100%.
Bootstrap support for NcORF-02395 as seed ortholog is 100%.


Group of orthologs #758. Best score 201 bits
Score difference with first non-orthologous sequence - 
Nosema_apis_2778_final.txt:201 Nosema_ceranae_2614_final.fas:201
0000047064|21402-22036|20	100.00%		NcORF-00285         	100.00%
Bootstrap support for 0000047064|21402-22036|20 as seed ortholog is 100%.
Bootstrap support for NcORF-00285 as seed ortholog is 100%.


Group of orthologs #759. Best score 201 bits
Score difference with first non-orthologous sequence - 
Nosema_apis_2778_final.txt:201 Nosema_ceranae_2614_final.fas:201
0000046960|6882-7208|108_	100.00%		NcORF-01400         	100.00%
Bootstrap support for 0000046960|6882-7208|108_ as seed ortholog is 100%.
Bootstrap support for NcORF-01400 as seed ortholog is 100%.


Group of orthologs #760. Best score 200 bits
Score difference with first non-orthologous sequence - 
Nosema_apis_2778_final.txt:140 Nosema_ceranae_2614_final.fas:200
0000047000|11313-11996|22	100.00%		NcORF-02236         	100.00%
                    	       		NcORF-02408         	10.95%
Bootstrap support for 0000047000|11313-11996|22 as seed ortholog is -1%.
Alternative seed ortholog is 0000046916|11184-11603|13 (140 bits away from this cluster)
Bootstrap support for NcORF-02236 as seed ortholog is 100%.


Group of orthologs #761. Best score 200 bits
Score difference with first non-orthologous sequence - 
Nosema_apis_2778_final.txt:200 Nosema_ceranae_2614_final.fas:200
0000046862|31710-32468|25	100.00%		NcORF-01268         	100.00%
Bootstrap support for 0000046862|31710-32468|25 as seed ortholog is 100%.
Bootstrap support for NcORF-01268 as seed ortholog is 100%.


Group of orthologs #762. Best score 200 bits
Score difference with first non-orthologous sequence - 
Nosema_apis_2778_final.txt:200 Nosema_ceranae_2614_final.fas:139
0000047032|262-633|123_aa	100.00%		NcORF-00076         	100.00%
Bootstrap support for 0000047032|262-633|123_aa as seed ortholog is 100%.
Bootstrap support for NcORF-00076 as seed ortholog is -1%.
Alternative seed ortholog is NcORF-01981 (139 bits away from this cluster)


Group of orthologs #763. Best score 200 bits
Score difference with first non-orthologous sequence - 
Nosema_apis_2778_final.txt:200 Nosema_ceranae_2614_final.fas:98
0000046995|2051-2452|133_	100.00%		NcORF-00649         	100.00%
Bootstrap support for 0000046995|2051-2452|133_ as seed ortholog is 100%.
Bootstrap support for NcORF-00649 as seed ortholog is -1%.
Alternative seed ortholog is NcORF-00460 (98 bits away from this cluster)


Group of orthologs #764. Best score 200 bits
Score difference with first non-orthologous sequence - 
Nosema_apis_2778_final.txt:200 Nosema_ceranae_2614_final.fas:200
0000047031|51254-52610|31	100.00%		NcORF-01987         	100.00%
Bootstrap support for 0000047031|51254-52610|31 as seed ortholog is 100%.
Bootstrap support for NcORF-01987 as seed ortholog is 100%.


Group of orthologs #765. Best score 199 bits
Score difference with first non-orthologous sequence - 
Nosema_apis_2778_final.txt:199 Nosema_ceranae_2614_final.fas:199
0000046772|16590-17155|16	100.00%		NcORF-00881         	100.00%
Bootstrap support for 0000046772|16590-17155|16 as seed ortholog is 100%.
Bootstrap support for NcORF-00881 as seed ortholog is 100%.


Group of orthologs #766. Best score 199 bits
Score difference with first non-orthologous sequence - 
Nosema_apis_2778_final.txt:199 Nosema_ceranae_2614_final.fas:199
0000046872|9971-10384|137	100.00%		NcORF-00727         	100.00%
Bootstrap support for 0000046872|9971-10384|137 as seed ortholog is 100%.
Bootstrap support for NcORF-00727 as seed ortholog is 100%.


Group of orthologs #767. Best score 199 bits
Score difference with first non-orthologous sequence - 
Nosema_apis_2778_final.txt:199 Nosema_ceranae_2614_final.fas:142
0000046731|6567-9083|838_	100.00%		NcORF-01851         	100.00%
Bootstrap support for 0000046731|6567-9083|838_ as seed ortholog is 100%.
Bootstrap support for NcORF-01851 as seed ortholog is -1%.
Alternative seed ortholog is NcORF-01410 (142 bits away from this cluster)


Group of orthologs #768. Best score 199 bits
Score difference with first non-orthologous sequence - 
Nosema_apis_2778_final.txt:199 Nosema_ceranae_2614_final.fas:199
0000046997|5419-5874|151_	100.00%		NcORF-01034         	100.00%
Bootstrap support for 0000046997|5419-5874|151_ as seed ortholog is 100%.
Bootstrap support for NcORF-01034 as seed ortholog is 100%.


Group of orthologs #769. Best score 199 bits
Score difference with first non-orthologous sequence - 
Nosema_apis_2778_final.txt:72 Nosema_ceranae_2614_final.fas:199
0000047059|20299-20928|20	100.00%		NcORF-02118         	100.00%
Bootstrap support for 0000047059|20299-20928|20 as seed ortholog is -1%.
Alternative seed ortholog is 0000047059|19370-19728|94 (72 bits away from this cluster)
Bootstrap support for NcORF-02118 as seed ortholog is 100%.


Group of orthologs #770. Best score 198 bits
Score difference with first non-orthologous sequence - 
Nosema_apis_2778_final.txt:198 Nosema_ceranae_2614_final.fas:198
0000047052|20327-21535|40	100.00%		NcORF-02033         	100.00%
                    	       		NcORF-02157         	33.15%
Bootstrap support for 0000047052|20327-21535|40 as seed ortholog is 100%.
Bootstrap support for NcORF-02033 as seed ortholog is 100%.


Group of orthologs #771. Best score 198 bits
Score difference with first non-orthologous sequence - 
Nosema_apis_2778_final.txt:198 Nosema_ceranae_2614_final.fas:198
0000046901|47080-47400|10	100.00%		NcORF-01127         	100.00%
Bootstrap support for 0000046901|47080-47400|10 as seed ortholog is 100%.
Bootstrap support for NcORF-01127 as seed ortholog is 100%.


Group of orthologs #772. Best score 198 bits
Score difference with first non-orthologous sequence - 
Nosema_apis_2778_final.txt:198 Nosema_ceranae_2614_final.fas:198
0000047052|34890-35609|23	100.00%		NcORF-01946         	100.00%
Bootstrap support for 0000047052|34890-35609|23 as seed ortholog is 100%.
Bootstrap support for NcORF-01946 as seed ortholog is 100%.


Group of orthologs #773. Best score 198 bits
Score difference with first non-orthologous sequence - 
Nosema_apis_2778_final.txt:198 Nosema_ceranae_2614_final.fas:198
0000047052|30752-31303|18	100.00%		NcORF-02074         	100.00%
Bootstrap support for 0000047052|30752-31303|18 as seed ortholog is 100%.
Bootstrap support for NcORF-02074 as seed ortholog is 100%.


Group of orthologs #774. Best score 197 bits
Score difference with first non-orthologous sequence - 
Nosema_apis_2778_final.txt:197 Nosema_ceranae_2614_final.fas:197
0000046776|16541-16999|15	100.00%		NcORF-00149         	100.00%
Bootstrap support for 0000046776|16541-16999|15 as seed ortholog is 100%.
Bootstrap support for NcORF-00149 as seed ortholog is 100%.


Group of orthologs #775. Best score 197 bits
Score difference with first non-orthologous sequence - 
Nosema_apis_2778_final.txt:87 Nosema_ceranae_2614_final.fas:197
0000046798|17522-18499|32	100.00%		NcORF-00931         	100.00%
Bootstrap support for 0000046798|17522-18499|32 as seed ortholog is -1%.
Alternative seed ortholog is 0000046798|18556-19092|17 (87 bits away from this cluster)
Bootstrap support for NcORF-00931 as seed ortholog is 100%.


Group of orthologs #776. Best score 197 bits
Score difference with first non-orthologous sequence - 
Nosema_apis_2778_final.txt:197 Nosema_ceranae_2614_final.fas:197
0000046940|4946-5437|163_	100.00%		NcORF-01066         	100.00%
Bootstrap support for 0000046940|4946-5437|163_ as seed ortholog is 100%.
Bootstrap support for NcORF-01066 as seed ortholog is 100%.


Group of orthologs #777. Best score 197 bits
Score difference with first non-orthologous sequence - 
Nosema_apis_2778_final.txt:197 Nosema_ceranae_2614_final.fas:197
0000047064|23660-24301|21	100.00%		NcORF-00283         	100.00%
Bootstrap support for 0000047064|23660-24301|21 as seed ortholog is 100%.
Bootstrap support for NcORF-00283 as seed ortholog is 100%.


Group of orthologs #778. Best score 196 bits
Score difference with first non-orthologous sequence - 
Nosema_apis_2778_final.txt:196 Nosema_ceranae_2614_final.fas:196
0000046847|7297-7716|139_	100.00%		NcORF-01706         	100.00%
Bootstrap support for 0000046847|7297-7716|139_ as seed ortholog is 100%.
Bootstrap support for NcORF-01706 as seed ortholog is 100%.


Group of orthologs #779. Best score 196 bits
Score difference with first non-orthologous sequence - 
Nosema_apis_2778_final.txt:196 Nosema_ceranae_2614_final.fas:196
0000047081|54274-54678|13	100.00%		NcORF-02276         	100.00%
Bootstrap support for 0000047081|54274-54678|13 as seed ortholog is 100%.
Bootstrap support for NcORF-02276 as seed ortholog is 100%.


Group of orthologs #780. Best score 196 bits
Score difference with first non-orthologous sequence - 
Nosema_apis_2778_final.txt:196 Nosema_ceranae_2614_final.fas:196
0000047075|41033-41794|25	100.00%		NcORF-02429         	100.00%
Bootstrap support for 0000047075|41033-41794|25 as seed ortholog is 100%.
Bootstrap support for NcORF-02429 as seed ortholog is 100%.


Group of orthologs #781. Best score 195 bits
Score difference with first non-orthologous sequence - 
Nosema_apis_2778_final.txt:195 Nosema_ceranae_2614_final.fas:195
0000046812|6803-8110|184_	100.00%		NcORF-00822         	100.00%
Bootstrap support for 0000046812|6803-8110|184_ as seed ortholog is 100%.
Bootstrap support for NcORF-00822 as seed ortholog is 100%.


Group of orthologs #782. Best score 195 bits
Score difference with first non-orthologous sequence - 
Nosema_apis_2778_final.txt:195 Nosema_ceranae_2614_final.fas:195
0000046867|7623-8675|350_	100.00%		NcORF-00886         	100.00%
Bootstrap support for 0000046867|7623-8675|350_ as seed ortholog is 100%.
Bootstrap support for NcORF-00886 as seed ortholog is 100%.


Group of orthologs #783. Best score 195 bits
Score difference with first non-orthologous sequence - 
Nosema_apis_2778_final.txt:195 Nosema_ceranae_2614_final.fas:195
0000046922|3725-4255|176_	100.00%		NcORF-01365         	100.00%
Bootstrap support for 0000046922|3725-4255|176_ as seed ortholog is 100%.
Bootstrap support for NcORF-01365 as seed ortholog is 100%.


Group of orthologs #784. Best score 195 bits
Score difference with first non-orthologous sequence - 
Nosema_apis_2778_final.txt:128 Nosema_ceranae_2614_final.fas:195
0000047050|40949-41422|15	100.00%		NcORF-01678         	100.00%
Bootstrap support for 0000047050|40949-41422|15 as seed ortholog is -1%.
Alternative seed ortholog is 0000046982|39918-40339|10 (128 bits away from this cluster)
Bootstrap support for NcORF-01678 as seed ortholog is 100%.


Group of orthologs #785. Best score 195 bits
Score difference with first non-orthologous sequence - 
Nosema_apis_2778_final.txt:195 Nosema_ceranae_2614_final.fas:195
0000047007|69130-70080|31	100.00%		NcORF-02102         	100.00%
Bootstrap support for 0000047007|69130-70080|31 as seed ortholog is 100%.
Bootstrap support for NcORF-02102 as seed ortholog is 100%.


Group of orthologs #786. Best score 194 bits
Score difference with first non-orthologous sequence - 
Nosema_apis_2778_final.txt:194 Nosema_ceranae_2614_final.fas:194
0000046858|5350-5661|103_	100.00%		NcORF-00029         	100.00%
Bootstrap support for 0000046858|5350-5661|103_ as seed ortholog is 100%.
Bootstrap support for NcORF-00029 as seed ortholog is 100%.


Group of orthologs #787. Best score 194 bits
Score difference with first non-orthologous sequence - 
Nosema_apis_2778_final.txt:194 Nosema_ceranae_2614_final.fas:194
0000046855|1226-1807|193_	100.00%		NcORF-01006         	100.00%
Bootstrap support for 0000046855|1226-1807|193_ as seed ortholog is 100%.
Bootstrap support for NcORF-01006 as seed ortholog is 100%.


Group of orthologs #788. Best score 194 bits
Score difference with first non-orthologous sequence - 
Nosema_apis_2778_final.txt:194 Nosema_ceranae_2614_final.fas:194
0000046896|12007-12615|20	100.00%		NcORF-01166         	100.00%
Bootstrap support for 0000046896|12007-12615|20 as seed ortholog is 100%.
Bootstrap support for NcORF-01166 as seed ortholog is 100%.


Group of orthologs #789. Best score 194 bits
Score difference with first non-orthologous sequence - 
Nosema_apis_2778_final.txt:194 Nosema_ceranae_2614_final.fas:194
0000047024|102875-103444|	100.00%		NcORF-01391         	100.00%
Bootstrap support for 0000047024|102875-103444| as seed ortholog is 100%.
Bootstrap support for NcORF-01391 as seed ortholog is 100%.


Group of orthologs #790. Best score 194 bits
Score difference with first non-orthologous sequence - 
Nosema_apis_2778_final.txt:194 Nosema_ceranae_2614_final.fas:194
0000046989|5625-6383|252_	100.00%		NcORF-02005         	100.00%
Bootstrap support for 0000046989|5625-6383|252_ as seed ortholog is 100%.
Bootstrap support for NcORF-02005 as seed ortholog is 100%.


Group of orthologs #791. Best score 194 bits
Score difference with first non-orthologous sequence - 
Nosema_apis_2778_final.txt:194 Nosema_ceranae_2614_final.fas:194
0000047092|32802-33122|10	100.00%		NcORF-01095         	100.00%
Bootstrap support for 0000047092|32802-33122|10 as seed ortholog is 100%.
Bootstrap support for NcORF-01095 as seed ortholog is 100%.


Group of orthologs #792. Best score 193 bits
Score difference with first non-orthologous sequence - 
Nosema_apis_2778_final.txt:193 Nosema_ceranae_2614_final.fas:193
0000046670|4523-5140|205_	100.00%		NcORF-00311         	100.00%
Bootstrap support for 0000046670|4523-5140|205_ as seed ortholog is 100%.
Bootstrap support for NcORF-00311 as seed ortholog is 100%.


Group of orthologs #793. Best score 193 bits
Score difference with first non-orthologous sequence - 
Nosema_apis_2778_final.txt:193 Nosema_ceranae_2614_final.fas:193
0000046571|3303-4208|301_	100.00%		NcORF-00656         	100.00%
Bootstrap support for 0000046571|3303-4208|301_ as seed ortholog is 100%.
Bootstrap support for NcORF-00656 as seed ortholog is 100%.


Group of orthologs #794. Best score 193 bits
Score difference with first non-orthologous sequence - 
Nosema_apis_2778_final.txt:193 Nosema_ceranae_2614_final.fas:193
0000046822|7196-7781|182_	100.00%		NcORF-00351         	100.00%
Bootstrap support for 0000046822|7196-7781|182_ as seed ortholog is 100%.
Bootstrap support for NcORF-00351 as seed ortholog is 100%.


Group of orthologs #795. Best score 193 bits
Score difference with first non-orthologous sequence - 
Nosema_apis_2778_final.txt:193 Nosema_ceranae_2614_final.fas:193
0000046995|10065-10433|12	100.00%		NcORF-00652         	100.00%
Bootstrap support for 0000046995|10065-10433|12 as seed ortholog is 100%.
Bootstrap support for NcORF-00652 as seed ortholog is 100%.


Group of orthologs #796. Best score 193 bits
Score difference with first non-orthologous sequence - 
Nosema_apis_2778_final.txt:193 Nosema_ceranae_2614_final.fas:193
0000046994|10569-10904|11	100.00%		NcORF-01896         	100.00%
Bootstrap support for 0000046994|10569-10904|11 as seed ortholog is 100%.
Bootstrap support for NcORF-01896 as seed ortholog is 100%.


Group of orthologs #797. Best score 192 bits
Score difference with first non-orthologous sequence - 
Nosema_apis_2778_final.txt:110 Nosema_ceranae_2614_final.fas:118
0000047061|4671-5753|360_	100.00%		NcORF-01434         	100.00%
0000047061|5145-5753|202_	42.21%		
0000047057|32983-35017|36	17.39%		
Bootstrap support for 0000047061|4671-5753|360_ as seed ortholog is -1%.
Alternative seed ortholog is 0000046814|3262-4125|287_ (110 bits away from this cluster)
Bootstrap support for NcORF-01434 as seed ortholog is -1%.
Alternative seed ortholog is NcORF-00047 (118 bits away from this cluster)


Group of orthologs #798. Best score 192 bits
Score difference with first non-orthologous sequence - 
Nosema_apis_2778_final.txt:192 Nosema_ceranae_2614_final.fas:192
0000046663|24294-24743|14	100.00%		NcORF-00220         	100.00%
Bootstrap support for 0000046663|24294-24743|14 as seed ortholog is 100%.
Bootstrap support for NcORF-00220 as seed ortholog is 100%.


Group of orthologs #799. Best score 192 bits
Score difference with first non-orthologous sequence - 
Nosema_apis_2778_final.txt:192 Nosema_ceranae_2614_final.fas:192
0000046683|3538-4083|181_	100.00%		NcORF-00606         	100.00%
Bootstrap support for 0000046683|3538-4083|181_ as seed ortholog is 100%.
Bootstrap support for NcORF-00606 as seed ortholog is 100%.


Group of orthologs #800. Best score 192 bits
Score difference with first non-orthologous sequence - 
Nosema_apis_2778_final.txt:192 Nosema_ceranae_2614_final.fas:192
0000046826|3972-4466|164_	100.00%		NcORF-01378         	100.00%
Bootstrap support for 0000046826|3972-4466|164_ as seed ortholog is 100%.
Bootstrap support for NcORF-01378 as seed ortholog is 100%.


Group of orthologs #801. Best score 192 bits
Score difference with first non-orthologous sequence - 
Nosema_apis_2778_final.txt:192 Nosema_ceranae_2614_final.fas:192
0000047030|10252-10731|15	100.00%		NcORF-00195         	100.00%
Bootstrap support for 0000047030|10252-10731|15 as seed ortholog is 100%.
Bootstrap support for NcORF-00195 as seed ortholog is 100%.


Group of orthologs #802. Best score 192 bits
Score difference with first non-orthologous sequence - 
Nosema_apis_2778_final.txt:192 Nosema_ceranae_2614_final.fas:192
0000047032|37463-38101|21	100.00%		NcORF-00372         	100.00%
Bootstrap support for 0000047032|37463-38101|21 as seed ortholog is 100%.
Bootstrap support for NcORF-00372 as seed ortholog is 100%.


Group of orthologs #803. Best score 192 bits
Score difference with first non-orthologous sequence - 
Nosema_apis_2778_final.txt:192 Nosema_ceranae_2614_final.fas:192
0000047092|5995-6414|139_	100.00%		NcORF-01257         	100.00%
Bootstrap support for 0000047092|5995-6414|139_ as seed ortholog is 100%.
Bootstrap support for NcORF-01257 as seed ortholog is 100%.


Group of orthologs #804. Best score 192 bits
Score difference with first non-orthologous sequence - 
Nosema_apis_2778_final.txt:192 Nosema_ceranae_2614_final.fas:192
0000047035|10160-11443|42	100.00%		NcORF-02222         	100.00%
Bootstrap support for 0000047035|10160-11443|42 as seed ortholog is 100%.
Bootstrap support for NcORF-02222 as seed ortholog is 100%.


Group of orthologs #805. Best score 191 bits
Score difference with first non-orthologous sequence - 
Nosema_apis_2778_final.txt:126 Nosema_ceranae_2614_final.fas:191
0000046773|13651-14257|12	100.00%		NcORF-01314         	100.00%
Bootstrap support for 0000046773|13651-14257|12 as seed ortholog is -1%.
Alternative seed ortholog is 0000046982|39918-40339|10 (126 bits away from this cluster)
Bootstrap support for NcORF-01314 as seed ortholog is 100%.


Group of orthologs #806. Best score 191 bits
Score difference with first non-orthologous sequence - 
Nosema_apis_2778_final.txt:191 Nosema_ceranae_2614_final.fas:191
0000046872|32567-33028|15	100.00%		NcORF-00839         	100.00%
Bootstrap support for 0000046872|32567-33028|15 as seed ortholog is 100%.
Bootstrap support for NcORF-00839 as seed ortholog is 100%.


Group of orthologs #807. Best score 191 bits
Score difference with first non-orthologous sequence - 
Nosema_apis_2778_final.txt:191 Nosema_ceranae_2614_final.fas:191
0000046981|4226-4979|213_	100.00%		NcORF-00184         	100.00%
Bootstrap support for 0000046981|4226-4979|213_ as seed ortholog is 100%.
Bootstrap support for NcORF-00184 as seed ortholog is 100%.


Group of orthologs #808. Best score 191 bits
Score difference with first non-orthologous sequence - 
Nosema_apis_2778_final.txt:191 Nosema_ceranae_2614_final.fas:191
0000046861|2851-4643|313_	100.00%		NcORF-01615         	100.00%
Bootstrap support for 0000046861|2851-4643|313_ as seed ortholog is 100%.
Bootstrap support for NcORF-01615 as seed ortholog is 100%.


Group of orthologs #809. Best score 191 bits
Score difference with first non-orthologous sequence - 
Nosema_apis_2778_final.txt:191 Nosema_ceranae_2614_final.fas:191
0000047078|15278-16030|16	100.00%		NcORF-02397         	100.00%
Bootstrap support for 0000047078|15278-16030|16 as seed ortholog is 100%.
Bootstrap support for NcORF-02397 as seed ortholog is 100%.


Group of orthologs #810. Best score 190 bits
Score difference with first non-orthologous sequence - 
Nosema_apis_2778_final.txt:190 Nosema_ceranae_2614_final.fas:190
0000046956|23989-24651|22	100.00%		NcORF-01082         	100.00%
Bootstrap support for 0000046956|23989-24651|22 as seed ortholog is 100%.
Bootstrap support for NcORF-01082 as seed ortholog is 100%.


Group of orthologs #811. Best score 189 bits
Score difference with first non-orthologous sequence - 
Nosema_apis_2778_final.txt:189 Nosema_ceranae_2614_final.fas:189
0000047057|31126-31467|11	100.00%		NcORF-01433         	100.00%
0000047061|3561-3902|113_	100.00%		
Bootstrap support for 0000047057|31126-31467|11 as seed ortholog is 100%.
Bootstrap support for 0000047061|3561-3902|113_ as seed ortholog is 100%.
Bootstrap support for NcORF-01433 as seed ortholog is 100%.


Group of orthologs #812. Best score 189 bits
Score difference with first non-orthologous sequence - 
Nosema_apis_2778_final.txt:189 Nosema_ceranae_2614_final.fas:189
0000047067|3687-4694|335_	100.00%		NcORF-02183         	100.00%
0000047037|4739-6202|487_	83.92%		
Bootstrap support for 0000047067|3687-4694|335_ as seed ortholog is 100%.
Bootstrap support for NcORF-02183 as seed ortholog is 100%.


Group of orthologs #813. Best score 189 bits
Score difference with first non-orthologous sequence - 
Nosema_apis_2778_final.txt:189 Nosema_ceranae_2614_final.fas:189
0000046861|1121-1480|119_	100.00%		NcORF-01616         	100.00%
Bootstrap support for 0000046861|1121-1480|119_ as seed ortholog is 100%.
Bootstrap support for NcORF-01616 as seed ortholog is 100%.


Group of orthologs #814. Best score 189 bits
Score difference with first non-orthologous sequence - 
Nosema_apis_2778_final.txt:189 Nosema_ceranae_2614_final.fas:189
0000046901|21840-22244|13	100.00%		NcORF-01370         	100.00%
Bootstrap support for 0000046901|21840-22244|13 as seed ortholog is 100%.
Bootstrap support for NcORF-01370 as seed ortholog is 100%.


Group of orthologs #815. Best score 189 bits
Score difference with first non-orthologous sequence - 
Nosema_apis_2778_final.txt:189 Nosema_ceranae_2614_final.fas:189
0000046882|7879-8422|122_	100.00%		NcORF-02300         	100.00%
Bootstrap support for 0000046882|7879-8422|122_ as seed ortholog is 100%.
Bootstrap support for NcORF-02300 as seed ortholog is 100%.


Group of orthologs #816. Best score 189 bits
Score difference with first non-orthologous sequence - 
Nosema_apis_2778_final.txt:189 Nosema_ceranae_2614_final.fas:189
0000046989|4773-5339|188_	100.00%		NcORF-02004         	100.00%
Bootstrap support for 0000046989|4773-5339|188_ as seed ortholog is 100%.
Bootstrap support for NcORF-02004 as seed ortholog is 100%.


Group of orthologs #817. Best score 189 bits
Score difference with first non-orthologous sequence - 
Nosema_apis_2778_final.txt:189 Nosema_ceranae_2614_final.fas:189
0000047035|3309-3896|195_	100.00%		NcORF-02394         	100.00%
Bootstrap support for 0000047035|3309-3896|195_ as seed ortholog is 100%.
Bootstrap support for NcORF-02394 as seed ortholog is 100%.


Group of orthologs #818. Best score 189 bits
Score difference with first non-orthologous sequence - 
Nosema_apis_2778_final.txt:189 Nosema_ceranae_2614_final.fas:189
0000047075|36786-37436|21	100.00%		NcORF-02428         	100.00%
Bootstrap support for 0000047075|36786-37436|21 as seed ortholog is 100%.
Bootstrap support for NcORF-02428 as seed ortholog is 100%.


Group of orthologs #819. Best score 188 bits
Score difference with first non-orthologous sequence - 
Nosema_apis_2778_final.txt:188 Nosema_ceranae_2614_final.fas:188
0000046682|21294-21746|15	100.00%		NcORF-02129         	100.00%
0000047081|2297-2677|126_	41.23%		
Bootstrap support for 0000046682|21294-21746|15 as seed ortholog is 100%.
Bootstrap support for NcORF-02129 as seed ortholog is 100%.


Group of orthologs #820. Best score 188 bits
Score difference with first non-orthologous sequence - 
Nosema_apis_2778_final.txt:188 Nosema_ceranae_2614_final.fas:188
0000047029|9426-9851|141_	100.00%		NcORF-00793         	100.00%
Bootstrap support for 0000047029|9426-9851|141_ as seed ortholog is 100%.
Bootstrap support for NcORF-00793 as seed ortholog is 100%.


Group of orthologs #821. Best score 188 bits
Score difference with first non-orthologous sequence - 
Nosema_apis_2778_final.txt:188 Nosema_ceranae_2614_final.fas:136
0000047000|41-1436|409_aa	100.00%		NcORF-01445         	100.00%
Bootstrap support for 0000047000|41-1436|409_aa as seed ortholog is 100%.
Bootstrap support for NcORF-01445 as seed ortholog is -1%.
Alternative seed ortholog is NcORF-01042 (136 bits away from this cluster)


Group of orthologs #822. Best score 188 bits
Score difference with first non-orthologous sequence - 
Nosema_apis_2778_final.txt:138 Nosema_ceranae_2614_final.fas:188
0000047094|28637-29426|21	100.00%		NcORF-01213         	100.00%
Bootstrap support for 0000047094|28637-29426|21 as seed ortholog is -1%.
Alternative seed ortholog is 0000046637|25995-27205|36 (138 bits away from this cluster)
Bootstrap support for NcORF-01213 as seed ortholog is 100%.


Group of orthologs #823. Best score 187 bits
Score difference with first non-orthologous sequence - 
Nosema_apis_2778_final.txt:187 Nosema_ceranae_2614_final.fas:64
0000046950|12234-17585|65	100.00%		NcORF-00894         	100.00%
0000047052|7986-10881|632	25.75%		
Bootstrap support for 0000046950|12234-17585|65 as seed ortholog is 100%.
Bootstrap support for NcORF-00894 as seed ortholog is -1%.
Alternative seed ortholog is NcORF-00896 (64 bits away from this cluster)


Group of orthologs #824. Best score 187 bits
Score difference with first non-orthologous sequence - 
Nosema_apis_2778_final.txt:187 Nosema_ceranae_2614_final.fas:187
0000046571|18966-19588|19	100.00%		NcORF-01062         	100.00%
Bootstrap support for 0000046571|18966-19588|19 as seed ortholog is 100%.
Bootstrap support for NcORF-01062 as seed ortholog is 100%.


Group of orthologs #825. Best score 187 bits
Score difference with first non-orthologous sequence - 
Nosema_apis_2778_final.txt:187 Nosema_ceranae_2614_final.fas:187
0000046967|5148-5447|99_a	100.00%		NcORF-00497         	100.00%
Bootstrap support for 0000046967|5148-5447|99_a as seed ortholog is 100%.
Bootstrap support for NcORF-00497 as seed ortholog is 100%.


Group of orthologs #826. Best score 187 bits
Score difference with first non-orthologous sequence - 
Nosema_apis_2778_final.txt:187 Nosema_ceranae_2614_final.fas:187
0000046994|3564-4367|267_	100.00%		NcORF-00888         	100.00%
Bootstrap support for 0000046994|3564-4367|267_ as seed ortholog is 100%.
Bootstrap support for NcORF-00888 as seed ortholog is 100%.


Group of orthologs #827. Best score 187 bits
Score difference with first non-orthologous sequence - 
Nosema_apis_2778_final.txt:187 Nosema_ceranae_2614_final.fas:187
0000046950|10351-10971|20	100.00%		NcORF-01287         	100.00%
Bootstrap support for 0000046950|10351-10971|20 as seed ortholog is 100%.
Bootstrap support for NcORF-01287 as seed ortholog is 100%.


Group of orthologs #828. Best score 186 bits
Score difference with first non-orthologous sequence - 
Nosema_apis_2778_final.txt:186 Nosema_ceranae_2614_final.fas:186
0000046882|66699-67447|22	100.00%		NcORF-01498         	100.00%
0000046882|69240-70732|22	54.12%		
Bootstrap support for 0000046882|66699-67447|22 as seed ortholog is 100%.
Bootstrap support for NcORF-01498 as seed ortholog is 100%.


Group of orthologs #829. Best score 186 bits
Score difference with first non-orthologous sequence - 
Nosema_apis_2778_final.txt:186 Nosema_ceranae_2614_final.fas:186
0000046836|8397-9017|206_	100.00%		NcORF-00364         	100.00%
Bootstrap support for 0000046836|8397-9017|206_ as seed ortholog is 100%.
Bootstrap support for NcORF-00364 as seed ortholog is 100%.


Group of orthologs #830. Best score 186 bits
Score difference with first non-orthologous sequence - 
Nosema_apis_2778_final.txt:22 Nosema_ceranae_2614_final.fas:186
0000046854|7471-7797|108_	100.00%		NcORF-00780         	100.00%
Bootstrap support for 0000046854|7471-7797|108_ as seed ortholog is -1%.
Alternative seed ortholog is 0000046876|1240-1565|98_a (22 bits away from this cluster)
Bootstrap support for NcORF-00780 as seed ortholog is 100%.


Group of orthologs #831. Best score 186 bits
Score difference with first non-orthologous sequence - 
Nosema_apis_2778_final.txt:186 Nosema_ceranae_2614_final.fas:186
0000046986|15975-16475|16	100.00%		NcORF-00815         	100.00%
Bootstrap support for 0000046986|15975-16475|16 as seed ortholog is 100%.
Bootstrap support for NcORF-00815 as seed ortholog is 100%.


Group of orthologs #832. Best score 186 bits
Score difference with first non-orthologous sequence - 
Nosema_apis_2778_final.txt:186 Nosema_ceranae_2614_final.fas:186
0000046808|29679-30329|21	100.00%		NcORF-02139         	100.00%
Bootstrap support for 0000046808|29679-30329|21 as seed ortholog is 100%.
Bootstrap support for NcORF-02139 as seed ortholog is 100%.


Group of orthologs #833. Best score 186 bits
Score difference with first non-orthologous sequence - 
Nosema_apis_2778_final.txt:186 Nosema_ceranae_2614_final.fas:186
0000046960|7342-7677|111_	100.00%		NcORF-01398         	100.00%
Bootstrap support for 0000046960|7342-7677|111_ as seed ortholog is 100%.
Bootstrap support for NcORF-01398 as seed ortholog is 100%.


Group of orthologs #834. Best score 186 bits
Score difference with first non-orthologous sequence - 
Nosema_apis_2778_final.txt:186 Nosema_ceranae_2614_final.fas:186
0000047007|61131-61694|18	100.00%		NcORF-01442         	100.00%
Bootstrap support for 0000047007|61131-61694|18 as seed ortholog is 100%.
Bootstrap support for NcORF-01442 as seed ortholog is 100%.


Group of orthologs #835. Best score 186 bits
Score difference with first non-orthologous sequence - 
Nosema_apis_2778_final.txt:186 Nosema_ceranae_2614_final.fas:116
0000047064|67205-69139|64	100.00%		NcORF-00965         	100.00%
Bootstrap support for 0000047064|67205-69139|64 as seed ortholog is 100%.
Bootstrap support for NcORF-00965 as seed ortholog is -1%.
Alternative seed ortholog is NcORF-01042 (116 bits away from this cluster)


Group of orthologs #836. Best score 186 bits
Score difference with first non-orthologous sequence - 
Nosema_apis_2778_final.txt:186 Nosema_ceranae_2614_final.fas:186
0000047031|59982-60410|14	100.00%		NcORF-01578         	100.00%
Bootstrap support for 0000047031|59982-60410|14 as seed ortholog is 100%.
Bootstrap support for NcORF-01578 as seed ortholog is 100%.


Group of orthologs #837. Best score 186 bits
Score difference with first non-orthologous sequence - 
Nosema_apis_2778_final.txt:186 Nosema_ceranae_2614_final.fas:186
0000047050|39113-39508|13	100.00%		NcORF-01627         	100.00%
Bootstrap support for 0000047050|39113-39508|13 as seed ortholog is 100%.
Bootstrap support for NcORF-01627 as seed ortholog is 100%.


Group of orthologs #838. Best score 185 bits
Score difference with first non-orthologous sequence - 
Nosema_apis_2778_final.txt:185 Nosema_ceranae_2614_final.fas:185
0000047081|6395-7066|223_	100.00%		NcORF-01750         	100.00%
0000047081|6503-7066|187_	74.46%		
Bootstrap support for 0000047081|6395-7066|223_ as seed ortholog is 100%.
Bootstrap support for NcORF-01750 as seed ortholog is 100%.


Group of orthologs #839. Best score 185 bits
Score difference with first non-orthologous sequence - 
Nosema_apis_2778_final.txt:185 Nosema_ceranae_2614_final.fas:185
0000046872|22572-22970|13	100.00%		NcORF-00846         	100.00%
Bootstrap support for 0000046872|22572-22970|13 as seed ortholog is 100%.
Bootstrap support for NcORF-00846 as seed ortholog is 100%.


Group of orthologs #840. Best score 185 bits
Score difference with first non-orthologous sequence - 
Nosema_apis_2778_final.txt:99 Nosema_ceranae_2614_final.fas:135
0000046555|6808-8307|499_	100.00%		NcORF-02092         	100.00%
Bootstrap support for 0000046555|6808-8307|499_ as seed ortholog is -1%.
Alternative seed ortholog is 0000046555|6284-6517|77_a (99 bits away from this cluster)
Bootstrap support for NcORF-02092 as seed ortholog is -1%.
Alternative seed ortholog is NcORF-02439 (135 bits away from this cluster)


Group of orthologs #841. Best score 185 bits
Score difference with first non-orthologous sequence - 
Nosema_apis_2778_final.txt:185 Nosema_ceranae_2614_final.fas:185
0000047027|16952-18313|45	100.00%		NcORF-01346         	100.00%
Bootstrap support for 0000047027|16952-18313|45 as seed ortholog is 100%.
Bootstrap support for NcORF-01346 as seed ortholog is 100%.


Group of orthologs #842. Best score 185 bits
Score difference with first non-orthologous sequence - 
Nosema_apis_2778_final.txt:185 Nosema_ceranae_2614_final.fas:185
0000047075|13258-14760|30	100.00%		NcORF-01090         	100.00%
Bootstrap support for 0000047075|13258-14760|30 as seed ortholog is 100%.
Bootstrap support for NcORF-01090 as seed ortholog is 100%.


Group of orthologs #843. Best score 184 bits
Score difference with first non-orthologous sequence - 
Nosema_apis_2778_final.txt:184 Nosema_ceranae_2614_final.fas:184
0000046872|23266-23876|19	100.00%		NcORF-00845         	100.00%
Bootstrap support for 0000046872|23266-23876|19 as seed ortholog is 100%.
Bootstrap support for NcORF-00845 as seed ortholog is 100%.


Group of orthologs #844. Best score 184 bits
Score difference with first non-orthologous sequence - 
Nosema_apis_2778_final.txt:184 Nosema_ceranae_2614_final.fas:184
0000047032|2741-3094|117_	100.00%		NcORF-00616         	100.00%
Bootstrap support for 0000047032|2741-3094|117_ as seed ortholog is 100%.
Bootstrap support for NcORF-00616 as seed ortholog is 100%.


Group of orthologs #845. Best score 184 bits
Score difference with first non-orthologous sequence - 
Nosema_apis_2778_final.txt:184 Nosema_ceranae_2614_final.fas:184
0000046993|7374-8063|229_	100.00%		NcORF-01347         	100.00%
Bootstrap support for 0000046993|7374-8063|229_ as seed ortholog is 100%.
Bootstrap support for NcORF-01347 as seed ortholog is 100%.


Group of orthologs #846. Best score 183 bits
Score difference with first non-orthologous sequence - 
Nosema_apis_2778_final.txt:183 Nosema_ceranae_2614_final.fas:183
0000046776|19898-20341|14	100.00%		NcORF-00152         	100.00%
Bootstrap support for 0000046776|19898-20341|14 as seed ortholog is 100%.
Bootstrap support for NcORF-00152 as seed ortholog is 100%.


Group of orthologs #847. Best score 183 bits
Score difference with first non-orthologous sequence - 
Nosema_apis_2778_final.txt:183 Nosema_ceranae_2614_final.fas:183
0000047013|17397-17816|13	100.00%		NcORF-01386         	100.00%
Bootstrap support for 0000047013|17397-17816|13 as seed ortholog is 100%.
Bootstrap support for NcORF-01386 as seed ortholog is 100%.


Group of orthologs #848. Best score 182 bits
Score difference with first non-orthologous sequence - 
Nosema_apis_2778_final.txt:182 Nosema_ceranae_2614_final.fas:182
0000046789|8391-9007|185_	100.00%		NcORF-01650         	100.00%
Bootstrap support for 0000046789|8391-9007|185_ as seed ortholog is 100%.
Bootstrap support for NcORF-01650 as seed ortholog is 100%.


Group of orthologs #849. Best score 182 bits
Score difference with first non-orthologous sequence - 
Nosema_apis_2778_final.txt:182 Nosema_ceranae_2614_final.fas:182
0000046985|17731-19224|25	100.00%		NcORF-00863         	100.00%
Bootstrap support for 0000046985|17731-19224|25 as seed ortholog is 100%.
Bootstrap support for NcORF-00863 as seed ortholog is 100%.


Group of orthologs #850. Best score 182 bits
Score difference with first non-orthologous sequence - 
Nosema_apis_2778_final.txt:182 Nosema_ceranae_2614_final.fas:101
0000047032|21263-21712|14	100.00%		NcORF-00627         	100.00%
Bootstrap support for 0000047032|21263-21712|14 as seed ortholog is 100%.
Bootstrap support for NcORF-00627 as seed ortholog is -1%.
Alternative seed ortholog is NcORF-00270 (101 bits away from this cluster)


Group of orthologs #851. Best score 182 bits
Score difference with first non-orthologous sequence - 
Nosema_apis_2778_final.txt:182 Nosema_ceranae_2614_final.fas:182
0000047079|7064-10343|575	100.00%		NcORF-01808         	100.00%
Bootstrap support for 0000047079|7064-10343|575 as seed ortholog is 100%.
Bootstrap support for NcORF-01808 as seed ortholog is 100%.


Group of orthologs #852. Best score 182 bits
Score difference with first non-orthologous sequence - 
Nosema_apis_2778_final.txt:182 Nosema_ceranae_2614_final.fas:182
0000047071|5291-5713|140_	100.00%		NcORF-01964         	100.00%
Bootstrap support for 0000047071|5291-5713|140_ as seed ortholog is 100%.
Bootstrap support for NcORF-01964 as seed ortholog is 100%.


Group of orthologs #853. Best score 181 bits
Score difference with first non-orthologous sequence - 
Nosema_apis_2778_final.txt:181 Nosema_ceranae_2614_final.fas:181
0000047052|32730-33326|19	100.00%		NcORF-02393         	100.00%
0000047052|32826-33326|16	72.29%		
Bootstrap support for 0000047052|32730-33326|19 as seed ortholog is 100%.
Bootstrap support for NcORF-02393 as seed ortholog is 100%.


Group of orthologs #854. Best score 181 bits
Score difference with first non-orthologous sequence - 
Nosema_apis_2778_final.txt:99 Nosema_ceranae_2614_final.fas:181
0000046588|27381-28097|23	100.00%		NcORF-01408         	100.00%
Bootstrap support for 0000046588|27381-28097|23 as seed ortholog is -1%.
Alternative seed ortholog is 0000046877|11611-12996|20 (99 bits away from this cluster)
Bootstrap support for NcORF-01408 as seed ortholog is 100%.


Group of orthologs #855. Best score 181 bits
Score difference with first non-orthologous sequence - 
Nosema_apis_2778_final.txt:181 Nosema_ceranae_2614_final.fas:181
0000047092|18453-19187|24	100.00%		NcORF-01460         	100.00%
Bootstrap support for 0000047092|18453-19187|24 as seed ortholog is 100%.
Bootstrap support for NcORF-01460 as seed ortholog is 100%.


Group of orthologs #856. Best score 179 bits
Score difference with first non-orthologous sequence - 
Nosema_apis_2778_final.txt:179 Nosema_ceranae_2614_final.fas:179
0000046856|10962-12270|39	100.00%		NcORF-00257         	100.00%
Bootstrap support for 0000046856|10962-12270|39 as seed ortholog is 100%.
Bootstrap support for NcORF-00257 as seed ortholog is 100%.


Group of orthologs #857. Best score 179 bits
Score difference with first non-orthologous sequence - 
Nosema_apis_2778_final.txt:179 Nosema_ceranae_2614_final.fas:179
0000046992|13200-14397|31	100.00%		NcORF-00208         	100.00%
Bootstrap support for 0000046992|13200-14397|31 as seed ortholog is 100%.
Bootstrap support for NcORF-00208 as seed ortholog is 100%.


Group of orthologs #858. Best score 178 bits
Score difference with first non-orthologous sequence - 
Nosema_apis_2778_final.txt:178 Nosema_ceranae_2614_final.fas:178
0000046905|7373-7855|160_	100.00%		NcORF-00243         	100.00%
Bootstrap support for 0000046905|7373-7855|160_ as seed ortholog is 100%.
Bootstrap support for NcORF-00243 as seed ortholog is 100%.


Group of orthologs #859. Best score 178 bits
Score difference with first non-orthologous sequence - 
Nosema_apis_2778_final.txt:98 Nosema_ceranae_2614_final.fas:178
0000046772|7185-8327|380_	100.00%		NcORF-01664         	100.00%
Bootstrap support for 0000046772|7185-8327|380_ as seed ortholog is -1%.
Alternative seed ortholog is 0000046970|5113-7077|654_ (98 bits away from this cluster)
Bootstrap support for NcORF-01664 as seed ortholog is 100%.


Group of orthologs #860. Best score 178 bits
Score difference with first non-orthologous sequence - 
Nosema_apis_2778_final.txt:178 Nosema_ceranae_2614_final.fas:178
0000047009|10827-11267|14	100.00%		NcORF-01052         	100.00%
Bootstrap support for 0000047009|10827-11267|14 as seed ortholog is 100%.
Bootstrap support for NcORF-01052 as seed ortholog is 100%.


Group of orthologs #861. Best score 177 bits
Score difference with first non-orthologous sequence - 
Nosema_apis_2778_final.txt:177 Nosema_ceranae_2614_final.fas:177
0000046791|14617-15234|20	100.00%		NcORF-00958         	100.00%
0000046808|41762-43636|38	81.64%		
Bootstrap support for 0000046791|14617-15234|20 as seed ortholog is 100%.
Bootstrap support for NcORF-00958 as seed ortholog is 100%.


Group of orthologs #862. Best score 177 bits
Score difference with first non-orthologous sequence - 
Nosema_apis_2778_final.txt:177 Nosema_ceranae_2614_final.fas:177
0000046876|1884-2444|186_	100.00%		NcORF-00779         	100.00%
0000046854|8116-8675|174_	78.46%		
Bootstrap support for 0000046876|1884-2444|186_ as seed ortholog is 100%.
Bootstrap support for NcORF-00779 as seed ortholog is 100%.


Group of orthologs #863. Best score 177 bits
Score difference with first non-orthologous sequence - 
Nosema_apis_2778_final.txt:177 Nosema_ceranae_2614_final.fas:177
0000046724|4221-5054|277_	100.00%		NcORF-00330         	100.00%
Bootstrap support for 0000046724|4221-5054|277_ as seed ortholog is 100%.
Bootstrap support for NcORF-00330 as seed ortholog is 100%.


Group of orthologs #864. Best score 177 bits
Score difference with first non-orthologous sequence - 
Nosema_apis_2778_final.txt:177 Nosema_ceranae_2614_final.fas:177
0000046822|11341-11688|11	100.00%		NcORF-00347         	100.00%
Bootstrap support for 0000046822|11341-11688|11 as seed ortholog is 100%.
Bootstrap support for NcORF-00347 as seed ortholog is 100%.


Group of orthologs #865. Best score 177 bits
Score difference with first non-orthologous sequence - 
Nosema_apis_2778_final.txt:177 Nosema_ceranae_2614_final.fas:177
0000046927|8454-8771|105_	100.00%		NcORF-00390         	100.00%
Bootstrap support for 0000046927|8454-8771|105_ as seed ortholog is 100%.
Bootstrap support for NcORF-00390 as seed ortholog is 100%.


Group of orthologs #866. Best score 177 bits
Score difference with first non-orthologous sequence - 
Nosema_apis_2778_final.txt:110 Nosema_ceranae_2614_final.fas:177
0000046785|276-2456|726_a	100.00%		NcORF-01528         	100.00%
Bootstrap support for 0000046785|276-2456|726_a as seed ortholog is -1%.
Alternative seed ortholog is 0000046785|3390-3800|136_ (110 bits away from this cluster)
Bootstrap support for NcORF-01528 as seed ortholog is 100%.


Group of orthologs #867. Best score 177 bits
Score difference with first non-orthologous sequence - 
Nosema_apis_2778_final.txt:177 Nosema_ceranae_2614_final.fas:177
0000046862|22446-23591|38	100.00%		NcORF-01263         	100.00%
Bootstrap support for 0000046862|22446-23591|38 as seed ortholog is 100%.
Bootstrap support for NcORF-01263 as seed ortholog is 100%.


Group of orthologs #868. Best score 177 bits
Score difference with first non-orthologous sequence - 
Nosema_apis_2778_final.txt:177 Nosema_ceranae_2614_final.fas:177
0000046665|19753-20250|16	100.00%		NcORF-02176         	100.00%
Bootstrap support for 0000046665|19753-20250|16 as seed ortholog is 100%.
Bootstrap support for NcORF-02176 as seed ortholog is 100%.


Group of orthologs #869. Best score 177 bits
Score difference with first non-orthologous sequence - 
Nosema_apis_2778_final.txt:80 Nosema_ceranae_2614_final.fas:177
0000046884|13675-14238|18	100.00%		NcORF-01429         	100.00%
Bootstrap support for 0000046884|13675-14238|18 as seed ortholog is -1%.
Alternative seed ortholog is 0000046884|14265-14630|12 (80 bits away from this cluster)
Bootstrap support for NcORF-01429 as seed ortholog is 100%.


Group of orthologs #870. Best score 177 bits
Score difference with first non-orthologous sequence - 
Nosema_apis_2778_final.txt:177 Nosema_ceranae_2614_final.fas:177
0000047032|12312-12770|15	100.00%		NcORF-00622         	100.00%
Bootstrap support for 0000047032|12312-12770|15 as seed ortholog is 100%.
Bootstrap support for NcORF-00622 as seed ortholog is 100%.


Group of orthologs #871. Best score 177 bits
Score difference with first non-orthologous sequence - 
Nosema_apis_2778_final.txt:177 Nosema_ceranae_2614_final.fas:177
0000047032|21742-22587|28	100.00%		NcORF-00628         	100.00%
Bootstrap support for 0000047032|21742-22587|28 as seed ortholog is 100%.
Bootstrap support for NcORF-00628 as seed ortholog is 100%.


Group of orthologs #872. Best score 177 bits
Score difference with first non-orthologous sequence - 
Nosema_apis_2778_final.txt:177 Nosema_ceranae_2614_final.fas:177
0000047009|21966-22532|18	100.00%		NcORF-01056         	100.00%
Bootstrap support for 0000047009|21966-22532|18 as seed ortholog is 100%.
Bootstrap support for NcORF-01056 as seed ortholog is 100%.


Group of orthologs #873. Best score 177 bits
Score difference with first non-orthologous sequence - 
Nosema_apis_2778_final.txt:177 Nosema_ceranae_2614_final.fas:177
0000046893|5149-5939|249_	100.00%		NcORF-01973         	100.00%
Bootstrap support for 0000046893|5149-5939|249_ as seed ortholog is 100%.
Bootstrap support for NcORF-01973 as seed ortholog is 100%.


Group of orthologs #874. Best score 176 bits
Score difference with first non-orthologous sequence - 
Nosema_apis_2778_final.txt:45 Nosema_ceranae_2614_final.fas:176
0000046655|5024-5791|255_	100.00%		NcORF-00702         	100.00%
Bootstrap support for 0000046655|5024-5791|255_ as seed ortholog is -1%.
Alternative seed ortholog is 0000046655|2057-3070|337_ (45 bits away from this cluster)
Bootstrap support for NcORF-00702 as seed ortholog is 100%.


Group of orthologs #875. Best score 176 bits
Score difference with first non-orthologous sequence - 
Nosema_apis_2778_final.txt:176 Nosema_ceranae_2614_final.fas:176
0000046791|13282-14220|31	100.00%		NcORF-00959         	100.00%
Bootstrap support for 0000046791|13282-14220|31 as seed ortholog is 100%.
Bootstrap support for NcORF-00959 as seed ortholog is 100%.


Group of orthologs #876. Best score 176 bits
Score difference with first non-orthologous sequence - 
Nosema_apis_2778_final.txt:176 Nosema_ceranae_2614_final.fas:176
0000046999|13537-14138|17	100.00%		NcORF-00383         	100.00%
Bootstrap support for 0000046999|13537-14138|17 as seed ortholog is 100%.
Bootstrap support for NcORF-00383 as seed ortholog is 100%.


Group of orthologs #877. Best score 176 bits
Score difference with first non-orthologous sequence - 
Nosema_apis_2778_final.txt:176 Nosema_ceranae_2614_final.fas:176
0000047030|46868-47221|11	100.00%		NcORF-00420         	100.00%
Bootstrap support for 0000047030|46868-47221|11 as seed ortholog is 100%.
Bootstrap support for NcORF-00420 as seed ortholog is 100%.


Group of orthologs #878. Best score 176 bits
Score difference with first non-orthologous sequence - 
Nosema_apis_2778_final.txt:123 Nosema_ceranae_2614_final.fas:112
0000047018|5878-9732|1284	100.00%		NcORF-00709         	100.00%
Bootstrap support for 0000047018|5878-9732|1284 as seed ortholog is -1%.
Alternative seed ortholog is 0000046937|4889-5728|279_ (123 bits away from this cluster)
Bootstrap support for NcORF-00709 as seed ortholog is -1%.
Alternative seed ortholog is NcORF-01687 (112 bits away from this cluster)


Group of orthologs #879. Best score 176 bits
Score difference with first non-orthologous sequence - 
Nosema_apis_2778_final.txt:176 Nosema_ceranae_2614_final.fas:176
0000047032|24123-24984|27	100.00%		NcORF-00629         	100.00%
Bootstrap support for 0000047032|24123-24984|27 as seed ortholog is 100%.
Bootstrap support for NcORF-00629 as seed ortholog is 100%.


Group of orthologs #880. Best score 176 bits
Score difference with first non-orthologous sequence - 
Nosema_apis_2778_final.txt:176 Nosema_ceranae_2614_final.fas:176
0000047024|42502-42909|13	100.00%		NcORF-02208         	100.00%
Bootstrap support for 0000047024|42502-42909|13 as seed ortholog is 100%.
Bootstrap support for NcORF-02208 as seed ortholog is 100%.


Group of orthologs #881. Best score 176 bits
Score difference with first non-orthologous sequence - 
Nosema_apis_2778_final.txt:176 Nosema_ceranae_2614_final.fas:176
0000047078|19701-20954|16	100.00%		NcORF-01735         	100.00%
Bootstrap support for 0000047078|19701-20954|16 as seed ortholog is 100%.
Bootstrap support for NcORF-01735 as seed ortholog is 100%.


Group of orthologs #882. Best score 175 bits
Score difference with first non-orthologous sequence - 
Nosema_apis_2778_final.txt:119 Nosema_ceranae_2614_final.fas:175
0000046834|10294-10854|18	100.00%		NcORF-01206         	100.00%
0000046834|9875-10854|246	53.37%		
Bootstrap support for 0000046834|10294-10854|18 as seed ortholog is -1%.
Alternative seed ortholog is 0000046632|3392-5304|498_ (119 bits away from this cluster)
Bootstrap support for NcORF-01206 as seed ortholog is 100%.


Group of orthologs #883. Best score 175 bits
Score difference with first non-orthologous sequence - 
Nosema_apis_2778_final.txt:175 Nosema_ceranae_2614_final.fas:175
0000046867|6015-6970|301_	100.00%		NcORF-00885         	100.00%
Bootstrap support for 0000046867|6015-6970|301_ as seed ortholog is 100%.
Bootstrap support for NcORF-00885 as seed ortholog is 100%.


Group of orthologs #884. Best score 175 bits
Score difference with first non-orthologous sequence - 
Nosema_apis_2778_final.txt:175 Nosema_ceranae_2614_final.fas:175
0000047027|13837-14427|19	100.00%		NcORF-02125         	100.00%
Bootstrap support for 0000047027|13837-14427|19 as seed ortholog is 100%.
Bootstrap support for NcORF-02125 as seed ortholog is 100%.


Group of orthologs #885. Best score 174 bits
Score difference with first non-orthologous sequence - 
Nosema_apis_2778_final.txt:174 Nosema_ceranae_2614_final.fas:174
0000046835|26513-27031|17	100.00%		NcORF-00411         	100.00%
Bootstrap support for 0000046835|26513-27031|17 as seed ortholog is 100%.
Bootstrap support for NcORF-00411 as seed ortholog is 100%.


Group of orthologs #886. Best score 174 bits
Score difference with first non-orthologous sequence - 
Nosema_apis_2778_final.txt:174 Nosema_ceranae_2614_final.fas:174
0000046950|27865-28416|18	100.00%		NcORF-00902         	100.00%
Bootstrap support for 0000046950|27865-28416|18 as seed ortholog is 100%.
Bootstrap support for NcORF-00902 as seed ortholog is 100%.


Group of orthologs #887. Best score 174 bits
Score difference with first non-orthologous sequence - 
Nosema_apis_2778_final.txt:174 Nosema_ceranae_2614_final.fas:174
0000046995|944-1444|166_a	100.00%		NcORF-00648         	100.00%
Bootstrap support for 0000046995|944-1444|166_a as seed ortholog is 100%.
Bootstrap support for NcORF-00648 as seed ortholog is 100%.


Group of orthologs #888. Best score 174 bits
Score difference with first non-orthologous sequence - 
Nosema_apis_2778_final.txt:174 Nosema_ceranae_2614_final.fas:174
0000046976|1972-2559|195_	100.00%		NcORF-02112         	100.00%
Bootstrap support for 0000046976|1972-2559|195_ as seed ortholog is 100%.
Bootstrap support for NcORF-02112 as seed ortholog is 100%.


Group of orthologs #889. Best score 174 bits
Score difference with first non-orthologous sequence - 
Nosema_apis_2778_final.txt:69 Nosema_ceranae_2614_final.fas:174
0000047049|95754-96170|13	100.00%		NcORF-01999         	100.00%
Bootstrap support for 0000047049|95754-96170|13 as seed ortholog is -1%.
Alternative seed ortholog is 0000047049|95200-95541|11 (69 bits away from this cluster)
Bootstrap support for NcORF-01999 as seed ortholog is 100%.


Group of orthologs #890. Best score 174 bits
Score difference with first non-orthologous sequence - 
Nosema_apis_2778_final.txt:174 Nosema_ceranae_2614_final.fas:174
0000047052|73492-74805|43	100.00%		NcORF-02373         	100.00%
Bootstrap support for 0000047052|73492-74805|43 as seed ortholog is 100%.
Bootstrap support for NcORF-02373 as seed ortholog is 100%.


Group of orthologs #891. Best score 173 bits
Score difference with first non-orthologous sequence - 
Nosema_apis_2778_final.txt:173 Nosema_ceranae_2614_final.fas:51
0000046860|11453-14357|38	100.00%		NcORF-01154         	100.00%
0000047030|22064-23127|27	100.00%		
Bootstrap support for 0000046860|11453-14357|38 as seed ortholog is 100%.
Bootstrap support for 0000047030|22064-23127|27 as seed ortholog is 100%.
Bootstrap support for NcORF-01154 as seed ortholog is -1%.
Alternative seed ortholog is NcORF-01871 (51 bits away from this cluster)


Group of orthologs #892. Best score 173 bits
Score difference with first non-orthologous sequence - 
Nosema_apis_2778_final.txt:173 Nosema_ceranae_2614_final.fas:173
0000046724|9989-10423|144	100.00%		NcORF-00328         	100.00%
Bootstrap support for 0000046724|9989-10423|144 as seed ortholog is 100%.
Bootstrap support for NcORF-00328 as seed ortholog is 100%.


Group of orthologs #893. Best score 173 bits
Score difference with first non-orthologous sequence - 
Nosema_apis_2778_final.txt:173 Nosema_ceranae_2614_final.fas:173
0000046853|8041-8310|89_a	100.00%		NcORF-00556         	100.00%
Bootstrap support for 0000046853|8041-8310|89_a as seed ortholog is 100%.
Bootstrap support for NcORF-00556 as seed ortholog is 100%.


Group of orthologs #894. Best score 173 bits
Score difference with first non-orthologous sequence - 
Nosema_apis_2778_final.txt:173 Nosema_ceranae_2614_final.fas:173
0000046808|5482-6165|227_	100.00%		NcORF-01321         	100.00%
Bootstrap support for 0000046808|5482-6165|227_ as seed ortholog is 100%.
Bootstrap support for NcORF-01321 as seed ortholog is 100%.


Group of orthologs #895. Best score 173 bits
Score difference with first non-orthologous sequence - 
Nosema_apis_2778_final.txt:173 Nosema_ceranae_2614_final.fas:173
0000047001|7514-7951|145_	100.00%		NcORF-00916         	100.00%
Bootstrap support for 0000047001|7514-7951|145_ as seed ortholog is 100%.
Bootstrap support for NcORF-00916 as seed ortholog is 100%.


Group of orthologs #896. Best score 173 bits
Score difference with first non-orthologous sequence - 
Nosema_apis_2778_final.txt:173 Nosema_ceranae_2614_final.fas:173
0000046822|19430-20278|28	100.00%		NcORF-02259         	100.00%
Bootstrap support for 0000046822|19430-20278|28 as seed ortholog is 100%.
Bootstrap support for NcORF-02259 as seed ortholog is 100%.


Group of orthologs #897. Best score 173 bits
Score difference with first non-orthologous sequence - 
Nosema_apis_2778_final.txt:173 Nosema_ceranae_2614_final.fas:173
0000047075|20911-21435|17	100.00%		NcORF-02063         	100.00%
Bootstrap support for 0000047075|20911-21435|17 as seed ortholog is 100%.
Bootstrap support for NcORF-02063 as seed ortholog is 100%.


Group of orthologs #898. Best score 172 bits
Score difference with first non-orthologous sequence - 
Nosema_apis_2778_final.txt:172 Nosema_ceranae_2614_final.fas:172
0000047032|25032-25430|13	100.00%		NcORF-00630         	100.00%
Bootstrap support for 0000047032|25032-25430|13 as seed ortholog is 100%.
Bootstrap support for NcORF-00630 as seed ortholog is 100%.


Group of orthologs #899. Best score 172 bits
Score difference with first non-orthologous sequence - 
Nosema_apis_2778_final.txt:172 Nosema_ceranae_2614_final.fas:172
0000047075|6322-6720|132_	100.00%		NcORF-01085         	100.00%
Bootstrap support for 0000047075|6322-6720|132_ as seed ortholog is 100%.
Bootstrap support for NcORF-01085 as seed ortholog is 100%.


Group of orthologs #900. Best score 171 bits
Score difference with first non-orthologous sequence - 
Nosema_apis_2778_final.txt:171 Nosema_ceranae_2614_final.fas:171
0000046670|330-1019|229_a	100.00%		NcORF-00308         	100.00%
0000046687|3508-4197|229_	100.00%		
Bootstrap support for 0000046670|330-1019|229_a as seed ortholog is 100%.
Bootstrap support for 0000046687|3508-4197|229_ as seed ortholog is 100%.
Bootstrap support for NcORF-00308 as seed ortholog is 100%.


Group of orthologs #901. Best score 171 bits
Score difference with first non-orthologous sequence - 
Nosema_apis_2778_final.txt:29 Nosema_ceranae_2614_final.fas:171
0000046683|15616-16152|17	100.00%		NcORF-00601         	100.00%
Bootstrap support for 0000046683|15616-16152|17 as seed ortholog is -1%.
Alternative seed ortholog is 0000046683|17820-18086|88 (29 bits away from this cluster)
Bootstrap support for NcORF-00601 as seed ortholog is 100%.


Group of orthologs #902. Best score 171 bits
Score difference with first non-orthologous sequence - 
Nosema_apis_2778_final.txt:89 Nosema_ceranae_2614_final.fas:121
0000046982|35904-38196|73	100.00%		NcORF-01069         	100.00%
Bootstrap support for 0000046982|35904-38196|73 as seed ortholog is -1%.
Alternative seed ortholog is 0000046982|33079-36905|31 (89 bits away from this cluster)
Bootstrap support for NcORF-01069 as seed ortholog is -1%.
Alternative seed ortholog is NcORF-01042 (121 bits away from this cluster)


Group of orthologs #903. Best score 171 bits
Score difference with first non-orthologous sequence - 
Nosema_apis_2778_final.txt:171 Nosema_ceranae_2614_final.fas:171
0000046843|12738-13226|16	100.00%		NcORF-02228         	100.00%
Bootstrap support for 0000046843|12738-13226|16 as seed ortholog is 100%.
Bootstrap support for NcORF-02228 as seed ortholog is 100%.


Group of orthologs #904. Best score 171 bits
Score difference with first non-orthologous sequence - 
Nosema_apis_2778_final.txt:171 Nosema_ceranae_2614_final.fas:91
0000046981|13208-13645|14	100.00%		NcORF-02010         	100.00%
Bootstrap support for 0000046981|13208-13645|14 as seed ortholog is 100%.
Bootstrap support for NcORF-02010 as seed ortholog is -1%.
Alternative seed ortholog is NcORF-00511 (91 bits away from this cluster)


Group of orthologs #905. Best score 171 bits
Score difference with first non-orthologous sequence - 
Nosema_apis_2778_final.txt:171 Nosema_ceranae_2614_final.fas:171
0000047050|41638-42231|19	100.00%		NcORF-01677         	100.00%
Bootstrap support for 0000047050|41638-42231|19 as seed ortholog is 100%.
Bootstrap support for NcORF-01677 as seed ortholog is 100%.


Group of orthologs #906. Best score 170 bits
Score difference with first non-orthologous sequence - 
Nosema_apis_2778_final.txt:170 Nosema_ceranae_2614_final.fas:170
0000046864|918-1460|180_a	100.00%		NcORF-02093         	100.00%
0000046555|2373-3309|183_	75.98%		
Bootstrap support for 0000046864|918-1460|180_a as seed ortholog is 100%.
Bootstrap support for NcORF-02093 as seed ortholog is 100%.


Group of orthologs #907. Best score 170 bits
Score difference with first non-orthologous sequence - 
Nosema_apis_2778_final.txt:170 Nosema_ceranae_2614_final.fas:170
0000046683|22921-24470|17	100.00%		NcORF-00599         	100.00%
Bootstrap support for 0000046683|22921-24470|17 as seed ortholog is 100%.
Bootstrap support for NcORF-00599 as seed ortholog is 100%.


Group of orthologs #908. Best score 170 bits
Score difference with first non-orthologous sequence - 
Nosema_apis_2778_final.txt:63 Nosema_ceranae_2614_final.fas:170
0000046637|1108-1898|263_	100.00%		NcORF-01795         	100.00%
Bootstrap support for 0000046637|1108-1898|263_ as seed ortholog is -1%.
Alternative seed ortholog is 0000046959|1-471|157_aa|P (63 bits away from this cluster)
Bootstrap support for NcORF-01795 as seed ortholog is 100%.


Group of orthologs #909. Best score 170 bits
Score difference with first non-orthologous sequence - 
Nosema_apis_2778_final.txt:170 Nosema_ceranae_2614_final.fas:170
0000046934|5957-6703|248_	100.00%		NcORF-01834         	100.00%
Bootstrap support for 0000046934|5957-6703|248_ as seed ortholog is 100%.
Bootstrap support for NcORF-01834 as seed ortholog is 100%.


Group of orthologs #910. Best score 169 bits
Score difference with first non-orthologous sequence - 
Nosema_apis_2778_final.txt:169 Nosema_ceranae_2614_final.fas:169
0000046857|15925-16817|28	100.00%		NcORF-00096         	100.00%
Bootstrap support for 0000046857|15925-16817|28 as seed ortholog is 100%.
Bootstrap support for NcORF-00096 as seed ortholog is 100%.


Group of orthologs #911. Best score 169 bits
Score difference with first non-orthologous sequence - 
Nosema_apis_2778_final.txt:169 Nosema_ceranae_2614_final.fas:169
0000046861|278-778|166_aa	100.00%		NcORF-00597         	100.00%
Bootstrap support for 0000046861|278-778|166_aa as seed ortholog is 100%.
Bootstrap support for NcORF-00597 as seed ortholog is 100%.


Group of orthologs #912. Best score 169 bits
Score difference with first non-orthologous sequence - 
Nosema_apis_2778_final.txt:169 Nosema_ceranae_2614_final.fas:169
0000046679|8906-9922|338_	100.00%		NcORF-01544         	100.00%
Bootstrap support for 0000046679|8906-9922|338_ as seed ortholog is 100%.
Bootstrap support for NcORF-01544 as seed ortholog is 100%.


Group of orthologs #913. Best score 169 bits
Score difference with first non-orthologous sequence - 
Nosema_apis_2778_final.txt:169 Nosema_ceranae_2614_final.fas:169
0000046772|13328-14116|26	100.00%		NcORF-01663         	100.00%
Bootstrap support for 0000046772|13328-14116|26 as seed ortholog is 100%.
Bootstrap support for NcORF-01663 as seed ortholog is 100%.


Group of orthologs #914. Best score 169 bits
Score difference with first non-orthologous sequence - 
Nosema_apis_2778_final.txt:169 Nosema_ceranae_2614_final.fas:169
0000046827|8614-9174|186_	100.00%		NcORF-01637         	100.00%
Bootstrap support for 0000046827|8614-9174|186_ as seed ortholog is 100%.
Bootstrap support for NcORF-01637 as seed ortholog is 100%.


Group of orthologs #915. Best score 168 bits
Score difference with first non-orthologous sequence - 
Nosema_apis_2778_final.txt:168 Nosema_ceranae_2614_final.fas:168
0000046785|9872-10396|174	100.00%		NcORF-00240         	100.00%
Bootstrap support for 0000046785|9872-10396|174 as seed ortholog is 100%.
Bootstrap support for NcORF-00240 as seed ortholog is 100%.


Group of orthologs #916. Best score 168 bits
Score difference with first non-orthologous sequence - 
Nosema_apis_2778_final.txt:168 Nosema_ceranae_2614_final.fas:168
0000047004|40257-40652|13	100.00%		NcORF-00454         	100.00%
Bootstrap support for 0000047004|40257-40652|13 as seed ortholog is 100%.
Bootstrap support for NcORF-00454 as seed ortholog is 100%.


Group of orthologs #917. Best score 167 bits
Score difference with first non-orthologous sequence - 
Nosema_apis_2778_final.txt:167 Nosema_ceranae_2614_final.fas:93
0000046663|26937-28811|62	100.00%		NcORF-00215         	100.00%
Bootstrap support for 0000046663|26937-28811|62 as seed ortholog is 100%.
Bootstrap support for NcORF-00215 as seed ortholog is -1%.
Alternative seed ortholog is NcORF-00314 (93 bits away from this cluster)


Group of orthologs #918. Best score 167 bits
Score difference with first non-orthologous sequence - 
Nosema_apis_2778_final.txt:167 Nosema_ceranae_2614_final.fas:167
0000046835|24839-25444|20	100.00%		NcORF-00410         	100.00%
Bootstrap support for 0000046835|24839-25444|20 as seed ortholog is 100%.
Bootstrap support for NcORF-00410 as seed ortholog is 100%.


Group of orthologs #919. Best score 167 bits
Score difference with first non-orthologous sequence - 
Nosema_apis_2778_final.txt:167 Nosema_ceranae_2614_final.fas:167
0000046813|13013-13720|23	100.00%		NcORF-00907         	100.00%
Bootstrap support for 0000046813|13013-13720|23 as seed ortholog is 100%.
Bootstrap support for NcORF-00907 as seed ortholog is 100%.


Group of orthologs #920. Best score 167 bits
Score difference with first non-orthologous sequence - 
Nosema_apis_2778_final.txt:167 Nosema_ceranae_2614_final.fas:167
0000046860|8334-9077|247_	100.00%		NcORF-01424         	100.00%
Bootstrap support for 0000046860|8334-9077|247_ as seed ortholog is 100%.
Bootstrap support for NcORF-01424 as seed ortholog is 100%.


Group of orthologs #921. Best score 167 bits
Score difference with first non-orthologous sequence - 
Nosema_apis_2778_final.txt:167 Nosema_ceranae_2614_final.fas:113
0000046954|5711-7546|376_	100.00%		NcORF-02133         	100.00%
Bootstrap support for 0000046954|5711-7546|376_ as seed ortholog is 100%.
Bootstrap support for NcORF-02133 as seed ortholog is -1%.
Alternative seed ortholog is NcORF-02762 (113 bits away from this cluster)


Group of orthologs #922. Best score 167 bits
Score difference with first non-orthologous sequence - 
Nosema_apis_2778_final.txt:167 Nosema_ceranae_2614_final.fas:167
0000047092|51791-52938|16	100.00%		NcORF-01137         	100.00%
Bootstrap support for 0000047092|51791-52938|16 as seed ortholog is 100%.
Bootstrap support for NcORF-01137 as seed ortholog is 100%.


Group of orthologs #923. Best score 166 bits
Score difference with first non-orthologous sequence - 
Nosema_apis_2778_final.txt:166 Nosema_ceranae_2614_final.fas:166
0000046687|5818-6813|304_	100.00%		NcORF-00305         	100.00%
0000046870|26065-26951|22	46.97%		
Bootstrap support for 0000046687|5818-6813|304_ as seed ortholog is 100%.
Bootstrap support for NcORF-00305 as seed ortholog is 100%.


Group of orthologs #924. Best score 166 bits
Score difference with first non-orthologous sequence - 
Nosema_apis_2778_final.txt:166 Nosema_ceranae_2614_final.fas:166
0000046836|6493-6963|156_	100.00%		NcORF-00366         	100.00%
Bootstrap support for 0000046836|6493-6963|156_ as seed ortholog is 100%.
Bootstrap support for NcORF-00366 as seed ortholog is 100%.


Group of orthologs #925. Best score 166 bits
Score difference with first non-orthologous sequence - 
Nosema_apis_2778_final.txt:166 Nosema_ceranae_2614_final.fas:166
0000046905|8327-8887|186_	100.00%		NcORF-00872         	100.00%
Bootstrap support for 0000046905|8327-8887|186_ as seed ortholog is 100%.
Bootstrap support for NcORF-00872 as seed ortholog is 100%.


Group of orthologs #926. Best score 166 bits
Score difference with first non-orthologous sequence - 
Nosema_apis_2778_final.txt:166 Nosema_ceranae_2614_final.fas:166
0000046769|19430-20164|24	100.00%		NcORF-01975         	100.00%
Bootstrap support for 0000046769|19430-20164|24 as seed ortholog is 100%.
Bootstrap support for NcORF-01975 as seed ortholog is 100%.


Group of orthologs #927. Best score 166 bits
Score difference with first non-orthologous sequence - 
Nosema_apis_2778_final.txt:166 Nosema_ceranae_2614_final.fas:166
0000047030|54100-54525|14	100.00%		NcORF-00416         	100.00%
Bootstrap support for 0000047030|54100-54525|14 as seed ortholog is 100%.
Bootstrap support for NcORF-00416 as seed ortholog is 100%.


Group of orthologs #928. Best score 165 bits
Score difference with first non-orthologous sequence - 
Nosema_apis_2778_final.txt:70 Nosema_ceranae_2614_final.fas:17
0000047049|66247-67401|38	100.00%		NcORF-00584         	100.00%
0000046864|9310-10467|385	23.97%		
Bootstrap support for 0000047049|66247-67401|38 as seed ortholog is -1%.
Alternative seed ortholog is 0000046570|8943-10073|376 (70 bits away from this cluster)
Bootstrap support for NcORF-00584 as seed ortholog is -1%.
Alternative seed ortholog is NcORF-01230 (17 bits away from this cluster)


Group of orthologs #929. Best score 165 bits
Score difference with first non-orthologous sequence - 
Nosema_apis_2778_final.txt:165 Nosema_ceranae_2614_final.fas:165
0000046911|15399-15830|14	100.00%		NcORF-00127         	100.00%
Bootstrap support for 0000046911|15399-15830|14 as seed ortholog is 100%.
Bootstrap support for NcORF-00127 as seed ortholog is 100%.


Group of orthologs #930. Best score 165 bits
Score difference with first non-orthologous sequence - 
Nosema_apis_2778_final.txt:165 Nosema_ceranae_2614_final.fas:165
0000046987|15089-15688|19	100.00%		NcORF-01181         	100.00%
Bootstrap support for 0000046987|15089-15688|19 as seed ortholog is 100%.
Bootstrap support for NcORF-01181 as seed ortholog is 100%.


Group of orthologs #931. Best score 165 bits
Score difference with first non-orthologous sequence - 
Nosema_apis_2778_final.txt:165 Nosema_ceranae_2614_final.fas:165
0000047049|23186-23692|16	100.00%		NcORF-01903         	100.00%
Bootstrap support for 0000047049|23186-23692|16 as seed ortholog is 100%.
Bootstrap support for NcORF-01903 as seed ortholog is 100%.


Group of orthologs #932. Best score 164 bits
Score difference with first non-orthologous sequence - 
Nosema_apis_2778_final.txt:164 Nosema_ceranae_2614_final.fas:164
0000046836|11745-12191|14	100.00%		NcORF-00363         	100.00%
Bootstrap support for 0000046836|11745-12191|14 as seed ortholog is 100%.
Bootstrap support for NcORF-00363 as seed ortholog is 100%.


Group of orthologs #933. Best score 164 bits
Score difference with first non-orthologous sequence - 
Nosema_apis_2778_final.txt:164 Nosema_ceranae_2614_final.fas:164
0000046769|3982-4708|188_	100.00%		NcORF-00943         	100.00%
Bootstrap support for 0000046769|3982-4708|188_ as seed ortholog is 100%.
Bootstrap support for NcORF-00943 as seed ortholog is 100%.


Group of orthologs #934. Best score 164 bits
Score difference with first non-orthologous sequence - 
Nosema_apis_2778_final.txt:164 Nosema_ceranae_2614_final.fas:164
0000046685|5566-6324|161_	100.00%		NcORF-01738         	100.00%
Bootstrap support for 0000046685|5566-6324|161_ as seed ortholog is 100%.
Bootstrap support for NcORF-01738 as seed ortholog is 100%.


Group of orthologs #935. Best score 164 bits
Score difference with first non-orthologous sequence - 
Nosema_apis_2778_final.txt:164 Nosema_ceranae_2614_final.fas:164
0000046950|49919-50533|20	100.00%		NcORF-00741         	100.00%
Bootstrap support for 0000046950|49919-50533|20 as seed ortholog is 100%.
Bootstrap support for NcORF-00741 as seed ortholog is 100%.


Group of orthologs #936. Best score 164 bits
Score difference with first non-orthologous sequence - 
Nosema_apis_2778_final.txt:164 Nosema_ceranae_2614_final.fas:164
0000047004|5262-5780|172_	100.00%		NcORF-00472         	100.00%
Bootstrap support for 0000047004|5262-5780|172_ as seed ortholog is 100%.
Bootstrap support for NcORF-00472 as seed ortholog is 100%.


Group of orthologs #937. Best score 164 bits
Score difference with first non-orthologous sequence - 
Nosema_apis_2778_final.txt:10 Nosema_ceranae_2614_final.fas:164
0000046882|64063-65349|42	100.00%		NcORF-01497         	100.00%
Bootstrap support for 0000046882|64063-65349|42 as seed ortholog is -1%.
Alternative seed ortholog is 0000046882|65404-65898|16 (10 bits away from this cluster)
Bootstrap support for NcORF-01497 as seed ortholog is 100%.


Group of orthologs #938. Best score 164 bits
Score difference with first non-orthologous sequence - 
Nosema_apis_2778_final.txt:164 Nosema_ceranae_2614_final.fas:164
0000047024|77869-78222|11	100.00%		NcORF-01146         	100.00%
Bootstrap support for 0000047024|77869-78222|11 as seed ortholog is 100%.
Bootstrap support for NcORF-01146 as seed ortholog is 100%.


Group of orthologs #939. Best score 164 bits
Score difference with first non-orthologous sequence - 
Nosema_apis_2778_final.txt:164 Nosema_ceranae_2614_final.fas:32
0000046901|24891-25721|20	100.00%		NcORF-02469         	100.00%
Bootstrap support for 0000046901|24891-25721|20 as seed ortholog is 100%.
Bootstrap support for NcORF-02469 as seed ortholog is -1%.
Alternative seed ortholog is NcORF-02650 (32 bits away from this cluster)


Group of orthologs #940. Best score 163 bits
Score difference with first non-orthologous sequence - 
Nosema_apis_2778_final.txt:163 Nosema_ceranae_2614_final.fas:163
0000046800|9961-10425|154	100.00%		NcORF-01452         	100.00%
Bootstrap support for 0000046800|9961-10425|154 as seed ortholog is 100%.
Bootstrap support for NcORF-01452 as seed ortholog is 100%.


Group of orthologs #941. Best score 163 bits
Score difference with first non-orthologous sequence - 
Nosema_apis_2778_final.txt:163 Nosema_ceranae_2614_final.fas:163
0000046952|25204-25629|14	100.00%		NcORF-00718         	100.00%
Bootstrap support for 0000046952|25204-25629|14 as seed ortholog is 100%.
Bootstrap support for NcORF-00718 as seed ortholog is 100%.


Group of orthologs #942. Best score 163 bits
Score difference with first non-orthologous sequence - 
Nosema_apis_2778_final.txt:163 Nosema_ceranae_2614_final.fas:163
0000046884|9276-12069|215	100.00%		NcORF-01233         	100.00%
Bootstrap support for 0000046884|9276-12069|215 as seed ortholog is 100%.
Bootstrap support for NcORF-01233 as seed ortholog is 100%.


Group of orthologs #943. Best score 162 bits
Score difference with first non-orthologous sequence - 
Nosema_apis_2778_final.txt:162 Nosema_ceranae_2614_final.fas:109
0000046952|35724-36887|38	100.00%		NcORF-00723         	100.00%
Bootstrap support for 0000046952|35724-36887|38 as seed ortholog is 100%.
Bootstrap support for NcORF-00723 as seed ortholog is -1%.
Alternative seed ortholog is NcORF-00179 (109 bits away from this cluster)


Group of orthologs #944. Best score 162 bits
Score difference with first non-orthologous sequence - 
Nosema_apis_2778_final.txt:162 Nosema_ceranae_2614_final.fas:162
0000046789|33747-34211|15	100.00%		NcORF-02402         	100.00%
Bootstrap support for 0000046789|33747-34211|15 as seed ortholog is 100%.
Bootstrap support for NcORF-02402 as seed ortholog is 100%.


Group of orthologs #945. Best score 161 bits
Score difference with first non-orthologous sequence - 
Nosema_apis_2778_final.txt:161 Nosema_ceranae_2614_final.fas:161
0000046850|12576-13070|16	100.00%		NcORF-00832         	100.00%
Bootstrap support for 0000046850|12576-13070|16 as seed ortholog is 100%.
Bootstrap support for NcORF-00832 as seed ortholog is 100%.


Group of orthologs #946. Best score 161 bits
Score difference with first non-orthologous sequence - 
Nosema_apis_2778_final.txt:161 Nosema_ceranae_2614_final.fas:161
0000047004|18480-19930|22	100.00%		NcORF-00467         	100.00%
Bootstrap support for 0000047004|18480-19930|22 as seed ortholog is 100%.
Bootstrap support for NcORF-00467 as seed ortholog is 100%.


Group of orthologs #947. Best score 161 bits
Score difference with first non-orthologous sequence - 
Nosema_apis_2778_final.txt:161 Nosema_ceranae_2614_final.fas:161
0000047049|29792-30946|38	100.00%		NcORF-00675         	100.00%
Bootstrap support for 0000047049|29792-30946|38 as seed ortholog is 100%.
Bootstrap support for NcORF-00675 as seed ortholog is 100%.


Group of orthologs #948. Best score 161 bits
Score difference with first non-orthologous sequence - 
Nosema_apis_2778_final.txt:161 Nosema_ceranae_2614_final.fas:161
0000046934|4496-4786|96_a	100.00%		NcORF-01833         	100.00%
Bootstrap support for 0000046934|4496-4786|96_a as seed ortholog is 100%.
Bootstrap support for NcORF-01833 as seed ortholog is 100%.


Group of orthologs #949. Best score 160 bits
Score difference with first non-orthologous sequence - 
Nosema_apis_2778_final.txt:160 Nosema_ceranae_2614_final.fas:160
0000046663|6797-10249|389	100.00%		NcORF-00316         	100.00%
Bootstrap support for 0000046663|6797-10249|389 as seed ortholog is 100%.
Bootstrap support for NcORF-00316 as seed ortholog is 100%.


Group of orthologs #950. Best score 160 bits
Score difference with first non-orthologous sequence - 
Nosema_apis_2778_final.txt:160 Nosema_ceranae_2614_final.fas:160
0000046814|15348-16121|25	100.00%		NcORF-00012         	100.00%
Bootstrap support for 0000046814|15348-16121|25 as seed ortholog is 100%.
Bootstrap support for NcORF-00012 as seed ortholog is 100%.


Group of orthologs #951. Best score 160 bits
Score difference with first non-orthologous sequence - 
Nosema_apis_2778_final.txt:160 Nosema_ceranae_2614_final.fas:160
0000046769|2467-3902|306_	100.00%		NcORF-00942         	100.00%
Bootstrap support for 0000046769|2467-3902|306_ as seed ortholog is 100%.
Bootstrap support for NcORF-00942 as seed ortholog is 100%.


Group of orthologs #952. Best score 160 bits
Score difference with first non-orthologous sequence - 
Nosema_apis_2778_final.txt:160 Nosema_ceranae_2614_final.fas:160
0000047052|25474-26241|25	100.00%		NcORF-02073         	100.00%
Bootstrap support for 0000047052|25474-26241|25 as seed ortholog is 100%.
Bootstrap support for NcORF-02073 as seed ortholog is 100%.


Group of orthologs #953. Best score 159 bits
Score difference with first non-orthologous sequence - 
Nosema_apis_2778_final.txt:159 Nosema_ceranae_2614_final.fas:159
0000047027|6918-7694|258_	100.00%		NcORF-02297         	100.00%
                    	       		NcORF-00850         	77.40%
                    	       		NcORF-01711         	63.93%
Bootstrap support for 0000047027|6918-7694|258_ as seed ortholog is 100%.
Bootstrap support for NcORF-02297 as seed ortholog is 100%.


Group of orthologs #954. Best score 159 bits
Score difference with first non-orthologous sequence - 
Nosema_apis_2778_final.txt:159 Nosema_ceranae_2614_final.fas:159
0000046764|4758-5183|141_	100.00%		NcORF-00763         	100.00%
Bootstrap support for 0000046764|4758-5183|141_ as seed ortholog is 100%.
Bootstrap support for NcORF-00763 as seed ortholog is 100%.


Group of orthologs #955. Best score 159 bits
Score difference with first non-orthologous sequence - 
Nosema_apis_2778_final.txt:159 Nosema_ceranae_2614_final.fas:159
0000046588|5574-6431|285_	100.00%		NcORF-01255         	100.00%
Bootstrap support for 0000046588|5574-6431|285_ as seed ortholog is 100%.
Bootstrap support for NcORF-01255 as seed ortholog is 100%.


Group of orthologs #956. Best score 159 bits
Score difference with first non-orthologous sequence - 
Nosema_apis_2778_final.txt:159 Nosema_ceranae_2614_final.fas:159
0000046798|5327-5689|120_	100.00%		NcORF-01281         	100.00%
Bootstrap support for 0000046798|5327-5689|120_ as seed ortholog is 100%.
Bootstrap support for NcORF-01281 as seed ortholog is 100%.


Group of orthologs #957. Best score 159 bits
Score difference with first non-orthologous sequence - 
Nosema_apis_2778_final.txt:159 Nosema_ceranae_2614_final.fas:159
0000047013|14298-14816|17	100.00%		NcORF-01387         	100.00%
Bootstrap support for 0000047013|14298-14816|17 as seed ortholog is 100%.
Bootstrap support for NcORF-01387 as seed ortholog is 100%.


Group of orthologs #958. Best score 158 bits
Score difference with first non-orthologous sequence - 
Nosema_apis_2778_final.txt:158 Nosema_ceranae_2614_final.fas:158
0000046995|22981-23478|16	100.00%		NcORF-02006         	100.00%
0000046995|27565-28887|44	87.17%		
Bootstrap support for 0000046995|22981-23478|16 as seed ortholog is 100%.
Bootstrap support for NcORF-02006 as seed ortholog is 100%.


Group of orthologs #959. Best score 157 bits
Score difference with first non-orthologous sequence - 
Nosema_apis_2778_final.txt:29 Nosema_ceranae_2614_final.fas:157
0000046870|24686-25378|23	100.00%		NcORF-00302         	100.00%
0000046687|7501-8257|225_	78.67%		
Bootstrap support for 0000046870|24686-25378|23 as seed ortholog is -1%.
Alternative seed ortholog is 0000046870|22097-22747|21 (29 bits away from this cluster)
Bootstrap support for NcORF-00302 as seed ortholog is 100%.


Group of orthologs #960. Best score 157 bits
Score difference with first non-orthologous sequence - 
Nosema_apis_2778_final.txt:157 Nosema_ceranae_2614_final.fas:157
0000046900|927-1265|112_a	100.00%		NcORF-00002         	100.00%
Bootstrap support for 0000046900|927-1265|112_a as seed ortholog is 100%.
Bootstrap support for NcORF-00002 as seed ortholog is 100%.


Group of orthologs #961. Best score 157 bits
Score difference with first non-orthologous sequence - 
Nosema_apis_2778_final.txt:157 Nosema_ceranae_2614_final.fas:157
0000047004|15119-15613|16	100.00%		NcORF-00469         	100.00%
Bootstrap support for 0000047004|15119-15613|16 as seed ortholog is 100%.
Bootstrap support for NcORF-00469 as seed ortholog is 100%.


Group of orthologs #962. Best score 157 bits
Score difference with first non-orthologous sequence - 
Nosema_apis_2778_final.txt:157 Nosema_ceranae_2614_final.fas:157
0000047052|2501-4801|273_	100.00%		NcORF-00228         	100.00%
Bootstrap support for 0000047052|2501-4801|273_ as seed ortholog is 100%.
Bootstrap support for NcORF-00228 as seed ortholog is 100%.


Group of orthologs #963. Best score 157 bits
Score difference with first non-orthologous sequence - 
Nosema_apis_2778_final.txt:157 Nosema_ceranae_2614_final.fas:157
0000047064|19680-20513|27	100.00%		NcORF-00286         	100.00%
Bootstrap support for 0000047064|19680-20513|27 as seed ortholog is 100%.
Bootstrap support for NcORF-00286 as seed ortholog is 100%.


Group of orthologs #964. Best score 157 bits
Score difference with first non-orthologous sequence - 
Nosema_apis_2778_final.txt:157 Nosema_ceranae_2614_final.fas:157
0000046907|22881-23858|32	100.00%		NcORF-02155         	100.00%
Bootstrap support for 0000046907|22881-23858|32 as seed ortholog is 100%.
Bootstrap support for NcORF-02155 as seed ortholog is 100%.


Group of orthologs #965. Best score 156 bits
Score difference with first non-orthologous sequence - 
Nosema_apis_2778_final.txt:156 Nosema_ceranae_2614_final.fas:156
0000046853|2443-3006|187_	100.00%		NcORF-00555         	100.00%
Bootstrap support for 0000046853|2443-3006|187_ as seed ortholog is 100%.
Bootstrap support for NcORF-00555 as seed ortholog is 100%.


Group of orthologs #966. Best score 156 bits
Score difference with first non-orthologous sequence - 
Nosema_apis_2778_final.txt:156 Nosema_ceranae_2614_final.fas:156
0000046843|8728-9546|272_	100.00%		NcORF-01231         	100.00%
Bootstrap support for 0000046843|8728-9546|272_ as seed ortholog is 100%.
Bootstrap support for NcORF-01231 as seed ortholog is 100%.


Group of orthologs #967. Best score 156 bits
Score difference with first non-orthologous sequence - 
Nosema_apis_2778_final.txt:156 Nosema_ceranae_2614_final.fas:156
0000046995|11557-12015|15	100.00%		NcORF-00653         	100.00%
Bootstrap support for 0000046995|11557-12015|15 as seed ortholog is 100%.
Bootstrap support for NcORF-00653 as seed ortholog is 100%.


Group of orthologs #968. Best score 156 bits
Score difference with first non-orthologous sequence - 
Nosema_apis_2778_final.txt:156 Nosema_ceranae_2614_final.fas:156
0000046940|3217-3779|157_	100.00%		NcORF-01065         	100.00%
Bootstrap support for 0000046940|3217-3779|157_ as seed ortholog is 100%.
Bootstrap support for NcORF-01065 as seed ortholog is 100%.


Group of orthologs #969. Best score 156 bits
Score difference with first non-orthologous sequence - 
Nosema_apis_2778_final.txt:156 Nosema_ceranae_2614_final.fas:156
0000047011|19123-19863|19	100.00%		NcORF-00594         	100.00%
Bootstrap support for 0000047011|19123-19863|19 as seed ortholog is 100%.
Bootstrap support for NcORF-00594 as seed ortholog is 100%.


Group of orthologs #970. Best score 155 bits
Score difference with first non-orthologous sequence - 
Nosema_apis_2778_final.txt:23 Nosema_ceranae_2614_final.fas:155
0000046794|6308-7102|264_	100.00%		NcORF-00177         	100.00%
Bootstrap support for 0000046794|6308-7102|264_ as seed ortholog is -1%.
Alternative seed ortholog is 0000046794|5658-5909|83_a (23 bits away from this cluster)
Bootstrap support for NcORF-00177 as seed ortholog is 100%.


Group of orthologs #971. Best score 155 bits
Score difference with first non-orthologous sequence - 
Nosema_apis_2778_final.txt:155 Nosema_ceranae_2614_final.fas:155
0000046665|11244-11789|18	100.00%		NcORF-00857         	100.00%
Bootstrap support for 0000046665|11244-11789|18 as seed ortholog is 100%.
Bootstrap support for NcORF-00857 as seed ortholog is 100%.


Group of orthologs #972. Best score 155 bits
Score difference with first non-orthologous sequence - 
Nosema_apis_2778_final.txt:155 Nosema_ceranae_2614_final.fas:155
0000046886|29255-30186|30	100.00%		NcORF-00232         	100.00%
Bootstrap support for 0000046886|29255-30186|30 as seed ortholog is 100%.
Bootstrap support for NcORF-00232 as seed ortholog is 100%.


Group of orthologs #973. Best score 155 bits
Score difference with first non-orthologous sequence - 
Nosema_apis_2778_final.txt:155 Nosema_ceranae_2614_final.fas:155
0000046896|4749-5356|177_	100.00%		NcORF-01161         	100.00%
Bootstrap support for 0000046896|4749-5356|177_ as seed ortholog is 100%.
Bootstrap support for NcORF-01161 as seed ortholog is 100%.


Group of orthologs #974. Best score 155 bits
Score difference with first non-orthologous sequence - 
Nosema_apis_2778_final.txt:155 Nosema_ceranae_2614_final.fas:155
0000047000|7651-8100|149_	100.00%		NcORF-01447         	100.00%
Bootstrap support for 0000047000|7651-8100|149_ as seed ortholog is 100%.
Bootstrap support for NcORF-01447 as seed ortholog is 100%.


Group of orthologs #975. Best score 155 bits
Score difference with first non-orthologous sequence - 
Nosema_apis_2778_final.txt:155 Nosema_ceranae_2614_final.fas:155
0000047092|54211-55215|33	100.00%		NcORF-01464         	100.00%
Bootstrap support for 0000047092|54211-55215|33 as seed ortholog is 100%.
[truncated: 156,282 more chars]
